# Supplementary material for: Liver‐Secreted Extracellular Vesicles Promote Cirrhosis‐Associated Skeletal Muscle Injury Through mtDNA‐cGAS/STING Axis
Source: Adv Sci (Weinh). 2025 Jan 13;12(9):2410439. doi: 10.1002/advs.202410439 (PMC11884600; doi:10.1002/advs.202410439)
Supplement: Supplementary file 2 — Supplemental Table 1 [file ADVS-12-2410439-s003.xlsx]

## Sheet: S6
Supplementary Table S6: Gene profiles of muscles injected with Sham-EVs or muscles injected with BDL-EVs.
#ID	Symbol	BDLEV1	BDLEV2	BDLEV3	BDLEV4	BDLEV5	BDLEV6	shamEV1	shamEV2	shamEV3	shamEV4	shamEV5	shamEV6
ENSMUSG00000028180	Zranb2	32.44	27.7451	34.3284	26.5472	29.9432	24.9547	33.5464	34.866	33.9121	34.5402	32.8562	33.1357
ENSMUSG00000028182	Lrriq3	0	0.249722	0.227439	0.031653	0.138928	0.051053	0.173331	0	0.203708	0.069127	0.063603	0
ENSMUSG00000028185	Dnase2b	0.017102	0.056314	0.019087	0	0	0	0	0	0.037722	0.020042	0	0.018
ENSMUSG00000028184	Adgrl2	2.58605	2.71506	3.16326	2.07768	2.34445	2.42221	2.64866	2.95324	2.78152	2.22795	2.16283	2.21645
ENSMUSG00000028187	Rpf1	11.7112	11.8447	13.6489	13.7627	12.0909	16.2898	11.7056	12.3943	13.2237	10.1929	12.8914	11.1291
ENSMUSG00000028186	Uox	0.329751	0.270184	0.186616	0.05883	0.020355	0.103156	0	0	0.037129	0	0	0.185396
ENSMUSG00000028189	Ctbs	3.87862	3.7877	4.71743	4.64027	4.27226	3.53782	3.48057	4.13051	3.73333	2.7244	3.93448	3.78622
ENSMUSG00000028188	Spata1	2.55691	3.24143	3.02612	3.20002	2.99017	2.95379	2.69444	3.31254	3.48079	2.66355	2.95029	2.81917
ENSMUSG00000035429	Ptprh	0	0	0	0	0	0	0	0	0	0	0	0
ENSMUSG00000035427	Mageb4	0	0	0	0	0	0	0	0	0	0	0	0
ENSMUSG00000035420	Fam170a	0	0	0	0	0	0	0	0	0	0	0	0
ENSMUSG00000020755	Sap30bp	5.02914	4.75255	5.50206	4.92554	4.73558	5.18866	4.73287	4.89135	5.21054	4.732	4.40294	4.87883
ENSMUSG00000020752	Recql5	3.12227	2.25143	2.05592	2.31478	2.71688	2.30641	2.23149	2.38424	2.48643	2.09894	2.40844	2.48304
ENSMUSG00000020758	Itgb4	0.749249	0.775567	0.99822	0.565746	0.557171	0.579294	0.646981	0.654857	0.635602	0.727501	0.703498	0.765314
ENSMUSG00000069833	Ahnak	20.4594	16.5818	22.4278	16.0434	19.4013	17.6578	17.8809	16.052	18.5394	11.7943	16.6733	19.5408
ENSMUSG00000069830	Nlrp1a	0	0.081227	0.159663	0.063593	0.055906	0.070059	0.026861	0.070436	0.069953	0	0.062487	0.014689
ENSMUSG00000028238	Atp6v0d2	0.986491	0.599356	0.791324	0.68847	1.35698	1.55139	0.338261	0.502371	0.453678	0.080329	0.251454	0.732518
ENSMUSG00000033862	Cdk10	7.39019	6.91361	8.98972	6.55457	5.93902	5.9497	7.88502	7.28335	6.97126	6.19904	7.09707	6.67315
ENSMUSG00000003269	Cyth2	8.3355	8.83384	8.12754	8.87296	8.66288	9.17463	6.52396	8.87015	7.83472	8.75487	7.4489	8.53657
ENSMUSG00000033860	Fgg	0.263706	0.515979	0.32144	0.269675	0.271619	0.310387	0	0	0.026266	0	0	0.597578
ENSMUSG00000069835	Sat2	4.31776	3.076	4.49473	3.40809	3.18497	2.96169	2.68241	3.81644	2.81515	2.19795	3.46958	2.97322
ENSMUSG00000028233	Tgs1	4.37224	3.44947	5.07306	3.99565	4.35479	3.80286	4.32381	4.41855	4.15482	4.34872	4.05177	4.09541
ENSMUSG00000028232	Tmem68	5.40514	3.33877	5.90359	4.98405	4.74549	3.99584	5.21734	4.93852	5.46474	4.32731	4.11894	5.25936
ENSMUSG00000028236	Sdr16c5	0	0	0	0	0	0	0	0	0	0	0	0
ENSMUSG00000028234	Rps20	68.4304	39.9988	66.011	43.7303	60.3983	36.3246	53.821	49.5157	55.4779	42.5885	62.2504	53.0548
ENSMUSG00000044537	Olfr779	0	0	0	0	0	0	0	0	0	0	0	0
ENSMUSG00000044534	Ackr2	0.641427	1.10474	0.804829	0.937056	1.08199	0.976655	1.50046	1.00336	1.13031	1.30258	1.49345	1.78452
ENSMUSG00000044533	Rps2	618.504	536.374	616.541	621.519	635.998	526.19	595.952	560.353	636.186	695.313	659.155	544.064
ENSMUSG00000093857	Btbd35f22	0	0	0	0	0	0	0	0	0	0	0	0
ENSMUSG00000068129	Cst7	0.091962	0.684702	0.332526	0.29096	0.282699	0.628167	0.200135	0.14338	0.101004	0	0.058989	0
ENSMUSG00000027405	Nop56	22.2644	22.6667	25.4936	23.227	21.8546	21.5277	22.616	20.9271	23.0518	21.1602	23.645	22.9495
ENSMUSG00000027404	Snrpb	81.7641	74.3151	81.8928	74.2809	84.0609	53.5976	89.6443	85.1019	91.2538	81.666	86.253	77.0751
ENSMUSG00000075167	Olfr1101	0	0	0	0	0	0	0	0	0	0	0	0
ENSMUSG00000075166	Olfr1104	0	0	0	0	0	0	0	0	0	0	0	0
ENSMUSG00000075161	Olfr1109	0	0	0	0	0	0	0	0	0	0	0	0
ENSMUSG00000027400	Pdyn	0	0	0	0	0	0	0	0	0	0	0	0
ENSMUSG00000027403	Tgm6	0	0	0	0	0	0	0	0	0	0	0	0
ENSMUSG00000075169	Olfr1098	0	0	0	0	0	0	0	0	0	0	0	0
ENSMUSG00000027408	Cpxm1	5.60789	3.61357	7.35782	3.68326	5.11784	6.27789	3.80903	3.29519	4.86575	2.46044	3.97905	3.76251
ENSMUSG00000073730	4933415F23Rik	0.679919	0.258141	0.544615	0.627899	0.697875	0.566311	0.813023	0.616582	0.605397	0.408816	1.47461	0.575261
ENSMUSG00000018209	Stk4	4.34591	4.0545	4.71603	3.08864	3.22092	5.05464	3.04652	3.25912	3.76605	2.46943	3.82816	3.41746
ENSMUSG00000044288	Cnr1	0.140199	0.035994	0.134662	0.096372	0.211383	0.139659	0.135731	0.127911	0.265037	0.172027	0.111078	0.218552
NewGene_8779	NewGene_8779	0	0	0	0.181914	0	0	0	0	0.037441	0	0.057004	0
NewGene_8774	NewGene_8774	0	0.217249	0.29756	0	0.351561	0.135493	0.069267	0	0	0	0.061666	0
NewGene_8775	NewGene_8775	0	0.522861	0	0	0.149549	0	0.095383	0.361216	0	0	0	0
NewGene_8773	NewGene_8773	0.572895	0	0	0.327923	0.158295	0.067391	0	0.265029	0.166281	0	0	0
ENSMUSG00000044286	Olfr221	0	0	0.019501	0	0.033923	0	0	0	0	0.053036	0	0
NewGene_8771	NewGene_8771	0	0	0	0	0	0	0	0	0	0	0	0
ENSMUSG00000006958	Chrd	3.06356	2.37342	2.38597	1.59556	1.80794	2.17053	2.59697	3.20757	2.81187	3.22671	2.92574	2.66142
ENSMUSG00000058568	Defb50	0	0	0	0	0	0	0	0	0	0	0	0
ENSMUSG00000058569	Tmed9	44.8668	30.4356	48.7256	29.4331	44.0522	32.8196	36.1234	39.7871	43.9693	40.7106	44.5041	41.9438
ENSMUSG00000079806	Gm21719	0	0	0	0	0	0	0	0	0	0	0	0
ENSMUSG00000021583	Erap1	5.59389	5.70541	5.82186	5.09767	6.18511	5.88038	4.88974	4.59728	4.5235	3.94662	4.38653	4.35408
ENSMUSG00000021587	Pcsk1	0.097413	0.05748	0.115699	0.090389	0.07664	0.063738	0.151639	0.175427	0.158012	0.115814	0.118904	0.123227
ENSMUSG00000021585	Cast	25.7989	23.0708	28.7257	27.4226	22.4913	26.6282	26.125	24.891	25.0777	23.9584	24.5685	27.2895
ENSMUSG00000021589	Rhobtb3	6.94355	5.07937	7.16491	6.93438	7.16856	5.76004	7.75939	7.82976	6.77379	7.14952	8.53808	7.88979
NewGene_158	NewGene_158	0.280763	0.423536	0.100001	0.408718	0.178365	0.229264	0.132379	0.227048	0.171804	0.160475	0.089393	0.208561
NewGene_155	NewGene_155	6.53572	4.68302	5.96327	4.04469	5.74457	5.25724	3.84457	4.59479	5.24407	4.83068	5.24317	4.74372
NewGene_151	NewGene_151	0.314256	0.381886	0	0.143699	0.321839	0.040338	0	0	0	0	0	0.20242
NewGene_152	NewGene_152	1.06776	0.192093	0.175616	0	0.272426	0.118663	0	0	0.116779	0	0	0
ENSMUSG00000079034	Gm8300	0	0	0	0	0	0	0	0	0	0	0	0
ENSMUSG00000030889	Vwa3a	0.417338	0.562351	0.4824	0.779635	0.447474	0.515363	0.762135	0.828004	0.818592	0.56781	0.438682	0.878757
ENSMUSG00000030888	Rrp8	5.43338	3.95091	5.38467	4.71378	5.24267	4.20689	4.22258	5.10058	4.91016	5.96232	4.44545	4.90782
ENSMUSG00000030881	Arfip2	5.44983	4.13517	6.01769	3.91156	4.3208	4.70903	4.98756	4.8114	6.27717	4.38816	5.77968	5.51813
ENSMUSG00000030880	Polr3e	4.42123	3.43282	5.22138	3.98108	3.93399	3.46471	4.42443	3.40987	3.49706	4.61409	3.65232	4.06751
ENSMUSG00000026750	Psmb7	167.113	128.91	164.363	152.253	172.854	105.373	165.169	168.398	156.911	159.221	176.675	160.357
ENSMUSG00000030882	Dnhd1	0.189511	0.291032	0.268936	0.100451	0.096249	0.183661	0.16932	0.150735	0.133857	0.125259	0.230503	0.258938
ENSMUSG00000030884	Uqcrc2	233.713	232.815	257.457	255.059	247.246	214.85	259.145	276.6	258.797	293.413	265.068	277.297
ENSMUSG00000030887	Pdzd9	0.048932	0.141946	0.096623	0.237218	0.173301	0.260121	0.209089	0.221843	0.288316	0.317372	0.098005	0.282835
ENSMUSG00000026755	Arpc5l	69.6854	67.636	68.8138	73.9724	76.5541	54.3418	65.085	72.2686	68.5096	71.2575	78.604	68.5271
ENSMUSG00000059218	Gm13084	0	0	0	0	0	0	0	0	0	0	0	0
ENSMUSG00000059213	Ddn	0.267007	0.170319	0.27575	0.133076	0.207819	0.129183	0.164315	0.349851	0.141285	0.064964	0.206666	0.125032
ENSMUSG00000086228	Ubap1l	0.375847	0.321182	0.695112	0.46003	0.561624	0.269069	0.444261	0.624119	0.820957	0.822418	0.497463	0.43927
ENSMUSG00000003824	Syce2	1.40854	0.873048	1.10844	1.02097	0.543013	1.38062	0.599867	0.338646	0.734331	0.756524	0.415761	0.942964
ENSMUSG00000081649	Olfr213	0	0	0	0	0	0	0	0	0	0	0	0
ENSMUSG00000098559	Gm15013	0	0	0.034584	0	0	0	0	0	0	0.053747	0	0
ENSMUSG00000094679	Gm21721	0	0	0	0	0	0	0	0	0	0	0	0
ENSMUSG00000004446	Bid	1.74764	1.02305	1.88261	1.07939	2.12656	2.11947	0.746602	0.844757	0.969372	0.755315	0.598818	0.934583
ENSMUSG00000094672	Vmn2r25	0	0	0	0	0	0	0	0	0	0	0	0
ENSMUSG00000094673	Olfr1354	0	0	0	0	0	0	0	0	0	0	0	0
ENSMUSG00000098557	Kctd12	10.5879	6.76868	13.9338	6.84347	7.60389	9.49722	7.39259	6.60271	9.95817	3.13886	7.04456	7.48843
ENSMUSG00000033863	Klf9	22.9635	26.8412	28.8934	29.2439	32.5945	30.5636	41.8129	35.6211	35.9746	28.5753	31.7413	35.4231
ENSMUSG00000047161	Chst9	0	0	0	0	0	0	0	0	0	0	0	0
ENSMUSG00000029919	Hpgds	2.87665	0.975376	2.56969	1.39081	1.62405	2.02135	0.952962	0.74639	1.45967	0.636188	0.788397	1.00882
ENSMUSG00000029918	Mrps33	29.2805	26.3487	25.3984	27.6323	30.3701	26.0165	28.2932	32.1414	26.8093	29.0572	30.8863	29.203
ENSMUSG00000029915	Clec5a	1.1107	1.363	1.07373	0.623038	0.66052	0.811629	0.250142	0.170141	0.94561	0.068458	0.45484	0.17024
ENSMUSG00000029917	C130060K24Rik	0	0	0	0	0	0	0	0	0	0	0	0
ENSMUSG00000029916	Agk	3.4956	3.54513	3.10603	2.89336	3.39483	3.04188	3.45037	3.07889	4.0585	2.77707	3.59556	3.2316
ENSMUSG00000029911	Ssbp1	25.6473	25.737	28.5589	25.3479	25.6563	21.9108	21.3209	27.9071	25.8108	24.1728	26.3852	25.7263
ENSMUSG00000029910	Mad2l1	2.01734	1.06597	2.55121	0.811963	0.545384	1.65612	1.27744	1.33596	1.48919	0.722872	0.859056	0.62593
ENSMUSG00000029913	Prdm5	3.01972	2.21255	2.44841	2.04018	2.16012	2.88937	1.35006	2.2597	2.01332	0.974816	1.85289	1.91058
ENSMUSG00000070527	Mkrn3	0.441053	0.270884	0.234772	0.379466	0.202838	0.174141	0.397599	0.346607	0.357692	0.197198	0.345434	0.579488
ENSMUSG00000095108	Gm17467	0	0	0	0	0	0	0	0	0	0	0	0
ENSMUSG00000095101	Gm13285	0	0.010864	0	0	0	0	0	0	0	0	0	0
ENSMUSG00000006179	Prss16	0	0	0	0	0	0	0	0	0	0	0	0.051846
ENSMUSG00000095105	Edaradd	0.060903	0.047067	0.01276	0.017669	0.036985	0.045317	0	0.008642	0.034138	0.006403	0.033466	0
ENSMUSG00000095104	Esp15	0	0	0	0	0	0	0	0	0	0	0	0
ENSMUSG00000026848	Tor1b	10.7433	7.78306	9.97892	8.8611	10.3796	9.05294	10.2814	9.18286	10.198	9.32799	9.03652	9.82356
ENSMUSG00000043263	Ifi209	7.91642	10.9965	11.4919	7.52552	9.31184	11.0533	1.93517	1.84261	5.21028	0.363531	2.6889	3.40839
ENSMUSG00000043262	Uevld	2.91055	2.46241	3.30579	1.95444	2.67533	2.24617	2.95722	2.95439	2.93868	2.53241	2.56401	3.11576
ENSMUSG00000043267	Olfr1031	0	0	0	0	0	0	0	0	0	0	0	0
ENSMUSG00000026047	Kdelc1	5.65592	5.99692	5.76749	4.9233	4.50838	5.4617	5.26608	5.74361	6.03803	5.39845	5.89775	6.8153
ENSMUSG00000035279	Ssc5d	8.18027	8.79349	9.27022	5.59716	6.70925	12.0603	5.52493	6.72596	8.97898	5.37571	7.67344	7.25513
ENSMUSG00000035278	Plekhj1	15.1192	14.0361	14.8167	13.0958	14.1617	12.1415	11.9726	12.3146	11.6336	11.8658	16.8033	13.7243
ENSMUSG00000000125	Wnt3	0	0.051014	0.019298	0	0.072084	0	0	0	0	0	0	0
ENSMUSG00000068122	Agtr2	0.067278	0.057796	0.323595	0	0.01697	0.376793	0.052008	0.104144	0.109061	0.044531	0.167717	0.169507
ENSMUSG00000034435	Tmem30b	0.66274	0.591195	0.800941	0.163997	0.346324	0.747377	0.741415	0.406191	0.347914	0.243311	0.659484	0.503344
ENSMUSG00000034430	Zxdc	3.42737	3.42317	4.92546	4.25955	4.22125	3.48633	4.34077	3.90135	4.10914	5.09351	4.28311	4.51081
ENSMUSG00000034432	Cops8	37.2062	35.0193	38.349	38.7366	37.2532	28.4988	37.4249	35.3095	33.677	37.6993	39.2934	33.9612
ENSMUSG00000034438	Gbp8	0.78549	0.452535	1.20798	0.3212	0.916971	0.521944	0.109786	0.035464	0.259368	0	0.141762	0.140205
ENSMUSG00000074011	Gm7682	0	0	0	0	0	0	0	0	0	0	0	0
NewGene_7759	NewGene_7759	0	0	0.509896	0	0	0	0	0	0	0	0	0
NewGene_7758	NewGene_7758	0	0	0	0	0	0.335846	0	0	0	0	0	0.14917
NewGene_7750	NewGene_7750	0.170736	0.295185	0.35255	0.504763	0.815211	0.209015	0	0	0	0.055544	0.059049	0.281092
NewGene_7753	NewGene_7753	0.270429	0.211768	0.165002	0	0	0.530109	0	0	0	0	0	0.065224
NewGene_7752	NewGene_7752	30.5334	26.5994	36.2573	25.7883	27.3301	28.4666	21.5411	20.8469	23.0585	25.4319	25.2415	23.3519
NewGene_7755	NewGene_7755	0.030915	0.080773	0.071147	0.168894	0.15181	0.030941	0	0	0	0	0	0.223259
NewGene_7754	NewGene_7754	0.136727	0	0	0	0.185704	0.480512	0	0	0	0	0	0
NewGene_7757	NewGene_7757	0	0	0	0	0.185704	0	0	0	0	0	0	0
NewGene_7756	NewGene_7756	0.474841	0.174135	0.647995	0.366554	0.323723	0.300344	0.084523	0.158815	0.190924	0.086043	0.043798	0.220868
NewGene_5832	NewGene_5832	0	0	0	0	0	0	0	0	0	0	0	0
NewGene_1340	NewGene_1340	2.83302	2.29131	2.89628	2.94794	2.48512	2.9513	2.77332	2.13064	3.05599	1.7507	2.01264	2.01584
ENSMUSG00000053914	Kdm4d	0.021568	0	0	0.020037	0	0.078751	0	0	0.01766	0	0	0.021782
NewGene_1349	NewGene_1349	0	0	0	0	0	0.192591	0	0	0	0	0	0
ENSMUSG00000053916	Nanp	1.56911	1.95627	3.33249	1.52463	3.60277	1.61078	1.78284	2.30002	3.08341	1.48953	1.87759	2.62459
ENSMUSG00000017723	Wfdc2	0	0	0	0	0	0	0	0	0	0.115783	0	0
ENSMUSG00000017721	Pigt	10.4956	11.207	10.6636	11.0508	9.77355	15.1438	9.90282	10.3187	10.9486	8.72104	8.69223	10.3405
ENSMUSG00000017720	Trp53tg5	0	0.136754	0	0.097057	0	0	0	0	0	0	0	0.015811
ENSMUSG00000017724	Etv4	1.76786	1.3753	1.25873	0.804852	1.26428	0.951055	1.71875	1.1811	1.40794	1.01266	1.45106	1.68774
ENSMUSG00000009356	Lpo	0	0	0	0	0	0	0	0	0	0	0	0
ENSMUSG00000009350	Mpo	0	0.031034	0.156301	0	0.056116	0	0	0	0	0	0	0.021275
NewGene_2825	NewGene_2825	0.104694	0	0	0	0.1195	0	0	0	0	0	0	0
NewGene_3270	NewGene_3270	0.08219	0.352353	0.141095	0.22756	0.078305	0.18103	0.122271	0	0.095952	0.491484	0.350987	0.35181
NewGene_3277	NewGene_3277	0	0	0.063038	0.287304	0	0	0	0.21758	0.236819	0	0	0
NewGene_3274	NewGene_3274	0.45598	0.243652	0.138226	0.351797	0.16796	0.198002	0.479947	0.32097	0.226586	0.257409	0.208612	0.227923
ENSMUSG00000015474	Ppt2	17.7058	15.3286	18.3345	16.6203	16.6045	14.7757	17.6907	16.8731	18.5383	16.8138	17.8544	15.1142
ENSMUSG00000011267	Zfp296	0.284758	0.311147	0.438159	0.390673	0.171637	0.754378	0.348954	0.758414	0.558368	0.454897	0.530926	0.32518
ENSMUSG00000078816	Prkcg	1.39132	1.20404	1.22759	1.36697	1.08598	1.09525	1.81871	1.33475	1.08571	0.899073	1.40724	0.831497
ENSMUSG00000078817	Nlrp12	0.007802	0.007978	0.042841	0.018962	0	0	0	0.013364	0.004547	0	0.016763	0.024261
ENSMUSG00000078815	Cacng6	53.8342	54.6788	54.3853	61.393	55.6792	41.9266	51.2679	49.9832	52.8085	46.6673	48.3867	44.7473
ENSMUSG00000078812	Eif5a	236.653	200.25	239.909	229.018	226.091	201.11	212.181	216.172	241.245	230.284	233.977	212.736
ENSMUSG00000078813	Leng1	5.25441	5.06119	5.34718	6.01722	5.70799	5.36766	5.49747	5.45279	5.2637	5.62627	5.09161	5.05364
ENSMUSG00000078810	Gp6	0	0	0.007982	0	0	0	0	0	0	0	0	0
NewGene_1692	NewGene_1692	0.815843	0.580152	0.657638	0.852953	1.26655	0.548864	0.634178	1.20434	0.952923	1.62255	0.535993	1.3428
NewGene_5839	NewGene_5839	0.390949	0.334837	0.446088	0.072582	0	0.393652	0.251378	0.425195	0.201825	0.114014	0.156321	0.22784
ENSMUSG00000048787	Dcun1d3	2.9777	2.82654	2.77795	2.38507	2.59132	2.68554	2.82207	3.37542	3.0951	2.47411	3.17821	3.23956
NewGene_1698	NewGene_1698	0.716372	0.674891	0.932247	0.341925	0.572092	0.699796	0.076867	0.520363	0.410894	0.243288	0.432349	0.640331
ENSMUSG00000074637	Sox2	0	0.049416	0.052329	0	0	0.047001	0.055399	0.051989	0	0	0	0
ENSMUSG00000050296	Abca12	0	0	0	0	0	0	0	0	0	0	0	0
ENSMUSG00000075165	Olfr1105	0	0	0	0	0	0	0	0	0	0	0	0
ENSMUSG00000050295	Foxc1	0.339327	0.355809	0.664612	0.107153	0.195173	0.389994	0.202958	0.431856	0.24255	0.227048	0.261192	0.27593
ENSMUSG00000075164	Olfr1106	0	0	0	0	0	0	0	0	0	0	0	0
ENSMUSG00000027406	Idh3b	215.257	222.2	220.647	243.067	238.168	204.8	260.576	281.028	257.672	277.376	256.037	255.832
ENSMUSG00000027401	Tgm3	0	0	0	0	0	0	0	0	0	0	0	0
ENSMUSG00000100231	Gm29554	0	0	0	0	0	0	0	0	0	0	0	0
ENSMUSG00000075160	Olfr259	0	0	0	0	0	0	0	0	0	0	0	0
ENSMUSG00000075163	Olfr1107	0	0	0	0	0	0	0	0	0	0	0	0
ENSMUSG00000041138	Nme8	0	0	0	0	0	0	0	0	0	0	0	0
ENSMUSG00000041130	Zfp598	8.09181	7.23581	8.1877	7.68627	6.94145	7.51658	9.13786	8.7038	8.39364	7.04776	7.01154	7.95309
ENSMUSG00000041133	Smc1a	9.02438	8.96843	10.093	9.21223	8.52864	10.4504	7.7219	8.52039	9.15633	7.26743	8.92295	9.59576
ENSMUSG00000041132	N4bp2l1	4.89725	3.94823	6.86905	4.53201	4.45455	4.12414	4.92643	4.22233	4.85881	4.12288	3.64917	6.02412
ENSMUSG00000041135	Ripk2	1.31486	1.05582	2.0178	1.38677	1.31833	1.26249	1.2906	1.12247	1.72835	0.755732	1.28847	1.18166
ENSMUSG00000041134	Cyyr1	2.74548	2.40242	2.5321	2.24352	2.40692	1.9099	2.38356	3.15608	2.11319	3.07536	2.70932	3.78518
ENSMUSG00000112027	Gm9045	0.228548	0.451984	0.263874	0.515172	0.280883	0.483442	0.299039	0.447219	0.235795	0.304177	0.265668	0.339366
ENSMUSG00000027409	1700020A23Rik	0	0.089228	0	0	0	0.110361	0	0	0	0	0	0.125868
ENSMUSG00000016921	Srsf6	47.4603	37.6879	48.8456	40.4477	44.3249	40.4514	50.5632	49.7941	49.8912	45.6721	47.2916	52.377
ENSMUSG00000075168	Olfr1099	0	0	0	0	0	0	0	0	0	0	0	0
NewGene_2583	NewGene_2583	0	0.241797	0.38786	0.330946	0.072691	0.320171	0.516588	0.096467	0.142433	0.077369	0.10596	0.15463
NewGene_2585	NewGene_2585	2.70143	1.11602	2.46348	1.42279	3.30799	1.11345	2.45357	2.04293	2.64774	2.08208	2.3944	2.70615
NewGene_3189	NewGene_3189	0	0	0	0	0.153563	0.458686	0.205449	0	0	0	0	0
NewGene_3183	NewGene_3183	0.254961	0.043623	0.104864	0.109581	0.345325	0	0.051749	0	0	0	0	0.083179
NewGene_3185	NewGene_3185	0.197868	0.087776	0.214503	0	0.224459	0.187939	0.154693	0.082029	0.218627	0.11144	0.046643	0.242936
NewGene_3187	NewGene_3187	0	0	0	0	0	0	0	0	0.338741	0	0	0
NewGene_2639	NewGene_2639	0.446467	0.488313	0.856406	1.19009	0.747651	0.72322	0.496082	0.148563	0.71654	0.203203	1.05573	0.123824
ENSMUSG00000058600	Rpl30	144.302	113.13	136.759	111.346	135.869	117.235	178.291	163.249	120.413	83.4989	141.001	134.102
NewGene_2630	NewGene_2630	0	0.24892	0	0	0.09068	0	0	0	0.144609	0.070283	0	0
ENSMUSG00000090346	Vmn1r5	0	0	0	0	0	0	0.012315	0	0	0.073722	0.080232	0
ENSMUSG00000090342	Vmn2r46	0	0	0	0	0	0	0	0	0	0	0	0
ENSMUSG00000055401	Fbxo6	25.6824	18.9283	25.3154	23.6936	25.2196	21.1857	22.4293	25.0069	22.3326	23.0797	24.0675	24.0958
ENSMUSG00000055407	Map6	2.63908	2.78968	2.52795	1.35557	1.66766	3.61881	1.9068	1.7736	1.88934	1.35891	2.58355	2.38199
ENSMUSG00000055409	Nell1	0	0	0.030501	0.015758	0.01667	0	0.008611	0	0.007679	0.008133	0	0.013603
ENSMUSG00000050439	Enthd1	0	0	0	0.013261	0	0	0	0	0.105424	0	0	0
ENSMUSG00000051527	Usp29	0.015418	0.008426	0.078702	0.015741	0	0.015223	0.005416	0.006445	0	0	0	0
ENSMUSG00000057054	Inca1	2.40716	3.32418	2.75802	2.86467	1.87225	2.19429	3.59117	2.49442	3.14469	3.23543	2.49648	2.5569
ENSMUSG00000051528	Olfr424	0	0	0	0	0	0	0	0	0	0	0	0
ENSMUSG00000109166	Gm5890	0	0	0	0	0	0	0	0	0	0	0	0
ENSMUSG00000094995	Pate3	0	0	0	0	0	0	0	0	0	0	0	0
ENSMUSG00000040771	Oard1	15.1654	11.6087	12.6866	11.8248	13.2398	8.97785	15.1379	12.0768	15.3158	10.9256	14.9512	13.9276
ENSMUSG00000040774	Cept1	20.8289	17.1111	23.4046	16.0962	21.2495	15.2096	19.4465	17.5861	17.6987	18.7197	16.9037	22.2837
ENSMUSG00000094992	Fbxw25	0	0	0	0	0	0	0	0	0	0	0	0
NewGene_7034	NewGene_7034	1.49171	1.92188	1.48253	1.34913	1.9108	1.16381	2.06397	1.93507	2.09826	2.45914	2.07345	2.12505
NewGene_7035	NewGene_7035	0	0	0.245123	0	0	0.710479	0.37371	0	0	0	0.361713	0
NewGene_7036	NewGene_7036	0.166754	0	0	0.164583	0.183116	0.183509	0.184633	0	0	0.097284	0	0.663566
NewGene_7037	NewGene_7037	0.030427	0	0	0	0	0	0.064035	0	0.056104	0	0	0.184793
NewGene_7031	NewGene_7031	0.086636	0	0	0.102173	0.106332	0	0.054264	0.262133	0	0.261465	0	0
ENSMUSG00000111709	Gm3776	0.16604	0.23624	0.201945	0	0.202914	0	0	0.075602	0.383344	0.076418	0.116016	0.156717
ENSMUSG00000056174	Col8a2	1.11245	0.407551	1.39537	0.765961	0.570186	0.822425	0.830596	0.629942	0.914412	1.1388	1.10563	0.733409
ENSMUSG00000111700	Gm49385	0	0	0	0	0	0	0	0	0	0	0	0
NewGene_8770	NewGene_8770	0	0	0.333132	0.177931	0.071565	0	0	0.258136	0.083391	0.26809	0	0.193958
ENSMUSG00000044287	Nrn1l	0.785827	0	0.536884	0.132298	0.262997	0	0.189812	0.340751	0.196137	0	0.181472	0
NewGene_5260	NewGene_5260	0.330854	0.212864	0.300261	0	0.312549	0.134789	0	0.126729	0.324499	0.411203	0.336089	0
ENSMUSG00000057801	Olfr135	0	0	0	0	0	0	0	0	0	0	0	0
ENSMUSG00000057805	1700084M14Rik	0	0	0	0	0	0	0	0	0	0	0	0
ENSMUSG00000012126	Ubxn11	0.686953	0.325124	0.562791	0.170102	0.328316	0.174226	0.246795	0.139696	0.798937	0.709494	0.278184	0.148384
ENSMUSG00000012123	Crybg2	0	0	0.039588	0	0	0.008908	0.014164	0	0	0	0	0
ENSMUSG00000025269	Apex2	2.55675	2.4534	2.1972	1.95152	1.89317	2.35567	1.69522	2.29278	2.44242	2.5101	2.80444	2.0196
ENSMUSG00000025268	Maged2	26.3619	13.8313	28.3218	14.3641	11.8871	21.6661	12.8475	18.2837	21.0391	9.97445	23.4798	19.2137
ENSMUSG00000025266	Gnl3l	4.9338	4.45137	5.61026	4.6666	5.21892	4.43656	5.9373	6.37772	5.59797	5.26319	5.37565	5.67997
ENSMUSG00000025265	Fgd1	0.81601	0.505995	0.827137	0.791821	0.572021	0.713916	0.502487	0.713106	0.621789	0.463639	0.606367	0.320598
ENSMUSG00000025264	Tsr2	3.385	2.64815	3.44116	2.90618	2.84912	3.53532	2.78022	2.71929	2.97755	2.53832	2.88064	2.9648
ENSMUSG00000025262	Fam120c	1.31112	1.25068	1.10877	0.86985	0.805362	1.07841	1.26666	1.33916	1.18243	1.1583	1.05393	1.14079
ENSMUSG00000025261	Huwe1	7.71376	7.56731	8.38359	7.34836	7.69521	9.10428	8.36295	7.50404	8.0094	7.15848	7.63035	8.19823
ENSMUSG00000025260	Hsd17b10	48.6538	44.8672	46.6269	58.4122	54.3667	47.0509	57.3722	52.5289	49.2441	44.1426	47.9357	51.0225
ENSMUSG00000091122	Gm8247	0	0	0	0	0	0	0	0	0	0	0	0
ENSMUSG00000094336	Gm13693	0	0	0	0	0	0	0	0	0	0	0	0
ENSMUSG00000094338	Hist1h2bl	0.110097	0	0	0	0.116979	0	0.514744	0.137633	0	0	0.138412	0
ENSMUSG00000091129	Iqcf6	0	0	0	0	0	0	0	0	0	0	0	0
NewGene_6639	NewGene_6639	0.801589	0.74963	0.519205	0.351262	0.350683	0.145368	0.900216	0.52124	0.24778	0.333649	0.298356	0.693635
NewGene_6635	NewGene_6635	0.334051	0	0	0	0	0	0	0	0	0	0	0.084341
NewGene_6634	NewGene_6634	0.267582	0	0.149932	0	0.104571	0	0	0	0	0.232496	0	0.011095
NewGene_6637	NewGene_6637	0	0.154754	0.092017	0	0.194794	0	0	0	0.034348	0	0	0.250406
NewGene_6636	NewGene_6636	0.150589	0	0.136418	0.252877	0	0.244575	0.058676	0	0.060588	0.21438	0.350872	0.200126
NewGene_6631	NewGene_6631	0	0	0	0	0	0	0	0	0	0	0	0
ENSMUSG00000047203	Vmn1r54	0	0	0	0	0	0	0	0	0	0	0	0
ENSMUSG00000047205	Dusp18	3.04545	2.78993	3.30753	2.76176	2.28517	3.85619	5.67063	4.08124	3.02256	3.41305	5.08704	4.44242
ENSMUSG00000047207	Olfr1495	0	0	0	0	0	0	0	0	0	0	0	0
ENSMUSG00000002486	Tchp	1.34159	1.48076	1.79566	1.17538	1.87427	1.94823	1.34754	1.44701	1.3693	1.2691	1.40057	1.44677
ENSMUSG00000001281	Itgb7	5.01731	4.56176	5.79554	4.65878	5.35429	5.63512	2.64627	1.68018	2.8958	1.04863	2.51299	2.40802
ENSMUSG00000097972	Scgb2b15	0	0	0	0	0	0	0	0	0	0	0	0
ENSMUSG00000067780	Pi15	1.05987	0.993991	1.37566	0.723052	1.04263	1.03531	1.07072	1.19874	1.47034	0.633074	0.75913	1.21219
ENSMUSG00000067786	Nnat	2.89439	2.35387	8.26793	2.46946	2.35134	4.14298	5.05717	2.83226	3.79764	3.00144	3.02226	3.07256
ENSMUSG00000067787	Blcap	15.9225	14.2669	16.7911	13.6897	14.3118	11.6494	14.8319	13.3097	15.583	17.6969	12.6438	14.4749
ENSMUSG00000053279	Aldh1a1	38.3843	37.2772	39.5109	39.9631	47.1461	46.3111	58.559	49.928	46.5645	43.8715	57.6755	41.5186
ENSMUSG00000109833	Gm40193	0	0	0	0	0	0	0	0	0	0	0	0
ENSMUSG00000109835	Olfr730	0	0	0	0	0	0	0	0	0	0	0	0
ENSMUSG00000068327	Tlx2	0	0	0	0	0	0.036461	0	0	0	0	0	0.056091
ENSMUSG00000068323	Slc4a5	0	0	0.023174	0	0	0	0	0	0	0	0	0
ENSMUSG00000068329	Htra2	9.91812	5.58764	10.6287	8.30544	8.14385	6.9433	9.33584	9.71648	8.51664	7.85654	8.84049	9.33735
ENSMUSG00000068328	Aup1	37.3764	34.741	45.5792	43.4758	39.3796	49.1796	41.0556	35.344	37.0832	31.1791	39.7275	33.9346
ENSMUSG00000063445	Nmral1	2.12172	2.13741	2.45627	1.61088	2.47263	2.42475	1.84424	1.54282	1.47191	1.37586	1.36371	1.89161
ENSMUSG00000063447	Ube2d2b	0	0	0	0	0	0	0.101867	0.017171	0	0	0	0
ENSMUSG00000063446	Plppr1	0	0	0	0	0	0	0	0	0	0	0	0
NewGene_8579	NewGene_8579	0	0	0	0.185236	0	0	0	0	0	0	0	0.180018
ENSMUSG00000066438	Plekhd1	0.012113	0	0.050377	0.012498	0.074019	0.015255	0	0.031516	0	0.024255	0.07394	0
NewGene_8570	NewGene_8570	0.862794	0.872499	1.01794	0.488482	0.987929	0.796618	0.84022	0.955124	1.20974	0.990179	1.0842	0.814527
NewGene_8572	NewGene_8572	1.2148	1.43606	0.925584	1.28058	1.08076	1.24275	1.44429	0.707674	0.883219	0.663769	1.24009	1.22029
ENSMUSG00000100972	Gm28553	0	0	0	0	0	0	0	0	0	0	0	0
NewGene_8574	NewGene_8574	0.949692	0.506576	0.450291	0.730888	0.425322	0.49841	0.770163	0.798538	0.612062	0.333066	0.917988	0.868914
ENSMUSG00000092470	Gm20518	0.296729	0.205818	1.12281	0.335312	0.156904	1.23083	1.36894	0.299973	0.427111	0.198575	0.294419	0.26604
ENSMUSG00000092473	Vmn1r180	0	0	0	0	0	0	0	0	0	0	0	0
ENSMUSG00000019932	Kera	17.0238	21.256	19.3184	18.9387	11.6348	17.7621	13.4615	12.6965	19.178	17.1321	6.11754	20.4041
ENSMUSG00000019933	Mrln	96.1608	76.1205	94.3829	85.3122	117.504	59.0411	99.4775	102.434	88.1574	110.488	107.35	93.9209
ENSMUSG00000019935	Slc17a8	0	0.104934	0.024379	0.038294	0	0.057008	0	0	0.02197	0	0	0.060687
ENSMUSG00000019936	Epyc	0	0	0	0.046403	0.04169	0	0.053559	0	0.028951	0	0	0
ENSMUSG00000020349	Ppp2ca	25.8114	23.2865	26.3866	24.8932	23.7534	22.2511	25.3416	28.4927	25.5886	28.7814	27.2444	26.216
ENSMUSG00000064145	Arih2	14.9754	13.1214	15.5026	14.3595	14.9455	12.2963	16.2894	14.3825	14.5742	14.565	15.3793	14.1047
ENSMUSG00000020346	Mgat1	12.7761	9.16687	14.2341	10.7588	10.3536	10.4319	9.61001	10.1881	11.7283	9.08512	10.7064	11.9658
ENSMUSG00000064147	Rab44	0.195119	0.186103	0.186784	0.09567	0.236913	0.092284	0.101833	0.141512	0.497712	0.024515	0.258489	0.243884
ENSMUSG00000070464	Ccl26	0	0	0	0	0	0	0	0	0.069069	0	0	0
ENSMUSG00000064141	Zfp69	0.352741	0.453212	0.219902	0.186054	0.345313	0.745822	0.770863	0.300403	0.211964	0.206112	0.296563	0.378764
ENSMUSG00000064140	Trim38	0	0.022882	0.089185	0.029469	0.078592	0	0	0.169817	0.017539	0	0	0
ENSMUSG00000103770	Pcdha9	0	0	0	0	0	0	0	0	0	0	0	0
ENSMUSG00000070460	Olfr291	0	0	0	0	0	0	0	0	0	0	0	0
ENSMUSG00000053490	Trim60	0	0	0	0	0	0	0	0	0	0	0	0
ENSMUSG00000107478	Gm45234	0	0	0	0	0	0	0	0	0	0	0	0
ENSMUSG00000054728	Phactr1	0.705999	0.770218	1.05109	0.531331	0.53762	0.923382	0.499705	0.242345	0.774113	0.331955	0.565924	0.54017
ENSMUSG00000054723	Vmac	2.43392	2.7782	3.34474	2.46884	1.6278	2.01527	2.84959	2.53322	3.10332	1.41558	2.2065	1.81839
ENSMUSG00000054720	Lrrc8c	2.87718	2.69499	2.99781	2.6579	2.80093	3.45734	3.30592	2.98502	3.36614	3.00838	3.32268	3.72322
ENSMUSG00000054727	1700013H16Rik	0	0	0	0	0	0	0	0.047079	0.037499	0	0	0
ENSMUSG00000036744	Olfr701	0	0	0.014478	0	0	0	0	0	0	0	0	0
ENSMUSG00000036745	Ttll7	32.7341	26.5408	30.6951	35.149	33.3999	25.1529	31.1873	31.39	28.5137	40.4013	34.8975	29.1732
ENSMUSG00000096201	Gm10715	0	0	0	0	0	0	0	0	0	0	0	0
ENSMUSG00000036743	Psma8	0.054751	0	0.023006	0	0.029046	0.056833	0.052284	0	0	0.051532	0	0.052438
ENSMUSG00000033510	Otud7a	0	0.01824	0.034086	0	0	0	0.01396	0	0	0.030901	0.025049	0.014045
ENSMUSG00000036748	Cuedc2	23.126	19.6182	20.7989	24.7267	26.3267	18.5414	20.6997	19.123	22.6132	21.76	21.2421	21.8672
ENSMUSG00000036749	Pramel5	0	0	0	0	0	0	0	0	0	0	0	0
ENSMUSG00000096209	Olfr510	0	0	0	0.006026	0	0	0	0	0	0	0	0
ENSMUSG00000116045	Hgs	5.04259	5.74397	6.2598	6.30044	5.77185	5.80664	5.72466	4.89743	5.49631	4.05672	6.15381	5.33723
NewGene_4099	NewGene_4099	0	0.429312	0	0	0	0	0	0.481951	0	0	0	0
ENSMUSG00000062797	Hikeshi	25.7694	26.0395	31.0099	28.3762	28.5289	23.5071	25.5057	31.1469	29.4845	33.1682	28.7506	26.1025
ENSMUSG00000062794	Zfp599	0.03605	0.055401	0	0	0.010496	0.016166	0.047083	0	0.047674	0	0.048497	0.041992
NewGene_4094	NewGene_4094	0.909781	0.986258	1.10225	0.40777	0.384511	0.894228	0.251575	0.446126	0.238689	0.870924	1.09769	0.299426
NewGene_4092	NewGene_4092	0.049055	0	0	0	0	0	0	0	0	0	0	0
ENSMUSG00000116048	2024-09-02	18.6003	6.02009	0	3.98875	0	0	6.24633	5.72675	0	0	0	8.80181
ENSMUSG00000062791	Gm382	0	0	0	0	0	0	0	0	0	0	0	0
ENSMUSG00000062421	Arf2	13.7323	10.8517	16.2073	11.1704	13.1433	11.0092	12.3475	13.024	14.5504	11.947	12.206	12.9288
NewGene_421	NewGene_421	0	0	0	0	0	0	0	0	0	0	0	0
NewGene_420	NewGene_420	0	0	0	0.196363	0	0	0	0	0	0	0	0
ENSMUSG00000062426	Olfr304	0	0	0	0	0	0	0	0	0	0	0	0
ENSMUSG00000019066	Rab3d	3.21981	2.02215	3.87694	1.75145	2.16845	2.66203	2.22641	2.19525	2.94397	1.1883	2.45374	1.94468
NewGene_429	NewGene_429	0.507131	0	0.10857	0	0.061309	0	0	0	0.093465	0.206655	0.221399	0
NewGene_428	NewGene_428	0.665506	0.011862	0.563141	0.104206	0.566031	0.141728	0.044795	0.052409	0.695259	0.590002	0.458252	0
ENSMUSG00000035498	Cdcp1	0.066809	0.03681	0	0	0.032629	0	0.007404	0	0	0	0.032861	0
ENSMUSG00000055891	Ubl4b	0	0	0	0	0	0	0	0	0	0	0	0
ENSMUSG00000055895	Oosp2	0	0	0	0	0	0	0	0	0	0	0	0
ENSMUSG00000108011	Gm44596	0	0	0	0	0	0	0	0	0	0	0	0
ENSMUSG00000071738	Cldn34b3	0	0	0	0	0	0	0	0	0	0	0	0
ENSMUSG00000060491	4930522H14Rik	0	0	0	0	0	0	0	0	0	0	0	0
ENSMUSG00000073768	Olfr1330	0	0	0	0	0	0	0	0	0	0	0	0
ENSMUSG00000060499	Rpl10l	0	0	0	0	0	0	0	0	0	0	0	0
ENSMUSG00000031918	Mtmr2	6.87427	6.04623	8.05744	6.92511	6.81309	6.97564	6.59017	7.63784	8.03487	6.9276	6.72524	7.94818
ENSMUSG00000031919	Tmed6	0	0.051058	0	0	0	0	0	0	0	0	0	0
ENSMUSG00000031916	Cog8	13.2468	12.9485	12.821	12.5882	13.3677	10.8927	13.541	12.8142	12.8192	14.7894	11.4151	14.3888
ENSMUSG00000031917	Nip7	5.14662	3.92873	5.13634	4.68794	4.66645	3.387	4.25944	4.94481	4.55319	5.14422	4.47606	5.31099
ENSMUSG00000031910	Has3	0.729249	0.457637	0.690303	0.277572	0.418367	0.444113	0.216744	0.39872	0.510431	0.613236	0.413598	0.41021
ENSMUSG00000031913	Vps4a	30.5494	28.223	27.2311	32.5775	30.9744	29.9725	30.4368	29.8939	29.4884	30.3382	31.8158	31.1042
ENSMUSG00000049349	Gm5105	2.20463	1.67159	2.35533	2.2175	1.97028	1.57018	1.90018	2.30143	2.36147	5.90236	2.4562	1.25555
ENSMUSG00000038637	Lrrc56	0.766383	0.644868	0.718334	0.702173	0.505941	0.759459	0.661335	0.972261	0.818899	0.887148	0.657831	0.80264
ENSMUSG00000038633	Degs1	23.0299	18.7816	25.4013	20.6682	17.6959	21.9923	17.3528	19.7614	20.9062	16.3266	17.8701	20.1848
ENSMUSG00000038630	Zkscan16	0	0	0	0	0	0	0	0	0	0	0	0
ENSMUSG00000030359	Pzp	0.058609	0.19322	0.037241	0.087715	0.061293	0.065541	0	0	0	0	0	0.213856
ENSMUSG00000030357	Fkbp4	48.5396	46.612	48.0895	56.4863	52.5528	43.4684	52.6236	51.3117	53.8036	55.6813	53.479	52.5375
ENSMUSG00000030351	Tspan11	1.30247	1.20428	1.42109	0.797508	0.948456	1.12514	0.801949	0.770661	1.2279	1.04516	0.706565	1.28526
ENSMUSG00000030350	Prmt8	0	0	0	0	0	0	0	0	0	0	0	0
ENSMUSG00000030353	Tead4	1.71958	2.37144	1.18595	1.88734	1.60181	1.33438	2.66623	2.05607	1.50862	1.59333	2.36058	2.18655
ENSMUSG00000030352	Tspan9	8.96216	6.61365	10.3531	4.8617	7.03128	5.42518	6.4347	5.29469	6.85529	6.02376	6.84835	6.37441
ENSMUSG00000073460	Pnldc1	0.203287	0.066203	0.222034	0.169143	0	0.371127	0.191347	0.170321	0.254816	0.093205	0.05162	0.057894
ENSMUSG00000073468	Sft2d1	12.7569	10.0313	17.2963	10.4034	11.4886	10.238	10.4441	9.13313	14.2231	9.54332	11.8473	9.95526
ENSMUSG00000049699	Ucn2	1.56292	1.45249	1.76867	2.33919	1.7387	1.4145	2.17124	2.1445	2.12615	1.17785	2.54576	1.82289
ENSMUSG00000049694	BC048671	0	0	0	0	0.018362	0	0	0	0	0	0	0
ENSMUSG00000049690	Nckap5	0.095397	0.095695	0.114464	0.073704	0.185299	0.116938	0.214575	0.093697	0.14699	0.120905	0.127209	0.086414
ENSMUSG00000049691	Nkx3-2	0	0	0.082119	0	0	0.066589	0.027306	0.062387	0.029576	0.093762	0.286868	0.068337
ENSMUSG00000049692	Tmem239	0	0	0	0	0	0	0	0	0	0	0	0
ENSMUSG00000035329	Fbxo33	2.05959	1.82696	2.91601	2.49697	2.71159	2.85894	2.25599	2.19609	2.52356	1.87001	1.97117	2.30228
ENSMUSG00000035325	Sec31a	20.6924	20.4173	24.5679	19.2879	15.7132	26.6039	19.2418	19.0529	20.362	16.4758	17.2273	22.6211
ENSMUSG00000070605	Zfp992	0.664699	0.92628	1.169	0.402111	0.698944	1.06791	0.391551	0.38188	0.653052	0.183828	0.436165	0.380947
ENSMUSG00000075705	Msrb1	86.595	76.5019	77.6935	79.6589	85.4689	60.5526	66.7224	82.1749	73.2583	109.997	77.2557	65.8669
ENSMUSG00000075704	Txnrd2	9.18828	4.85865	8.91331	7.30912	6.73999	4.49648	7.39372	7.79487	6.63266	7.32751	7.63121	6.16705
ENSMUSG00000075707	Dio3	0.685507	0.12312	0.299687	0.316864	0.343143	0.384914	0.322534	0.268403	0.449497	0.213575	0.386618	0.18487
ENSMUSG00000075706	Gpx4	309.601	274.368	306.346	320.224	341.587	260.012	323.959	305.35	312.484	300.727	338.965	311.37
ENSMUSG00000075701	Selenos	32.4487	27.0958	32.3872	24.5588	27.8461	23.5825	34.5719	25.406	30.9733	19.9702	35.5554	29.7454
ENSMUSG00000023707	Ogfod2	6.04522	3.40116	5.85872	5.62343	6.11714	4.1701	4.51599	5.74244	6.17441	6.1626	6.8972	4.54001
ENSMUSG00000075703	Selenoi	2.80886	1.91416	3.06485	2.34221	2.03488	2.19004	2.45217	2.63745	2.77596	3.10437	2.30371	2.84659
ENSMUSG00000075702	Selenom	40.1073	21.4329	35.1365	20.2532	22.6782	26.5062	20.114	18.7061	30.3899	14.82	27.8392	25.0571
ENSMUSG00000026958	Dpp7	7.07653	5.61764	7.92992	5.82236	8.92708	6.95343	6.58479	8.05328	7.16627	5.66533	7.00717	7.26977
ENSMUSG00000026959	Grin1	0.034844	0	0	0.028426	0.003691	0.026439	0	0	0.026459	0	0	0
ENSMUSG00000056812	St8sia3	0	0	0	0	0	0	0	0	0	0	0	0
ENSMUSG00000043068	Fam89a	0.986271	0.527356	0.29784	0.29792	0.422205	0.261682	0.730746	0.395505	0.51001	0.448985	0.490057	0.864877
ENSMUSG00000056815	Gm6812	0	0	0	0	0	0	0	0	0	0	0	0
ENSMUSG00000043061	Tmem18	8.1462	6.44228	8.38787	6.69003	8.63534	5.13241	6.88994	8.39226	8.27594	7.78057	7.52993	7.57951
ENSMUSG00000043060	Fscb	0	0	0	0	0	0	0	0	0	0	0	0
ENSMUSG00000043065	Spice1	2.08049	1.71282	2.09049	2.11866	2.15068	2.08701	2.289	2.4899	2.21832	1.91905	1.88764	2.51477
ENSMUSG00000043067	Dpy19l1	4.60213	3.38491	4.69043	2.99625	3.45705	3.97364	2.92605	3.37065	4.03859	2.44999	3.05425	3.68524
ENSMUSG00000043066	Vmn1r66	0	0	0	0	0	0	0	0	0	0	0	0
ENSMUSG00000022257	Laptm4b	19.6012	17.9348	22.4389	19.7095	19.5114	14.878	23.0642	23.7346	21.9902	31.1508	21.4306	24.2395
ENSMUSG00000022255	Mtdh	19.2758	18.4377	20.9903	18.3448	22.1807	19.509	20.5435	20.9574	20.7895	20.2252	21.4083	21.3566
ENSMUSG00000029286	Enam	0	0	0	0	0	0	0	0	0	0	0	0
ENSMUSG00000029281	Smr2	0	0	0	0	0	0	0	0	0	0	0	0
ENSMUSG00000029280	Smr3a	0	0	0	0	0	0	0	0	0	0	0	0
ENSMUSG00000029283	Cdc7	1.10845	0.362286	0.809282	0.829487	0.539939	0.832469	0.536211	0.57106	0.581781	0.667451	0.557284	0.49265
ENSMUSG00000029282	Amtn	0	0	0	0	0	0	0	0	0	0	0	0
ENSMUSG00000029288	Ambn	0	0	0	0	0	0	0.02602	0.036092	0	0	0	0
ENSMUSG00000031007	Atp6ap2	16.3536	12.3381	20.1702	12.52	14.8017	14.1346	14.2338	13.4302	15.9488	11.5788	14.3757	16.9639
ENSMUSG00000068860	Gm128	0	0	0.056563	0	0.045502	0.025168	0.044597	0.020787	0.072711	0	0	0
ENSMUSG00000028882	Ppp1r8	8.10771	7.40065	9.87675	8.87741	8.76269	9.73473	9.12381	7.05512	8.32416	7.76051	8.96756	8.06433
ENSMUSG00000028883	Sema3a	0.606506	0.629185	0.542591	0.411137	0.579721	0.632433	0.941782	0.606046	0.594767	0.201046	0.418293	0.765428
ENSMUSG00000028884	Rpa2	11.5104	7.80495	9.99472	11.369	13.5465	10.114	13.2912	10.7034	12.5537	11.2216	10.9253	12.2977
ENSMUSG00000028885	Smpdl3b	0.941609	0.981354	0.949106	0.675524	0.907504	0.826241	0.885153	0.502228	0.614664	0.575427	0.797162	0.99865
ENSMUSG00000028886	Eya3	4.58041	3.41213	4.5988	3.85468	3.91954	3.92061	3.62056	3.72612	3.93227	3.15552	2.98331	3.79949
ENSMUSG00000028889	Yrdc	7.12556	5.38178	5.34922	4.96295	5.77086	4.32527	5.41086	5.90459	5.76047	6.15504	5.75891	4.66632
ENSMUSG00000034636	Zyg11b	8.02624	7.71435	8.96895	7.4216	7.6601	7.06031	8.11286	9.69414	8.48035	8.73928	7.65416	8.01383
ENSMUSG00000034634	Ly6d	0.886718	0.229131	0.39441	0.131964	0.368412	0.274649	0	0.367899	0	0	0	0
ENSMUSG00000048562	Sp8	0	0	0	0	0	0	0	0	0	0	0	0
ENSMUSG00000102416	4933424G06Rik	0.34183	0.415784	0.498032	0.437609	0.502726	0.283556	0.206544	0.540402	0.444966	0.384865	0.450075	0.335184
ENSMUSG00000102418	Sh2d1b1	0.380645	0.193538	0.709346	0.182778	0.315127	0.57308	0.20426	0.241764	0.415836	0.079043	0.560144	0.111835
ENSMUSG00000029420	Rimbp2	0	0	0.021105	0	0	0.008322	0.022478	0.008272	0.019062	0	0	0
ENSMUSG00000029423	Piwil1	0	0	0.025522	0	0	0.03496	0	0	0	0	0	0.029234
ENSMUSG00000029422	Rsrc2	35.3066	33.108	35.2209	34.6637	27.54	31.707	38.4343	34.38	30.9048	29.5597	30.5318	31.5338
ENSMUSG00000029427	Zcchc8	5.56871	4.71332	5.72754	5.55895	5.34331	5.84761	5.47382	5.43253	4.96493	5.09704	5.87568	5.3423
ENSMUSG00000029426	Scarb2	26.3513	21.8092	29.8955	22.7637	27.1269	23.0995	24.6494	26.6174	26.6542	29.9414	23.4354	28.8938
ENSMUSG00000029428	Stx2	6.80017	4.06877	7.89843	4.78409	5.65949	5.87066	4.74372	4.67257	6.27434	4.44292	4.25881	5.67309
ENSMUSG00000035582	Gdpd4	0	0.038428	0	0	0	0	0	0.088837	0	0	0	0
ENSMUSG00000035580	Kcnh8	0	0	0	0	0	0	0.011209	0	0	0	0	0.041079
ENSMUSG00000035585	Tsen34	23.1289	17.2775	21.2525	14.6805	19.4127	14.2768	21.3507	19.3319	20.7707	16.5118	17.6892	17.7319
ENSMUSG00000025701	Alox5	1.74677	1.15448	2.98338	1.02132	1.41605	1.31025	1.35146	1.24748	1.85166	0.819734	1.09241	1.16564
ENSMUSG00000025702	2024-03-08	6.61315	5.44311	7.28482	5.35147	5.78503	5.27569	6.7844	6.67924	6.42908	6.10852	7.0621	6.23075
ENSMUSG00000034987	Hrh2	0.351874	0.452969	0.558413	0.291832	0.386672	0.355974	0.254194	0.116194	0.519107	0.315512	0.232896	0.281522
ENSMUSG00000034981	Parm1	7.90712	6.53527	7.35475	7.79908	6.0248	7.3478	6.48745	7.31172	6.87253	9.29852	6.11688	7.5028
ENSMUSG00000021635	Rad17	7.5147	7.42992	8.3231	7.88335	6.30352	9.52789	8.10567	9.2774	8.14278	9.1401	8.81215	7.97818
ENSMUSG00000021636	Marveld2	0.413034	0.277368	0.145397	0.173893	0.087032	0.216611	0.115506	0.391882	0.29795	0.134693	0.198178	0.26423
ENSMUSG00000032679	Cd59a	12.7744	14.9219	11.8848	16.2546	12.7745	16.0199	11.3685	13.9256	14.5283	15.9424	12.4375	11.6312
ENSMUSG00000021638	Ocln	0.010902	0.015679	0.101865	0.042839	0.036343	0.083938	0	0.083858	0.075263	0.013281	0.028278	0.034962
ENSMUSG00000032671	A930018P22Rik	0	0	0.542819	0.40467	0.169664	0	0.069316	0.140206	0	0	0	0.142826
ENSMUSG00000032673	Prorsd1	19.2885	14.0005	18.5518	10.7387	16.3919	10.2456	15.6143	13.9327	16.4022	14.1182	14.9774	13.1642
ENSMUSG00000032586	Traip	0.86135	0.263888	0.57277	0.377778	0.267918	0.651103	0.451372	0.513248	0.534774	0.387	0.525965	0.32923
ENSMUSG00000074151	Nlrc5	2.3014	3.18947	3.09563	1.05699	2.36604	2.30489	1.15899	0.481018	1.21877	0.274298	0.739998	0.396836
ENSMUSG00000032582	Rbm6	7.5744	8.14119	8.45401	8.56457	6.82994	8.66783	7.79455	8.10091	7.89541	5.72046	7.77245	8.19078
ENSMUSG00000074156	Ces1h	0	0	0	0	0	0	0	0	0	0	0	0
ENSMUSG00000032580	Rbm5	24.514	23.4075	26.7492	22.124	19.394	23.576	26.6528	23.7372	23.2866	23.9512	25.0215	25.3026
NewGene_7857	NewGene_7857	0.049275	0.325757	0.117745	0.521696	0	0	0.32686	0	0.309467	0.221456	0.775034	0.1261
ENSMUSG00000074158	Zfp976	0.109981	0.368772	0.282886	0.163371	0.102908	0.324656	0.094867	0.223091	0.140609	0.17593	0.097037	0.027232
ENSMUSG00000032589	Bsn	0.025079	0.069703	0.034116	0.018173	0.021858	0.0283	0.002943	0.03019	0.023974	0.026768	0.017468	0.046874
NewGene_4879	NewGene_4879	0	0.423536	0	0	0	0	0	0	0	0	0	0
ENSMUSG00000042002	Foxn4	0	0	0	0	0	0	0	0	0	0	0	0
ENSMUSG00000046186	Cd109	1.68114	0.61915	1.42482	0.864551	0.876008	1.62343	0.568999	0.846111	1.55581	0.295976	0.845951	0.86029
ENSMUSG00000045052	Prlhr	0	0	0	0	0	0	0	0	0	0	0	0
ENSMUSG00000045053	Kcng3	0	0	0	0	0	0	0.016978	0	0	0	0	0
NewGene_3601	NewGene_3601	0	0.211768	0	0	0	0	0	0	0	0	0	0
ENSMUSG00000114582	3110040M04Rik	0.046131	0.068513	0.258728	0.020502	0.147548	0.062227	0.388695	0.221148	0.047018	0.080673	0.006052	0.046589
ENSMUSG00000026753	Ppp6c	22.6599	21.2726	21.6134	21.9944	21.9765	19.3419	21.6487	22.0302	22.1295	21.2477	20.8294	21.2849
ENSMUSG00000026751	Nr5a1	0	0	0	0	0	0	0	0	0	0	0	0
ENSMUSG00000033985	Tesk2	1.46656	0.740822	1.61464	0.758749	0.93655	0.796247	1.12673	1.35335	0.996179	0.857132	1.03708	0.853901
ENSMUSG00000033987	Dnah17	0.125827	0.187442	0.103075	0.09488	0.113377	0.09672	0.089283	0.089074	0.102412	0.095812	0.156959	0.074223
ENSMUSG00000033981	Gria2	0	0	0	0	0.010583	0.014689	0.012746	0	0	0	0	0
ENSMUSG00000033983	Coil	2.73108	1.99738	2.46673	2.32435	2.07707	2.45035	2.47901	2.60106	2.24469	2.65615	2.47386	3.33603
ENSMUSG00000026754	Golga1	5.66237	4.86033	5.31792	4.45639	5.10941	4.98862	6.10623	5.44407	5.67131	4.4169	5.4093	5.97793
ENSMUSG00000023829	Slc22a1	0	0	0.027114	0	0.027505	0	0	0.025072	0	0.027924	0.043757	0.172211
ENSMUSG00000007338	Mrpl49	15.6523	14.3812	16.6711	14.3162	15.0421	14.2574	16.3168	14.8946	15.3973	15.3332	16.2051	15.4766
ENSMUSG00000053536	Cstf2t	8.302	8.19125	9.10113	7.90935	8.07256	7.81617	8.14569	9.10264	8.50596	9.51232	7.71625	8.64422
NewGene_4139	NewGene_4139	0.504435	0.480017	0.419706	0.692952	0.745372	0.494826	0.806388	0.855932	0.487004	0.658747	0.963037	0.660154
ENSMUSG00000044098	Rsbn1	3.95739	3.86039	4.31883	3.37392	3.73165	3.87158	4.2888	3.75314	3.45332	2.88644	3.41608	3.51001
ENSMUSG00000044092	C130050O18Rik	0.586055	0.329414	0.985948	0.12479	0.343497	0.241224	0.094644	0.229246	0.297964	0.123542	0.17921	0.075466
ENSMUSG00000075284	Wipf1	10.149	8.92065	11.0583	7.74555	7.83083	9.33235	8.59956	7.96173	10.1321	5.97263	7.89204	8.09771
ENSMUSG00000075289	Carns1	8.30356	8.46429	7.98442	9.06838	8.41336	6.9177	10.9554	9.35945	8.56605	6.56886	10.2486	8.24782
NewGene_2039	NewGene_2039	0.167026	0	0.092775	0.135988	0.037087	0.040953	0.14299	0.074606	0.3621	0.07268	0.040113	0.121452
NewGene_2033	NewGene_2033	0	0.163028	0	0.100918	0.244177	0.336008	0	0.114286	0.225397	0.13863	0.432384	0.164012
NewGene_2037	NewGene_2037	0.373367	0	0	0.105994	0.59843	0	0.176575	0.557608	0	0.341868	0.683974	0.612449
NewGene_2035	NewGene_2035	0.34209	0.806056	0.506527	0.874547	0.463262	0.961039	0.26461	0.56549	0.083893	0.21321	0.808005	0.349176
ENSMUSG00000024941	Scyl1	22.639	24.684	23.5002	28.5017	23.1648	26.0428	24.5309	24.95	23.5726	23.1936	24.2617	21.4044
ENSMUSG00000024940	Ltbp3	13.6541	11.9436	14.8317	11.8191	13.3441	13.6295	15.3344	12.6387	13.7683	11.1407	13.7173	13.6783
ENSMUSG00000024943	Smc5	4.49188	3.62828	4.38771	3.88577	3.74888	4.03373	3.7085	4.36163	3.70356	2.87636	3.53152	3.5705
ENSMUSG00000024942	Capn1	20.2046	18.8603	21.8537	21.3684	22.2557	23.5857	19.6386	22.3408	19.9588	21.9252	20.9374	19.9864
ENSMUSG00000024944	Arl2	30.3669	25.2614	23.7881	33.7078	28.6752	25.8304	29.6244	26.1832	26.7906	26.3888	31.65	27.3203
ENSMUSG00000024947	Men1	3.31257	3.92345	3.23324	3.54523	2.81024	3.56683	2.81562	2.65706	3.66833	2.61547	3.47169	2.99161
ENSMUSG00000024140	Epas1	16.8194	17.0453	14.9246	14.614	14.165	13.5905	18.6313	19.7159	16.2373	20.8032	16.7879	19.2478
ENSMUSG00000024949	Sf1	24.9417	25.9868	30.4453	27.9453	26.1081	29.7416	31.0102	29.4773	29.9609	32.4665	27.9369	25.9138
ENSMUSG00000024948	Map4k2	3.65838	3.02817	4.30253	3.08382	3.61943	3.26344	4.17763	3.26014	3.56274	3.26536	2.91189	3.81596
ENSMUSG00000079614	Seh1l	10.3861	8.25462	10.8283	9.47657	8.30828	8.61065	9.11703	8.29783	9.67542	9.13541	9.01556	9.16953
ENSMUSG00000059534	Uqcr10	285.595	278.027	295.189	304.206	372.953	251.106	321.96	362.877	337.299	339.342	374.304	337.651
ENSMUSG00000051727	Kctd14	0.111636	0.277327	0.159867	0.090513	0.103512	0.247746	0.199167	0.125904	0.053854	0.059334	0.164917	0
ENSMUSG00000051726	Kcnf1	1.9729	1.40499	1.49272	1.53991	2.96591	1.46243	2.92602	0.967309	3.63575	3.74502	1.10829	1.41833
ENSMUSG00000051721	Wdcp	1.4173	1.47855	1.6223	1.84898	1.47229	1.41618	2.08151	2.16968	2.27757	1.88629	2.0543	1.96931
ENSMUSG00000043843	Tmem145	0.107161	0.027646	0	0	0.021657	0	0	0	0	0	0	0
ENSMUSG00000079610	Ankrd39	3.75973	3.46554	4.0118	3.77533	4.73739	3.41894	4.52209	3.85648	3.91337	3.42042	4.11445	4.4488
ENSMUSG00000051728	Fam243	0	0	0	0	0	0	0	0	0	0	0	0
ENSMUSG00000080809	Olfr1273-ps	0	0	0	0	0	0	0	0	0	0	0.049522	0
ENSMUSG00000005615	Pcyt1a	22.7074	19.8107	22.2153	21.628	19.9409	18.4247	20.7635	20.0879	21.1953	19.1012	20.063	20.3843
ENSMUSG00000005610	Eif4g2	91.2779	77.2385	92.0986	80.9569	90.1266	74.3953	89.6454	85.3373	87.2555	87.4303	89.9605	87.8506
ENSMUSG00000005611	Mrvi1	1.37907	1.23419	0.993564	1.23432	1.16255	0.921846	1.41985	1.15541	1.41003	1.25493	0.952719	1.43935
ENSMUSG00000040576	Tmem270	0	0	0	0	0	0	0	0	0	0	0	0
ENSMUSG00000040570	Rundc3b	0.038255	0.015205	0.083894	0.047315	0.045454	0.070971	0.013998	0.031343	0.1082	0.051614	0.015818	0.029321
ENSMUSG00000051098	Mblac2	1.02148	0.75347	1.27828	0.62725	0.914861	0.915404	0.853298	0.775512	0.758464	0.513387	0.597657	0.691751
ENSMUSG00000051095	Olfr986	0	0	0	0	0	0	0	0	0	0	0	0
ENSMUSG00000090774	Vmn2r74	0	0	0	0	0	0	0	0	0	0	0	0
ENSMUSG00000046932	Vmn1r193	0	0	0	0	0	0	0	0	0	0	0	0
ENSMUSG00000046934	Csl	0	0.016156	0.030395	0.014579	0	0	0.043081	0	0.052034	0	0.050927	0.014828
ENSMUSG00000026548	Slamf9	7.97857	6.45401	11.4248	5.94354	7.13821	9.44093	1.76864	3.03615	4.36106	0.95332	2.8184	2.32437
ENSMUSG00000026542	Apcs	0	0.130419	0.056039	0.173511	0.257231	0.104725	0	0	0	0	0	0.159399
ENSMUSG00000026547	Tagln2	68.2017	57.695	79.2621	48.9344	48.1343	79.5423	31.172	30.8398	51.7691	20.9247	39.0125	36.5659
ENSMUSG00000026546	Cfap45	0.220558	0.115207	0.094994	0.091595	0	0.098516	0.058232	0	0.166352	0.042024	0	0
ENSMUSG00000026544	Dusp23	15.4269	15.5677	15.0995	15.3798	17.7739	15.1308	15.8622	18.6527	15.9816	18.93	17.0624	15.4818
ENSMUSG00000059395	Nkapl	0.112303	0.171962	0.067354	0.111939	0.113606	0.195092	0.024146	0.076544	0.119937	0.076754	0.119269	0
ENSMUSG00000059397	Olfr54	0	0	0	0	0	0	0	0	0	0	0	0
ENSMUSG00000031425	Plp1	1.53713	1.33283	2.27213	1.80515	1.26222	1.50359	1.9094	2.32538	1.70033	0.901162	2.40603	1.95337
NewGene_3848	NewGene_3848	0.132116	0.292473	0.307426	0.210433	0.035591	0.090836	0	0.473701	0.33434	0.125	0.091596	0.092135
NewGene_3845	NewGene_3845	0	0	0	0	0	0.486812	0	0	0	0.26044	0	0
NewGene_3847	NewGene_3847	0.294108	0.364884	0.710012	0.76898	0.266563	0	0.48531	0.30641	0.219437	0.480096	0.264098	0.380401
NewGene_3840	NewGene_3840	0	0	0	0	0	0	0.178903	0	0.16937	0	0	0
NewGene_3842	NewGene_3842	4.12908	3.69682	5.68702	3.08796	3.49727	4.1075	4.2703	4.06584	5.83949	3.71559	4.464	5.04712
ENSMUSG00000095809	Olfr1290	0	0	0	0	0	0	0	0	0	0	0	0
ENSMUSG00000003617	Cp	6.69383	11.0655	9.93187	7.80046	7.05652	8.00487	7.05982	6.71343	8.25234	5.28153	5.60185	6.83756
ENSMUSG00000095804	Olfr824	0	0	0	0	0	0	0	0	0	0	0	0
ENSMUSG00000095806	Gm5728	0	0	0	0	0	0	0	0	0	0	0	0
ENSMUSG00000007107	Atp1a4	0.054886	0	0.280439	0.177576	0.082541	0.198641	0.042747	0.118238	0.175716	0.146605	0.096939	0.145429
ENSMUSG00000046402	Rbp1	3.61385	2.15082	4.29703	1.97333	2.14897	2.90553	2.7584	2.44825	3.27408	1.78216	3.48842	3.02583
ENSMUSG00000096140	Ankrd66	0.443386	0.413004	0.250252	0.354415	0.203322	0.359101	0.043594	0.198255	0.1568	0.199554	0.133505	0.312297
ENSMUSG00000002059	Rab34	7.95083	4.49028	6.48793	5.25846	5.60531	4.87817	6.07182	5.05564	6.50713	3.75895	5.74565	6.29112
ENSMUSG00000002058	Unc119	5.42885	4.71636	7.09933	6.03392	6.29699	4.99741	5.60399	4.27196	5.07892	3.49005	5.01217	4.41559
ENSMUSG00000002057	Foxn1	0	0	0	0	0	0	0	0	0	0	0	0
ENSMUSG00000002055	Spag5	1.40659	0.664288	1.44821	0.89735	0.907545	1.17626	0.683186	0.724841	0.984696	0.817567	0.910285	0.784602
ENSMUSG00000002052	Supt6	7.71959	7.23343	7.62852	6.53037	6.03784	7.89034	7.2695	6.6237	6.8421	6.17307	5.91801	7.01831
ENSMUSG00000002550	Uck1	6.81597	6.05923	8.44383	6.95082	6.79404	5.84667	9.00386	5.89693	8.12328	9.34746	7.77664	6.26931
ENSMUSG00000046062	Ppp1r15b	6.41134	6.72418	8.18055	5.6827	5.53519	4.84876	5.02655	5.34513	6.19404	5.05581	5.36486	5.92791
ENSMUSG00000016356	Col20a1	0.74267	0.408156	0.348523	0.514533	0.403494	0.634253	0.835056	0.730665	0.682847	0.584164	0.581441	1.02273
ENSMUSG00000033965	Slc16a2	2.90648	2.44997	2.80021	1.5517	1.52306	2.73505	2.47603	1.55097	2.56434	1.38336	2.16642	1.84003
ENSMUSG00000064302	Clasp1	5.30545	4.34093	4.83197	3.82952	3.51961	4.16028	4.87513	3.49537	5.57322	4.11957	4.79083	4.10357
ENSMUSG00000064307	Lrrc51	4.08894	2.22917	3.58111	4.17108	2.19536	3.74043	2.71462	2.62543	3.0406	2.52074	3.46444	2.94678
ENSMUSG00000064308	2410137M14Rik	0	0.273217	0.249797	0.1017	0.754837	0	0.240426	0.443898	0.711355	0.19825	0.14839	0
ENSMUSG00000094678	Olfr857	0	0	0	0	0	0	0	0	0	0	0	0
NewGene_5874	NewGene_5874	0	0	0	0	0	0	0	0.192082	0	0	0	0
NewGene_5875	NewGene_5875	0	0	0	0.36704	0.820895	0.394132	0.537415	0	0.258865	0.076877	0.100109	0.447251
NewGene_5873	NewGene_5873	5.08943	2.27833	5.45192	6.7703	4.13782	5.3676	3.8183	7.39807	3.55015	2.16852	5.87026	4.43393
NewGene_5871	NewGene_5871	0.250446	0	0.527045	0	0	0	0.089274	0.108876	0.112003	0	0.134017	0
NewGene_5879	NewGene_5879	0.866215	0.322351	0.799083	0.196776	0.42744	0.338981	0.658397	0.532608	0.54924	0.397041	0.259194	0.509808
ENSMUSG00000078139	AK157302	0.616696	0.402733	1.35362	0.382214	3.37606	1.00535	2.52886	1.57859	2.4726	3.94271	0.783575	2.35905
ENSMUSG00000107677	Olfr316	0	0	0	0	0	0	0	0	0	0	0	0
ENSMUSG00000078131	Krtap1-3	0	0	0	0	0	0	0	0	0	0	0	0
ENSMUSG00000095377	Olfr91	0	0	0	0	0	0.015078	0	0	0	0	0	0
ENSMUSG00000078132	Gm11939	0	0	0	0	0	0	0	0	0	0	0	0
ENSMUSG00000078134	Gm12355	0.042752	0.130356	0.318464	0.179588	0.301999	0.042602	0.240776	0.147102	0.114464	0.136553	0.087992	0.133284
ENSMUSG00000078137	Ankrd63	0	0	0	0	0	0	0	0	0	0	0	0
ENSMUSG00000095371	Gm9611	0	0	0	0	0	0	0	0	0	0	0	0
ENSMUSG00000038831	Ralgps1	1.10546	0.897791	1.10912	1.08668	0.821231	1.11777	0.986273	1.2374	0.890151	0.717606	1.03305	0.926946
ENSMUSG00000014195	Dnajc7	37.5926	39.896	37.3327	40.2696	38.9023	37.1236	38.4268	37.2897	38.6382	37.8373	37.646	39.8304
ENSMUSG00000014198	Zfp385c	0.12643	0.085497	0.174	0	0.056267	0.03323	0.186679	0.104881	0.075679	0.100522	0.122617	0.069089
ENSMUSG00000091821	Srsx	0	0	0	0	0	0	0	0	0	0	0	0
NewGene_7658	NewGene_7658	0.199285	0	0	0	0.212233	0	0	0	0	0	0	0
NewGene_7654	NewGene_7654	0	0	0	0	0	0	0	0	0.249704	0	0	0
NewGene_7655	NewGene_7655	0.521039	0.836382	0.76134	1.10074	1.0374	0.441722	0.72518	0.858429	1.15644	0.484275	0.856796	0.458151
NewGene_7651	NewGene_7651	0	0	0	0	0	0	0.181613	0.192082	0	0	0	0
NewGene_7652	NewGene_7652	0	0	0.140625	0	0	0	0.411889	0	0.155522	0	0	0
ENSMUSG00000001508	Sgca	87.5465	89.2842	84.3197	105.369	88.5689	92.4702	89.8216	92.444	83.5611	93.0172	87.873	88.7899
ENSMUSG00000001504	Irx2	0.020445	0	0.090078	0.044883	0.034948	0.010125	0.043412	0	0.131109	0.023439	0	0.07566
ENSMUSG00000001506	Col1a1	168.588	74.45	188.044	72.5002	67.6513	127.19	65.1293	75.7162	140.013	56.2218	76.127	94.1238
ENSMUSG00000001507	Itga3	1.25066	0.75441	1.37898	1.1058	1.09122	1.03261	1.52599	1.2787	1.21033	1.03119	1.42151	1.17441
ENSMUSG00000019261	Map1s	4.95045	4.19988	4.98253	3.8523	3.76029	4.45236	3.90243	4.17648	4.42194	2.99996	3.47197	4.3601
ENSMUSG00000092060	Bend4	0.208396	0.135508	0.140962	0.13274	0.104526	0.13544	0.159056	0.147908	0.245797	0.029333	0.073898	0.144614
ENSMUSG00000096775	Gm5796	0.120494	0.170627	0.20258	0.151568	0.027799	0.228647	0.077141	0.248745	0.105052	0.158351	0.10905	0.418805
ENSMUSG00000096773	Olfr675	0	0	0	0	0	0	0	0	0	0	0	0
ENSMUSG00000096770	Amy2a4	0	0	0	0	0	0	0.001778	0	0	0	0	0
ENSMUSG00000017550	Atad5	0.479899	0.388969	0.466633	0.376498	0.355059	0.374244	0.301969	0.332313	0.309231	0.184658	0.362989	0.272305
ENSMUSG00000029007	Agtrap	4.06954	3.67801	5.5002	3.43311	4.00411	4.0889	3.3852	3.20665	5.13109	3.1577	3.43064	4.02951
NewGene_1551	NewGene_1551	0.944382	0.658213	0.57054	0.504494	0.620219	0.914145	0.781701	0.710542	0.559129	0.398186	0.910546	0.743195
ENSMUSG00000038517	Tbkbp1	3.2801	2.79762	3.80981	2.7663	1.86749	2.57001	2.68966	3.02962	3.0388	2.40422	2.20388	1.96631
ENSMUSG00000029005	Draxin	0.026492	0.048707	0.044673	0.102902	0.045462	0.011111	0.04613	0.088247	0.061234	0.108283	0.059618	0.074957
NewGene_5581	NewGene_5581	0.322135	0.203759	0.01367	0.275087	0.079507	0	0.202129	0	0.094806	0.145892	0.03114	0.491873
NewGene_6019	NewGene_6019	0	0	0	0	0	0	0	0	0	0	0	0
NewGene_6018	NewGene_6018	0	0	0	0	0	0	0	0	0	0	0	0
NewGene_6014	NewGene_6014	0.113415	0	0	0.113508	0	0	0	0	0	0	0.258189	0.301621
NewGene_6016	NewGene_6016	0	0	0	0.74805	0	0	0	0	0	0	0	0
NewGene_6012	NewGene_6012	0.080845	0.636066	0.300763	0	0.137421	0	0.280448	0.103641	0	0	0	0.168926
ENSMUSG00000010021	Kif19a	0.173376	0.337577	0.836778	0.334736	0.433426	0.242818	0.259578	0.3328	0.553105	0.299302	0.752296	0.290687
NewGene_3021	NewGene_3021	0	0.024808	0.183761	0.074345	0	0	0	0	0	0.301199	0	0
NewGene_3020	NewGene_3020	0.057821	0.408702	0.312172	0.211828	0.287341	0	0	0	0	0.29427	0	0
ENSMUSG00000010025	Aldh3a2	7.78833	7.36131	10.7784	7.49069	7.14456	7.0738	6.72763	7.06067	8.66529	7.17521	6.58077	8.17797
ENSMUSG00000022057	Adamdec1	0	0	0	0	0	0	0	0	0	0	0	0
NewGene_3025	NewGene_3025	0	0	0	0	0	0	0	0	0	0	0.193878	0
NewGene_3028	NewGene_3028	0.31766	0	0.326716	0.150697	0.09861	0	0	0	0.049236	0	0.948726	0.342047
ENSMUSG00000112187	Gm6993	0	0	0	0	0	0	0	0	0	0	0	0
ENSMUSG00000101286	Gm21317	0	0	0	0	0	0	0	0	0	0	0	0
ENSMUSG00000009739	Pou6f1	2.57483	2.54464	2.16395	2.49074	2.89381	2.45184	3.03847	2.83774	2.53375	1.94339	3.01374	2.80322
ENSMUSG00000065952	C330021F23Rik	0.770577	0.800303	0.872777	1.00653	1.2553	1.00454	0.960935	0.607884	0.86383	0.851914	1.07554	1.08543
ENSMUSG00000065954	Tacc1	4.6065	3.72035	4.52049	4.01494	3.5605	4.76764	3.62428	4.07981	5.2662	2.43314	3.80204	3.98168
ENSMUSG00000065956	Defa37	0	0	0	0	0	0	0	0	0	0	0	0
ENSMUSG00000097425	Vmn1r181	0.161458	0	0	0.108363	0	0	0	0	0	0	0	0
ENSMUSG00000097427	Gm6763	0	0	0	0	0	0	0	0	0	0	0	0
ENSMUSG00000010651	Acaa1b	0.508908	0.097797	0.33652	0.187469	0.427591	0	0.4471	0.110541	0.105242	0.213736	0.270385	0.417672
ENSMUSG00000054966	Lmntd1	0.171489	0.146345	0.256481	0	0.157018	0.0663	0.081212	0.072746	0.133694	0	0.164341	0.179555
ENSMUSG00000054967	Zfp647	0.396521	0.193961	0.618746	0.587048	0.65039	0.465199	0.620006	0.625829	0.490653	0.597507	0.312642	0.540133
NewGene_5587	NewGene_5587	0.736772	0.905081	0.910774	0.849509	0.950644	0.732595	0.854102	0.775653	0.594103	0.467334	0.754533	0.526061
ENSMUSG00000041308	Sntb2	2.8803	2.58165	3.27979	1.91646	2.26699	3.10704	2.33472	2.4796	2.85743	1.53245	2.38019	2.38014
ENSMUSG00000041309	Nkx6-2	0	0	0	0	0	0	0	0	0	0	0	0
ENSMUSG00000041303	Gtf3c3	3.12947	3.51247	3.77797	2.87549	3.04093	2.92266	3.50293	3.13904	2.9584	2.91613	3.58402	3.45072
ENSMUSG00000041301	Cftr	0	0	0	0	0	0	0	0	0	0	0	0
ENSMUSG00000000365	Rnf17	0.052486	0	0.022563	0	0	0.056014	0.021107	0	0.036551	0	0.033001	0.035611
NewGene_2779	NewGene_2779	0.630505	1.01639	0.440239	0.916012	0.286997	1.00127	0.391331	0.526279	0.539919	0.307576	0.369442	0.2115
NewGene_2776	NewGene_2776	3.29431	3.69117	4.15316	3.40705	2.9108	2.28646	3.28487	2.28656	5.98458	2.52185	2.58279	2.53407
NewGene_2771	NewGene_2771	0	0	0.167224	0	0	0	0	0	0	0	0.193878	0
NewGene_2772	NewGene_2772	0.232191	0.05636	0.290322	0.399941	0.215498	0.261004	0.268139	0.243929	0.152384	0.293044	0.410302	0.128691
ENSMUSG00000022015	Tnfsf11	0.049911	0	0.069821	0	0.146254	0	0	0	0	0	0	0.04743
ENSMUSG00000022014	Epsti1	10.6222	11.0467	12.3979	6.17268	10.2839	14.0862	2.83571	2.16498	8.64948	1.22825	3.42257	4.53258
ENSMUSG00000022016	Akap11	3.21709	1.42612	3.50361	3.49029	1.64894	2.52432	3.83875	3.43889	3.18179	1.59101	2.87042	1.62007
ENSMUSG00000022010	Tsc22d1	44.0777	31.3855	43.8075	34.6491	31.7238	29.723	38.1213	41.6796	41.0345	38.375	48.277	40.1108
ENSMUSG00000022013	Dnajc15	10.6873	11.1413	9.10576	10.097	11.1509	10.6155	9.34353	11.1255	9.37345	11.5345	9.68499	9.82305
ENSMUSG00000022012	Enox1	0.546409	0.694923	0.825928	0.537501	0.262184	0.474674	0.364204	0.287634	0.419329	0.218886	0.448626	0.738373
ENSMUSG00000022019	Tdrd3	7.05222	6.13126	7.98588	5.87293	6.02325	6.99874	6.15469	6.12038	5.928	5.91718	6.10138	6.9916
ENSMUSG00000022018	Rgcc	52.1341	47.3551	58.6729	59.0114	52.2349	46.0103	63.2641	77.4337	49.8404	52.103	62.0616	69.8883
ENSMUSG00000055610	Olfr307	0	0	0	0	0	0	0	0	0	0	0	0
ENSMUSG00000055612	Cdca7	0.346176	0.350239	0.87311	0.685246	0.360835	0.528434	0.370528	0.526165	0.716609	0.425656	0.469659	0.508392
NewGene_5095	NewGene_5095	0	0.211768	0	0	0	0	0	0	0	0	0	0
NewGene_5092	NewGene_5092	0	0	0	0	0	0	0	0	0	0.179379	0	0
ENSMUSG00000020528	Prpsap2	4.76588	4.75564	6.08906	3.7534	5.08771	4.65114	5.24498	4.58388	4.70303	3.67455	5.07258	5.17993
ENSMUSG00000020527	Myo19	1.20139	1.4477	1.66472	1.5515	1.10197	1.47618	1.58295	2.2075	1.34937	2.06019	1.72732	1.75029
ENSMUSG00000020526	Znhit3	15.2532	14.7781	16.9557	16.0907	15.0314	12.5619	11.226	14.3734	14.4466	15.22	13.1048	14.3522
ENSMUSG00000020525	Ppm1d	2.7955	3.34507	4.27815	2.76046	3.1383	4.04242	3.16014	3.71474	3.51903	2.92002	4.10485	3.97588
ENSMUSG00000020524	Gria1	0.035634	0.067822	0.026544	0.029352	0.029232	0.020593	0	0	0.060498	0.019342	0	0.031753
ENSMUSG00000020523	Fam114a2	20.5097	16.4683	19.9839	18.3058	19.6387	18.2943	21.75	19.2023	19.8666	19.2274	19.5808	21.3162
ENSMUSG00000020522	Mfap3	4.65506	4.65074	5.55733	4.71539	4.91805	5.13437	4.64851	4.24069	4.9284	3.84214	3.94243	4.53123
ENSMUSG00000020521	Rnft1	14.5104	13.2514	15.675	14.8421	14.9693	13.5956	13.5924	13.3815	14.4155	12.2746	15.3947	14.159
ENSMUSG00000020520	Galnt10	3.69497	2.21983	4.24494	2.22609	2.63797	2.6191	2.97488	3.1872	3.34257	2.57596	2.78016	2.75151
ENSMUSG00000094810	Olfr907	0	0	0	0	0	0	0	0	0	0	0	0
ENSMUSG00000094811	Gm21103	0	0	0	0	0	0	0	0	0	0	0	0
ENSMUSG00000094813	Gm20777	0	0	0	0	0	0	0	0	0	0	0	0
ENSMUSG00000094814	Gm21973	0	0	0	0	0	0	0	0	0	0	0	0
ENSMUSG00000091863	Cldn34a	0	0	0	0	0	0	0	0	0	0	0	0
ENSMUSG00000094817	Cphx3	0	0	0.018373	0	0	0.0249	0	0	0.009468	0.011409	0	0
ENSMUSG00000094818	Defa32	0	0	0	0	0	0	0	0	0	0	0	0
ENSMUSG00000094819	Olfr53	0	0	0	0	0	0	0	0	0	0	0	0
ENSMUSG00000059263	Usp47	40.3048	35.1402	41.8084	37.3432	38.045	31.2049	40.4569	41.1192	37.4666	38.2899	45.3337	39.1302
ENSMUSG00000020566	Atp6v1c2	0	0	0	0	0	0	0	0	0	0.088487	0.031269	0
ENSMUSG00000052062	Pard3b	0.945685	0.714894	1.13233	0.763762	0.885279	1.07456	0.953634	0.799456	0.997553	0.612993	0.81421	0.730833
ENSMUSG00000013643	Lypd8	0	0	0	0	0	0	0	0	0	0.041791	0	0.047835
ENSMUSG00000013646	Sh3bp5l	5.56058	3.89888	5.65125	4.83169	5.90256	3.61897	6.58634	5.5721	5.98092	5.27284	5.38064	6.11371
ENSMUSG00000025584	Pde8a	5.18525	4.14241	6.59924	4.24838	4.02203	6.26532	4.7945	4.55432	5.37183	3.15686	4.47763	5.08966
ENSMUSG00000057615	Ldoc1	0	0	0	0	0	0	0	0	0	0	0	0
ENSMUSG00000057614	Gnai1	1.47064	1.28669	2.63991	1.55456	1.50909	1.7211	2.98871	1.64939	2.10138	1.39779	1.6762	1.85723
ENSMUSG00000028718	Stil	0.25316	0.054599	0.2971	0.118008	0.078876	0.13124	0.033824	0.074822	0.131666	0.079598	0.048831	0.161007
ENSMUSG00000028719	Cmpk1	16.0643	11.9464	18.2638	11.0636	14.8202	13.656	12.1051	12.3422	13.1659	10.9761	12.6844	12.0912
ENSMUSG00000028710	Atpaf1	8.00826	10.0897	9.62449	12.7971	9.93383	7.56534	14.0478	12.3002	13.9678	13.236	13.83	12.0004
ENSMUSG00000025582	Nptx1	0	0	0.011378	0.016109	0.010679	0.019086	0	0	0.009707	0.039816	0	0
ENSMUSG00000028712	Cyp4a31	0	0	0	0	0	0	0	0	0	0	0	0
ENSMUSG00000028713	Cyp4b1	2.69611	2.37807	2.68084	2.53554	2.41481	2.215	3.40743	2.9379	3.00702	3.2126	2.54609	2.70549
ENSMUSG00000028715	Cyp4a14	0	0	0	0	0	0	0	0	0	0	0	0
ENSMUSG00000028716	Pdzk1ip1	0	0	0	0	0	0	0	0	0	0	0	0
ENSMUSG00000028751	Pla2g2e	0.458057	0.275001	0.101947	0.060473	0.779446	0.196425	0	0.146628	0.336639	0.53152	0.319649	0.280448
ENSMUSG00000039176	Polg	4.7606	4.28363	4.19933	3.75394	4.39963	3.61661	4.8327	4.7611	4.50739	3.85867	4.14892	4.42194
ENSMUSG00000039174	1700003H04Rik	0	0	0	0	0	0	0	0	0	0	0	0
ENSMUSG00000052396	Mogat2	0	0.028315	0.108273	0.019305	0.03255	0	0	0	0.05024	0	0.10696	0
ENSMUSG00000052392	Acot4	0	0.069781	0.057227	0.007186	0	0.045268	0.114513	0.082524	0.036861	0.122092	0.097549	0.040409
ENSMUSG00000039178	Tbc1d19	14.6607	14.2364	14.2809	13.4371	13.5485	13.8148	12.3425	13.8063	13.593	15.627	14.8977	14.2662
ENSMUSG00000039179	Tekt5	0	0	0.086152	0	0	0	0	0	0	0	0.129037	0
NewGene_4325	NewGene_4325	0.251722	0.435681	0.125941	0.103567	0.181317	0	0.108721	0.064374	0.204645	0.211653	0.372515	0.11332
NewGene_4324	NewGene_4324	0.099295	0	0	0.107336	0	0.38258	0	0.392446	0.134382	0.04919	0	0.355215
NewGene_4327	NewGene_4327	0.90307	0.600111	0.904483	0.758968	0.944332	0.644949	0.716906	1.11759	1.05119	0.95896	0.847033	0.610506
NewGene_4321	NewGene_4321	0	0.097797	0.791186	0.2305	0.026306	0.081653	0.053083	0	0	0	0.062802	0
NewGene_4320	NewGene_4320	0.110885	0	0	0.109963	0.210274	0.711106	0.215054	0.265369	0	0	0.111555	0
NewGene_4323	NewGene_4323	0	0.468518	0.157753	0	0.18088	0.224898	0.098005	0.065171	0.214732	0.218517	0.346911	0.107408
NewGene_4322	NewGene_4322	0.042574	0.208766	0	0.057694	0.206079	0	0.074182	0.214299	0.21455	0.069348	0.149906	0.249177
ENSMUSG00000067629	Syngap1	0.588552	0.88303	1.14473	0.622988	0.953863	1.51206	0.728278	1.08397	0.970763	0.6994	0.753319	0.838292
NewGene_4329	NewGene_4329	75.1406	84.4895	75.6086	85.2697	88.7131	79.0027	63.8543	77.6012	76.102	73.6418	77.668	75.7612
ENSMUSG00000025091	Pnliprp2	0	0	0	0	0	0	0	0	0	0	0	0
ENSMUSG00000025092	Hspa12a	1.97721	2.30714	2.80352	1.81995	1.6966	2.00176	1.92	2.60853	2.22388	2.00965	1.86171	2.07481
ENSMUSG00000111517	Olfr1238	0	0	0	0	0	0	0	0	0	0	0	0
ENSMUSG00000021737	Psmd6	120.59	109.597	124.9	106.519	127.987	89.503	116.394	123.57	117.783	121.727	117.879	126.04
ENSMUSG00000021731	Mrps30	10.4894	9.99222	9.95237	12.6318	10.3345	10.9377	10.928	10.822	10.4234	9.49323	11.3699	9.29562
ENSMUSG00000021730	Hcn1	0.01677	0	0.022948	0.004152	0.00394	0.007314	0.036559	0.018609	0.003593	0.011442	0.010091	0.027979
ENSMUSG00000021733	Slc4a7	1.89264	1.62714	2.33868	1.49987	1.51377	1.69462	2.10341	2.50604	2.13997	2.04274	1.76014	2.07229
ENSMUSG00000021732	Fgf10	0.400357	0.344985	0.663639	0.230204	0.473287	0.372028	0.732835	0.356477	0.713134	0.343498	0.514574	0.303163
ENSMUSG00000021738	Atxn7	3.74998	3.31479	4.3161	3.64421	3.49682	3.94372	3.81946	4.33378	4.20645	3.09781	1.93976	4.15797
ENSMUSG00000035873	Pawr	0.658638	0.446473	0.678314	0.372471	0.646291	0.492404	0.706154	0.39264	0.63953	0.869656	0.4112	0.888879
ENSMUSG00000035877	Zhx3	3.20264	2.32066	3.00514	2.52703	2.55167	2.40634	3.06653	2.97935	3.27909	2.39885	2.94512	3.4853
ENSMUSG00000103442	Pcdha1	0	0	0	0	0	0	0	0	0	0	0	0
ENSMUSG00000035875	AI182371	0.070689	0.070999	0.236415	0.03417	0.257832	0.056973	0.103556	0.201715	0	0.050776	0.076697	0.131545
NewGene_6846	NewGene_6846	0	0	0	0	0	0	0	0	0	0	0	0.195672
ENSMUSG00000116895	Gm3435	3.33513	2.48455	4.07594	2.91388	3.33698	3.67392	4.10541	3.4514	3.06962	2.92822	3.4822	3.76128
NewGene_6844	NewGene_6844	0	0	0	0	0	0	0.16943	0	0	0	0	0
ENSMUSG00000035878	Hykk	0.631602	0.609154	0.597637	0.674705	0.389469	0.596279	0.460208	0.707433	0.417559	0.394003	0.27602	0.417
NewGene_6841	NewGene_6841	0.943045	0.47335	0.435226	0.752835	0.265823	0.577773	0.586081	0.653978	0.518873	0.537138	0.638912	0.114306
NewGene_5748	NewGene_5748	0.229372	0.070589	0.342502	0	0.23317	0.238364	0	0.103075	0.054938	0.290385	0.399928	0.53086
ENSMUSG00000086727	4931428L18Rik	0.018113	0.061431	0.047309	0.06742	0	0.073217	0.146238	0.077268	0.021495	0	0.050419	0.037582
ENSMUSG00000052934	Fbxo31	20.1078	20.2017	20.8485	24.4095	20.3131	20.9115	29.5352	22.6686	23.359	22.2897	25.7269	22.9815
ENSMUSG00000022837	Iqcb1	2.06302	2.51038	2.48891	2.79759	1.90373	2.32894	2.48294	2.00853	1.87704	1.57835	3.24274	3.47136
ENSMUSG00000022836	Mylk	2.6535	2.28091	2.78132	2.74612	2.43183	2.26786	3.39711	2.71158	2.60736	2.58045	2.60936	2.88279
ENSMUSG00000022833	Ccdc14	0.939389	0.825634	1.04124	0.880455	1.01497	1.02579	1.17437	1.11207	1.22916	1.23547	1.16223	1.05517
ENSMUSG00000022832	Ropn1	0	0	0	0	0	0	0	0	0	0	0	0
ENSMUSG00000022831	Hcls1	8.35325	9.40719	11.9854	7.34316	7.8312	11.8765	3.12902	3.41946	6.66711	2.06233	3.49433	4.27645
ENSMUSG00000022838	Eaf2	0.081812	0.049841	0.128752	0	0	0.291553	0.102649	0.185331	0.104436	0.151871	0.021473	0.073559
ENSMUSG00000039824	Myl6b	10.0145	4.70637	11.1876	8.92955	3.41977	14.2995	7.2637	13.3067	8.33381	2.16654	20.2713	5.19981
ENSMUSG00000039826	Trub2	6.89995	5.59003	7.08854	6.43231	6.28807	5.48538	6.93308	6.72739	6.86856	7.08648	7.63537	7.41037
ENSMUSG00000039828	Wdr70	11.4286	9.5703	11.4229	12.7623	12.7516	9.28699	11.1736	11.469	11.227	12.3014	12.8362	11.1622
NewGene_326	NewGene_326	0	0.221852	0	0	0	0	0	0	0	0	0	0.38118
NewGene_327	NewGene_327	1.28546	1.53074	0.907229	0.888595	1.41836	0.925399	0.539064	1.15274	1.51622	2.22467	0.981484	0.816679
NewGene_324	NewGene_324	0	0	0	0	0.054904	0.425375	0	0	0.117086	0	0.03709	0.42027
NewGene_322	NewGene_322	0	0	0	0	0	0	0	0	0.170335	0	0	0
NewGene_320	NewGene_320	0.289682	0.555994	0.269088	0.448885	0	0.331602	0.271956	0.283639	0.554572	0.273606	0.268186	0.222701
ENSMUSG00000051671	Coa6	21.7664	22.6901	24.5062	25.976	20.018	17.7251	22.1383	23.8488	25.5547	23.6139	24.3626	21.6585
NewGene_328	NewGene_328	0	0	0	0	0	0	0	0	0	0	0	0
ENSMUSG00000070348	Ccnd1	4.57381	5.5203	5.37698	3.13654	4.8896	4.13704	2.48722	2.67585	4.56102	2.86022	2.5029	3.9732
ENSMUSG00000020069	Hnrnph3	12.0183	15.269	14.4212	13.3253	12.6337	13.4156	13.6738	14.8467	13.7293	11.5577	13.1903	16.1892
ENSMUSG00000020062	Slc5a8	0	0	0.006069	0	0	0	0	0	0	0	0	0
ENSMUSG00000020063	Sirt1	3.98415	2.93832	5.29073	4.5954	3.59016	3.87495	5.20947	3.6735	4.35626	3.31463	4.78857	4.59681
ENSMUSG00000020061	Mybpc1	211.795	223.691	249.617	201.11	244.83	219.324	235.559	263.748	248.46	207.419	269.88	249.156
ENSMUSG00000063632	Sox11	0.200207	0.034654	0.210703	0.007088	0.025093	0.043704	0.061153	0.052256	0.059914	0.015885	0.229803	0.074022
ENSMUSG00000020067	Mypn	39.3809	43.2293	37.6794	42.736	41.6769	44.1303	45.3507	42.879	42.5862	46.5446	41.7346	40.0286
ENSMUSG00000020064	Herc4	8.45569	7.58478	9.43737	6.76456	7.54929	8.25908	8.54506	8.85639	8.66488	7.24385	8.11042	9.3297
ENSMUSG00000070345	Hsf5	0	0	0	0	0	0	0	0	0	0.033866	0	0
ENSMUSG00000009075	Cabp7	0.056671	0.184472	0.233377	0.052703	0.213292	0.110028	0.243481	0.183471	0.111348	0.124916	0.223316	0.242295
ENSMUSG00000030968	Pdilt	0	0	0	0	0	0	0	0	0	0.023488	0	0
ENSMUSG00000030963	Umod	0	0	0	0	0	0	0	0	0	0	0	0
ENSMUSG00000030960	Eef1akmt2	6.0789	4.33539	6.76107	4.60273	5.5127	5.00636	5.38598	5.9832	4.6638	3.70452	4.85199	4.57787
ENSMUSG00000030966	Trim21	3.52745	3.07841	3.71715	2.6173	3.24566	2.53671	1.74986	1.84916	2.48852	1.18989	1.59809	2.1236
ENSMUSG00000030967	Zranb1	14.9579	14.0799	15.8846	14.9157	15.6684	12.8674	17.0025	14.8046	15.167	14.8073	15.3966	15.4198
ENSMUSG00000030965	Abraxas2	12.4755	11.0311	15.5071	11.4895	12.2746	10.4055	12.6319	11.9285	11.724	13.3559	12.5866	12.1248
ENSMUSG00000070699	Sars2	5.10734	5.60234	6.37072	6.31798	6.34514	6.23671	5.56384	7.13924	6.94111	6.29228	6.15084	6.61072
ENSMUSG00000048304	Slitrk3	0	0	0.038781	0	0.011566	0	0.012408	0	0	0.011641	0	0
ENSMUSG00000048307	Ankrd46	15.8227	12.0307	16.6314	12.4423	12.1676	11.0667	13.0947	14.2987	14.1282	13.268	13.2403	14.9261
ENSMUSG00000070697	Utp3	20.0696	19.6596	21.8526	21.0761	18.3278	20.88	18.548	17.1458	20.994	20.2225	19.0107	21.3169
ENSMUSG00000070690	5830473C10Rik	0.019224	0.017433	0	0.025354	0	0	0	0	0	0	0	0
ENSMUSG00000070691	Runx3	0.348341	0.360889	0.481633	0.312088	0.180537	0.388802	0.182444	0.065775	0.189604	0.049694	0.171915	0.117081
ENSMUSG00000004100	Ppan	5.61851	4.90367	6.33445	4.69132	6.18337	5.4091	5.28682	5.50539	5.54338	6.07285	4.24901	5.78463
ENSMUSG00000096436	Olfr1437	0	0	0	0	0	0	0	0	0	0	0	0
ENSMUSG00000096433	Zfp994	1.50408	1.36001	1.58312	1.59673	1.30782	1.62395	1.40375	1.48592	1.3849	1.05842	1.03796	1.34761
ENSMUSG00000033703	Fuk	1.48709	1.59192	1.58431	1.64747	1.36304	0.953792	2.21069	1.75628	1.76419	1.68888	1.69477	1.82758
ENSMUSG00000033701	Acbd6	19.2002	10.9893	14.9356	14.7154	16.9799	13.5643	15.1238	15.0387	13.756	14.3097	17.4722	15.466
ENSMUSG00000033707	Lrrc24	0.147863	0.058659	0.072714	0.10901	0.069245	0.027614	0.204207	0.211612	0.077219	0.401049	0.304379	0.009468
ENSMUSG00000033706	Smyd5	3.1401	4.46706	4.499	4.54005	4.14546	3.56545	2.87895	3.59454	4.31639	3.88736	3.5081	4.5563
ENSMUSG00000033705	Stard9	1.61441	1.29207	2.47131	1.14953	1.66111	1.42639	1.94835	1.22282	1.57814	0.833938	1.72189	1.35043
NewGene_583	NewGene_583	0	0	0	0.466329	0	0	0.260412	0	0	0	0	0
NewGene_580	NewGene_580	0	0.240207	0	0	0	0	0	0	0.056056	0	0	0
NewGene_586	NewGene_586	0	0	0.19617	0.095313	0	0	0	0	0	0	0	0
NewGene_585	NewGene_585	0.161329	0.206861	0.127541	0	0.213992	0	0.731459	0.204218	0.280455	0.097551	0.152191	0.207557
NewGene_588	NewGene_588	1.27442	1.31403	0.695037	1.29792	1.05159	0.556947	1.36447	0.672773	0.984102	0.403825	1.3078	0.84039
ENSMUSG00000037469	Acp7	0	0	0	0	0	0	0	0	0	0	0	0
ENSMUSG00000037466	Tedc1	0.659239	0.124784	0.67455	0.123481	0.083474	0.147332	0.079294	0.258159	0.30402	0	0.021666	0.164903
ENSMUSG00000037465	Klf10	18.3598	19.1727	23.9513	26.5066	25.1445	21.1211	24.9292	15.1291	16.3571	7.97422	23.3457	15.2527
ENSMUSG00000037463	Fbxo27	0.455923	0.165549	0.687359	0.247168	0.269067	0.519736	0.364609	0.345136	0.750944	0.349073	0.402698	0.431945
ENSMUSG00000037461	Ints7	2.50838	2.38358	2.88109	2.5317	2.40876	2.48328	3.4571	3.77676	3.09972	2.91721	2.58276	3.68832
ENSMUSG00000001123	Lgals9	32.7649	42.0631	42.2562	27.0052	36.0992	44.8306	15.6552	14.9646	26.8753	9.4925	16.3313	20.8769
ENSMUSG00000027927	Lelp1	0	0	0	0	0	0	0	0	0	0	0	0
ENSMUSG00000027925	Sprr2j-ps	0	0	0	0	0	0	0	0	0	0	0	0
ENSMUSG00000027923	Lce1b	0	0	0	0	0	0	0	0	0	0	0	0
ENSMUSG00000031709	Tbc1d9	1.08462	0.60274	1.00739	0.698009	0.961585	0.858572	0.820782	0.489816	0.870883	0.21311	0.794583	0.683473
ENSMUSG00000031708	Tecr	225.137	242.848	218.563	286.72	254.279	267.541	274.027	236.957	245.464	279.625	264.456	224.972
ENSMUSG00000031706	Rfx1	1.65082	2.71493	2.19477	2.62866	2.86433	2.34057	1.95247	2.06727	2.48384	1.11123	2.26002	1.80527
ENSMUSG00000031701	Dnaja2	69.9023	66.9219	72.6764	72.1821	71.0978	62.1212	74.512	71.9428	70.0386	78.1794	74.1261	69.4336
ENSMUSG00000031700	Gpt2	71.8026	67.2453	69.2351	92.8913	85.9309	63.6375	112.604	106.708	88.4682	137.366	89.6344	114.958
ENSMUSG00000031703	Itfg1	24.8868	20.9721	24.5358	22.1373	22.1024	19.6066	23.9369	23.4758	23.366	25.6083	24.8894	23.5767
ENSMUSG00000023009	Nckap5l	1.29656	1.043	1.22551	0.951348	0.72858	0.976965	0.934483	0.935039	0.989418	0.915526	0.909266	1.08093
ENSMUSG00000023008	Fmnl3	3.19556	2.39265	3.78101	3.03619	2.60828	2.95401	3.38626	3.23417	3.15088	2.68104	3.22085	2.84455
ENSMUSG00000023004	Tuba1b	98.7604	70.3725	108.887	70.1202	69.1004	87.6611	60.298	55.1372	81.0465	36.629	68.8466	69.6844
ENSMUSG00000023007	Prpf40b	6.52091	6.70739	7.43507	8.08407	7.02708	7.06784	8.88305	7.28125	7.17457	7.24921	8.23445	8.20569
ENSMUSG00000071561	BC100530	0	0	0	0	0	0	0.169368	0.112332	0.259665	0.086937	0	0
ENSMUSG00000023000	Dhh	0.123457	0.134672	0.461672	0.195385	0.174406	0.332938	0.166955	0.237899	0.241506	0.284654	0.286853	0.423558
ENSMUSG00000003452	Bicd1	0.096624	0.046091	0.217459	0.080154	0.102524	0.052715	0.101554	0.1619	0.170877	0.087454	0.061611	0.140677
ENSMUSG00000071562	Stfa1	0	0.099534	0	0	0	0	0	0	0	0	0	0
ENSMUSG00000026032	Ndufb3	103.63	87.9191	95.3469	96.566	124.933	70.076	119.121	119.486	114.328	103.491	122.654	110.932
ENSMUSG00000026031	Cflar	8.6817	6.96762	8.24158	7.01912	6.6872	6.05287	6.13852	6.26039	6.5798	6.12678	6.11537	6.01348
ENSMUSG00000026037	Orc2	4.2817	3.49656	4.90761	4.43712	4.32775	3.93267	5.07385	4.52786	5.19081	4.16087	4.34312	4.93568
ENSMUSG00000026036	Nif3l1	4.91508	3.60038	5.12305	3.99649	3.98693	4.50357	3.37782	4.58842	4.60024	3.83598	3.95756	4.01901
ENSMUSG00000026035	Ppil3	12.4108	9.53958	11.1541	10.8923	11.7579	8.58165	10.3228	11.4537	12.3077	9.53469	10.526	11.6117
ENSMUSG00000026034	Clk1	49.7206	52.5443	58.0073	50.6903	51.3825	54.9396	65.0582	53.038	54.0466	41.3545	65.3605	58.5119
ENSMUSG00000026039	Sgo2a	0.529978	0.152384	0.6128	0.291742	0.336929	0.503607	0.200193	0.235562	0.405988	0.087165	0.164437	0.185332
ENSMUSG00000034285	Nipsnap1	0.814232	0.468177	0.800624	0.265998	0.318087	1.10165	0.348	0.788274	0.50367	0.408214	0.577535	0.529551
ENSMUSG00000000957	Mmp14	22.6817	13.5586	23.0935	11.1435	12.6896	23.3148	11.1558	12.1729	17.8587	9.3177	14.4119	16.0274
ENSMUSG00000034282	Evpl	0.03478	0.017714	0.044446	0.075359	0.044506	0.058586	0.039003	0.063456	0.032288	0.02369	0.041333	0.067799
ENSMUSG00000073633	Fbxo36	2.13641	2.20958	2.18558	1.96864	1.67834	2.35042	2.12755	2.04639	2.32457	1.51865	2.2835	3.15139
ENSMUSG00000073631	Gm10553	0.071701	0	0	0.099092	0.061875	0.019213	0	0	0	0	0	0
ENSMUSG00000073639	Rab18	20.006	16.7265	20.7946	18.1018	20.0045	15.09	20.3904	20.7644	20.6508	19.5446	21.1554	21.9627
ENSMUSG00000049553	Polr1a	3.18037	3.34804	3.85099	2.87471	3.04454	3.40165	3.79162	3.41199	3.63842	3.9437	4.56016	4.05035
ENSMUSG00000049551	Fzd9	12.5445	11.4152	13.8179	13.7581	11.074	12.8866	17.7599	14.6528	14.7921	9.5646	15.2578	13.7999
ENSMUSG00000049550	Clip1	41.7678	47.3784	48.229	45.8091	40.9905	46.4815	49.1385	44.1031	38.7485	48.2499	47.1418	47.5784
ENSMUSG00000049556	Lingo1	0.184669	0.077362	0.15762	0.082176	0.12155	0.044391	0.14245	0.043691	0.207008	0.014837	0.083228	0.126186
ENSMUSG00000049555	Tmie	0.243259	0.208896	0.212982	0.05319	0.352055	0.463057	0.088117	0.1879	0.110556	0.155372	0.263417	0.047417
ENSMUSG00000069678	Pcgf1	7.71298	8.04669	7.01185	5.67212	8.96746	7.38209	7.34812	7.31157	5.92435	8.17016	7.67452	7.6941
ENSMUSG00000069670	Nkain2	0.025249	0.051234	0.094725	0.087841	0	0.121146	0.088808	0.048634	0.067382	0.035588	0.150561	0.107672
ENSMUSG00000069584	Gm10272	0	0	0	0	0	0	0	0	0	0	0	0
ENSMUSG00000069582	Krtap10-4	0	0	0	0	0	0	0	0	0	0	0	0
ENSMUSG00000069583	Krtap12-1	0	0	0	0	0	0	0	0	0	0	0	0
ENSMUSG00000069581	Tspear	0.007446	0	0.006391	0	0	0.01	0	0	0	0	0	0
ENSMUSG00000069588	Gm11733	0	0	0	0	0.024107	0	0	0	0	0	0	0
ENSMUSG00000046269	Usp27x	0.254516	0.019608	0.063575	0.093083	0.168056	0.373294	0.150657	0.118148	0.19474	0.08288	0.084388	0.187405
ENSMUSG00000040428	Plekha4	3.71948	4.20934	4.7629	3.99538	3.66544	4.15701	2.38122	3.07883	3.29799	2.20574	3.0903	3.47117
ENSMUSG00000046262	C87977	0	0	0	0	0	0	0	0	0	0	0	0
ENSMUSG00000022353	Mtss1	6.22112	5.46904	7.85905	5.31262	5.76968	5.34147	5.95543	5.74756	6.24251	7.19114	5.35973	5.23164
ENSMUSG00000022350	Washc5	9.35647	7.59768	9.12821	7.77637	8.68654	9.24926	8.47178	7.86452	8.40846	7.24005	7.40475	7.67893
ENSMUSG00000022351	Sqle	3.41054	2.10693	2.56029	2.53254	2.19963	2.53979	1.85002	1.64607	3.95502	1.56398	1.58276	1.12252
ENSMUSG00000022357	Klhl38	12.9222	10.7434	11.4985	16.2364	11.1084	14.5212	21.5351	10.8276	8.6914	4.64172	20.6046	7.35266
ENSMUSG00000022354	Ndufb9	452.872	381.124	442.983	435.306	514.014	317.785	455.113	488.379	462.46	511.806	516.385	505.222
ENSMUSG00000022358	Fbxo32	35.9265	22.9184	36.6846	51.6916	34.0008	34.299	53.2012	21.4146	21.1943	15.7492	51.9279	20.6314
ENSMUSG00000022359	Wdyhv1	3.2274	3.09546	4.54434	2.35976	3.26469	2.56956	3.01259	3.16906	3.26577	2.65388	3.50681	3.00299
ENSMUSG00000008540	Mgst1	41.0101	42.9469	59.4409	42.3965	41.724	36.3457	51.3254	44.8885	46.7391	34.6981	40.1709	43.6137
ENSMUSG00000034863	Ano8	5.63221	4.45256	6.55575	5.13299	5.5158	4.63679	5.89555	5.45818	5.79095	5.66938	4.86204	6.72817
ENSMUSG00000034867	Ankrd27	4.42268	3.73418	5.00181	3.9999	3.47057	4.04131	3.84852	4.06867	3.9169	2.55329	3.37782	5.07097
ENSMUSG00000045795	Whamm	4.34732	4.19236	4.66951	3.83775	4.34528	4.81368	4.30662	4.28168	4.2309	3.64824	3.87871	3.55417
ENSMUSG00000045794	Lkaaear1	0	0	0	0	0	0	0	0	0	0	0	0
ENSMUSG00000045797	4930402K13Rik	0	0	0	0	0	0	0	0	0	0	0	0
ENSMUSG00000045790	Ccdc149	0.61634	0.925335	0.753468	0.467146	0.718975	1.04812	0.410343	0.634366	0.901543	0.3939	0.870481	0.675022
ENSMUSG00000045792	Olfr578	0	0	0	0	0	0	0	0	0	0	0	0
ENSMUSG00000032204	Aqp9	0.074417	0.223333	0.140906	0.030467	0.06461	0.059275	0.110658	0.088365	0.123123	0.020306	0.042071	0.289227
ENSMUSG00000102206	Pcdha11	0	0	0	0	0	0	0	0	0	0	0	0
ENSMUSG00000043569	Cldn34c4	0	0	0	0	0	0	0	0	0	0	0	0
ENSMUSG00000089953	Rnf224	0	0	0	0	0	0	0	0	0	0	0	0
ENSMUSG00000089951	Gm14435	0.301813	0.563394	0.096109	0.260988	0.429352	0.724241	0.740915	0.747963	0.618158	0.844765	0.76697	0.459234
NewGene_8184	NewGene_8184	0	0.361592	0.092948	0	0	0.249758	0.093594	0.566282	0	0.155083	0.13605	0.343131
ENSMUSG00000006241	Ccdc159	0.470318	0.144508	0.388855	0.043993	0.577853	0.167306	0.383949	0.495449	0.441444	0.24546	0.536426	0.141738
ENSMUSG00000042211	Fbxo38	6.72409	5.16059	7.63243	7.03048	5.30489	6.05214	6.03464	5.54917	6.12848	5.6437	4.8658	6.27248
ENSMUSG00000042210	Abhd14a	11.0922	11.8302	9.54851	12.1484	12.8871	9.99317	11.4485	10.1343	12.1979	11.1068	11.8863	9.4442
ENSMUSG00000042213	Zfand4	0.293332	0.135347	0.392345	0.22283	0.250527	0.383627	0.329008	0.216719	0.306655	0.228402	0.310988	0.243192
ENSMUSG00000042212	Sprr2d	0	0	0	0	0	0	0	0	0	0	0	0
ENSMUSG00000042215	Bag2	13.5244	12.1111	14.3985	13.9588	13.4544	11.1681	12.2366	14.0195	13.6888	12.1965	12.2757	11.6593
ENSMUSG00000042216	Sgsm1	0.080188	0.091584	0.107121	0.065936	0.016768	0.118294	0.062597	0.028732	0.12344	0.064543	0.085275	0.156874
ENSMUSG00000042219	Olfr631	0	0	0	0	0	0	0	0	0	0	0	0
ENSMUSG00000045248	Med26	2.73881	3.07081	3.66314	2.95285	4.0171	4.00766	4.51943	5.67696	5.03155	4.69301	5.85031	4.71513
ENSMUSG00000032425	Zfp949	3.38358	3.76828	4.58222	4.09852	3.45338	3.76175	4.07144	4.00077	2.93204	2.52091	3.52411	3.06124
ENSMUSG00000032420	Nt5e	0.981213	0.821946	0.980534	0.76358	0.768753	0.548222	1.00411	0.757317	1.2215	0.689499	0.815065	0.759521
ENSMUSG00000032423	Syncrip	13.8144	10.876	14.4298	10.2787	13.3616	11.4317	12.6565	11.9604	13.2352	12.8017	11.2539	11.7683
ENSMUSG00000032422	Snx14	7.79982	5.60971	7.86229	5.81762	6.83764	5.60166	6.76477	7.58417	6.85281	7.54237	7.47742	7.32947
ENSMUSG00000031147	Magix	10.5371	11.9065	10.7129	13.1662	14.4042	10.0714	12.1533	14.3984	14.3821	12.9167	11.4918	14.4597
ENSMUSG00000090272	Mndal	27.7415	45.1939	36.9154	23.0591	28.75	39.9509	10.5454	13.8208	22.0927	8.47048	12.1798	17.6078
ENSMUSG00000079577	Gm14692	0	0	0	0	0	0	0	0	0	0	0	0
ENSMUSG00000031144	Syp	0.802667	1.09211	0.820042	0.643656	0.911245	1.0558	0.882044	0.807471	0.875156	0.982952	0.846749	1.03417
ENSMUSG00000031143	Ccdc22	6.78751	6.18071	8.24545	7.26485	9.00376	5.74717	7.24771	7.58167	7.60011	8.33838	6.66807	7.94081
ENSMUSG00000079578	Gm1140	0	0	0	0	0	0	0	0	0	0	0	0
ENSMUSG00000079579	Gm6760	0	0	0	0	0	0	0	0	0	0	0	0
NewGene_533	NewGene_533	0.877556	0.265486	0.279107	0.112002	0	0.240598	0.128659	0.211234	0.216804	0	0.869894	0
ENSMUSG00000044117	2900011O08Rik	0	0	0.048104	0.047737	0.023271	0	0	0	0.01988	0.022404	0	0
NewGene_3553	NewGene_3553	0	0	0	0	0.383788	0.19594	0	0	0	0	0.20568	0
NewGene_3552	NewGene_3552	0.370053	0	0	0.082361	0.15402	0	0	0	0.499682	0.111793	0	0
NewGene_3551	NewGene_3551	0	0.275614	0	0.433757	0.331495	0.446122	0.399128	0.329693	0.427218	0.467993	0	0.338192
NewGene_7241	NewGene_7241	0.136149	0.206862	0	0.395759	0.093449	0.232745	0	0	0.123159	0	0.369292	0.057417
NewGene_7246	NewGene_7246	0	0.211768	0	0	0	0	0	0	0	0	0	0
ENSMUSG00000061780	Cfd	94.1628	93.4316	176.44	118.199	85.2969	98.5769	233.555	93.4586	110.999	122.661	102.078	91.4434
NewGene_7244	NewGene_7244	0.40079	0	0.344463	0.20205	0.571265	0.284189	0.28431	0.09282	0.097594	0.129613	0	0.249959
ENSMUSG00000058099	Nfam1	2.05277	1.7985	2.80086	1.35785	1.66888	2.61249	0.976597	0.984741	1.97487	0.356409	1.06849	0.974952
ENSMUSG00000041548	Hspb8	210.018	188.613	210.214	230.236	192.35	185.355	177.283	201.278	190.809	242.606	187.548	196.245
ENSMUSG00000041544	Disp3	0	0.036083	0.022177	0	0	0	0	0.033238	0	0.008694	0	0.007705
ENSMUSG00000058093	Zfp729b	1.88836	1.49911	1.90294	1.53787	1.4008	1.6517	1.21662	1.75156	1.72228	1.05039	1.03458	1.91326
ENSMUSG00000041540	Sox5	0.346975	0.290534	0.25748	0.194194	0.287157	0.251701	0.328719	0.229402	0.427389	0.251126	0.135418	0.293765
ENSMUSG00000050645	Defb19	0	0	0	0	0	0	0	0	0	0	0	0
ENSMUSG00000024598	Fbn2	0.278774	0.023703	0.254795	0.023833	0.026279	0.043296	0.08485	0.08092	0.069251	0.02653	0.23652	0.140369
ENSMUSG00000050641	BC048562	0	0	0	0	0	0	0	0	0	0	0	0
ENSMUSG00000050640	Tmem150c	0.402326	0.129917	0.183434	0.180445	0.085686	0.237179	0.448148	0.219549	0.257406	0.119121	0.096939	0.450952
ENSMUSG00000024592	C330018D20Rik	5.07871	4.90934	6.49682	5.25484	5.87963	4.63699	5.4733	6.12859	5.50005	5.51858	4.97044	5.26591
ENSMUSG00000024593	Megf10	0.484452	0.284283	0.465603	0.285921	0.264666	0.249441	0.460685	0.318875	0.433411	0.267947	0.486063	0.449858
ENSMUSG00000024590	Lmnb1	5.01092	3.19663	5.07297	3.92934	4.7489	4.96195	3.10982	2.10159	3.98339	2.24751	3.44794	4.22856
ENSMUSG00000000168	Dlat	33.4691	32.8309	34.7818	35.8057	34.6219	30.7728	37.1568	40.9916	37.5488	46.0699	39.6391	37.5118
ENSMUSG00000024594	Prrc1	10.1774	7.97229	10.3213	8.29803	9.1581	7.93465	10.2343	9.49478	10.2334	12.016	10.5614	9.65767
ENSMUSG00000075091	Olfr1233	0	0	0	0	0	0	0	0	0	0	0	0
ENSMUSG00000075090	Olfr1234	0	0	0	0	0	0	0	0	0	0	0	0
ENSMUSG00000075093	Olfr1231	0	0	0	0	0	0	0	0	0	0	0	0
ENSMUSG00000039131	Gipc2	0.033141	0.079214	0	0.115776	0.029671	0	0	0.071369	0.037673	0	0	0
ENSMUSG00000075095	Olfr1229	0	0	0	0	0	0	0	0	0	0	0	0
ENSMUSG00000075094	Olfr1230	0	0	0	0	0	0	0	0	0	0	0	0
ENSMUSG00000075097	Olfr1226	0	0	0	0	0	0	0	0	0	0	0	0
ENSMUSG00000075099	Olfr1224-ps1	0	0	0	0	0	0	0	0	0	0	0	0
ENSMUSG00000026456	Cyb5r1	35.5233	28.6643	33.2395	31.7407	36.6737	27.7934	31.9932	31.7188	31.5234	37.3322	36.1662	34.223
ENSMUSG00000036526	Card11	0.935113	0.626178	1.15316	0.504797	0.680326	1.00249	0.390904	0.111592	0.463758	0.17737	0.248449	0.183809
ENSMUSG00000039137	Whrn	0.175375	0.256106	0.261955	0.408857	0.200466	0.218134	0.324642	0.346814	0.173093	0.307143	0.294417	0.171654
ENSMUSG00000041895	Wipi1	18.2963	18.4624	20.888	20.0878	19.5967	20.8278	18.8464	20.2151	19.2815	17.7041	18.3929	19.011
ENSMUSG00000041890	Git2	6.35344	6.38754	6.26799	5.43152	5.80857	6.83765	5.23566	5.45886	5.42431	4.24331	5.43851	6.41749
ENSMUSG00000041891	Lman1	24.9641	19.1387	26.1343	20.6744	20.9383	20.0624	18.4206	21.2058	23.0991	22.1064	23.1244	23.2184
ENSMUSG00000083886	Olfr409-ps1	0	0	0	0	0	0	0	0	0	0	0	0
ENSMUSG00000047492	Inhbe	0	0	0	0	0	0	0	0	0	0	0	0.011036
ENSMUSG00000047495	Dlgap2	0	0	0	0	0	0	0	0	0	0	0	0
ENSMUSG00000047496	Rnf152	0.25688	0.158128	0.260666	0.156892	0.164382	0.177011	0.145441	0.13671	0.196575	0.08293	0.13098	0.243046
ENSMUSG00000047497	Adamts12	2.70082	1.85598	3.34428	1.51503	1.71162	2.33745	2.34278	2.63438	3.05322	1.57862	1.94238	2.21457
NewGene_2207	NewGene_2207	0	0	0	0	0.099841	0	0.084752	0	0.194867	0.117336	0	0
NewGene_2201	NewGene_2201	6.70071	5.61883	6.79297	6.64456	6.60512	5.05902	6.60609	5.89215	5.90232	7.17317	7.09974	6.9181
NewGene_2203	NewGene_2203	0.286459	0.492726	0.426231	0.316559	0.499733	0.370548	0.545749	0.348074	0.482019	0.590418	0.611344	0.59682
NewGene_6513	NewGene_6513	1.64079	2.49307	1.71769	1.16752	4.34384	1.68579	1.8624	1.72751	2.20989	1.49168	1.81571	0.85728
NewGene_2208	NewGene_2208	0	0	0	0.783479	0.347456	0.181623	0	0	0	0	0.135747	0.196655
ENSMUSG00000056728	Ctsll3	0	0	0	0	0	0	0	0	0	0	0	0
ENSMUSG00000051118	Olfr77	0.028784	0.014639	0.016364	0	0.009825	0	0.013877	0.023908	0.028831	0.013023	0.006028	0
ENSMUSG00000051113	Fam71e1	1.20992	1.04826	0.954384	1.7289	2.17426	0.889706	1.20021	0.958383	0.654516	0.732898	1.23241	1.33449
ENSMUSG00000051111	Sv2c	0.174462	0.109386	0.123492	0.09528	0.131978	0.194199	0.123209	0.123341	0.132392	0.076415	0.122023	0.157165
ENSMUSG00000056724	Nbeal2	1.11466	1.27033	1.35367	0.677101	1.28494	1.50844	1.16502	0.920787	1.0587	0.936306	1.15883	1.03174
ENSMUSG00000014837	4931428F04Rik	0.424025	0.3162	0.401946	0.341997	0.194009	0.602782	0.52362	0.458682	0.541721	0.302314	0.181323	0.42745
NewGene_1954	NewGene_1954	0.403306	0	0.393137	0.538448	0	0	0.253401	0	0.067748	0.313602	0	0
NewGene_1958	NewGene_1958	2.82628	2.15207	4.65588	1.79092	3.02281	3.27047	1.99267	2.58017	2.34156	1.76107	2.1082	2.40289
ENSMUSG00000000838	Fmr1	6.11782	4.89529	6.87752	4.3089	5.11019	4.96642	4.77553	4.92668	4.7503	3.65088	5.27176	5.20259
ENSMUSG00000066113	Adamtsl1	1.24164	1.65441	2.61171	1.15679	1.61229	1.66218	1.46373	1.14673	2.07831	1.00732	0.952406	1.4867
ENSMUSG00000000295	Hddc2	12.6059	11.0934	10.1912	9.70453	11.9206	9.51104	9.854	8.87528	10.0081	10.7367	8.41156	9.67882
ENSMUSG00000057455	Rit2	0	0	0	0	0	0	0	0	0	0	0	0
ENSMUSG00000057454	Lypd3	0	0	0	0	0	0	0	0	0	0	0	0
ENSMUSG00000057457	Phex	0.359543	0.257703	0.397505	0.255469	0.373334	0.466619	0.429266	0.322669	0.356662	0.161457	0.239566	0.290053
ENSMUSG00000055320	Tead1	18.0783	18.1811	18.9632	16.8845	16.3824	16.3457	19.525	22.816	16.9196	17.7447	17.6058	23.2709
ENSMUSG00000055322	Tns1	19.6	19.0668	19.6848	19.9406	19.6287	19.4629	28.4927	28.2731	23.1116	20.7456	23.7766	24.1902
ENSMUSG00000082754	Olfr1021-ps1	0	0	0	0	0	0	0	0	0	0	0	0
ENSMUSG00000033126	Ybey	1.54488	1.20815	1.68801	1.57469	1.22468	1.03914	1.56779	1.52573	1.63116	1.61626	1.66464	1.6386
ENSMUSG00000098794	Gm28038	0	0	0	0	0	0	0	0	0	0	0	0
ENSMUSG00000057182	Scn3a	0.144664	0.110824	0.155688	0.113176	0.108431	0.046939	0.17286	0.159091	0.123325	0.136148	0.217444	0.144257
ENSMUSG00000057181	5730455P16Rik	12.2106	12.6097	13.6626	14.2027	12.849	14.5768	14.7066	14.0641	13.9002	14.1781	13.109	15.2266
ENSMUSG00000061469	Gm12569	0	0	0	0	0	0	0	0	0	0	0	0
ENSMUSG00000094745	Olfr954	0	0	0	0	0	0	0	0	0	0	0	0
ENSMUSG00000094746	Gm20916	0	0	0	0	0	0	0	0	0	0	0	0
ENSMUSG00000094747	Olfr1307	0	0	0	0	0	0	0	0	0	0	0	0
ENSMUSG00000061461	Smim20	58.0796	46.8339	55.0064	52.5624	63.367	33.9809	64.5452	56.6656	57.3792	64.8148	64.0196	54.4254
ENSMUSG00000061462	Obscn	93.4552	90.9784	54.9348	88.946	93.3506	80.5025	83.6526	109.817	66.9245	56.4055	57.4129	101.586
ENSMUSG00000094748	Gm8677	0	0	0	0	0	0	0	0	0	0	0	0
ENSMUSG00000093918	Gm21677	0	0	0	0	0	0	0	0	0	0	0	0
NewGene_1348	NewGene_1348	0.168504	0	0.461697	0	0.104951	0.069158	0.334672	0.08731	0.143195	0.163072	0.10252	0
ENSMUSG00000093916	Gm379	0	0	0	0	0	0	0	0	0	0	0	0
ENSMUSG00000093917	Gm8660	0	0	0	0	0	0	0	0	0	0	0	0
ENSMUSG00000093910	Zfp853	0.06011	0.025077	0.016547	0.056408	0	0.018442	0	0.055178	0.012001	0.017523	0.152317	0.030166
NewGene_4207	NewGene_4207	0.407455	0.423688	0.280264	0.239139	0.364201	0.485028	0.405126	0.310422	0.438767	0.322044	0.120283	0.212577
NewGene_4205	NewGene_4205	4.70063	2.35744	4.05882	3.30432	3.09414	2.8476	3.51538	3.24833	3.71303	2.85507	3.09407	3.14813
NewGene_4202	NewGene_4202	1.29338	1.5693	2.07872	1.37641	1.53962	1.62469	1.80543	1.49212	2.02461	1.3619	1.38539	1.36579
NewGene_4203	NewGene_4203	0.186674	0.357244	0.179804	0.568258	0.344117	0	0.523534	0.249373	0.394706	0.188426	0.29773	0.210815
ENSMUSG00000016528	Mapkapk2	67.9014	58.1119	69.254	64.8222	69.5258	50.9808	64.8455	71.2583	70.2663	75.3365	64.8296	65.1158
ENSMUSG00000016529	Il10	0.289589	0.105561	0.765802	0.255122	0.261119	0.31829	0.174848	0	0.206477	0	0.22703	0.131444
ENSMUSG00000016526	Dyrk3	0.055112	0.097852	0.219133	0.073295	0	0.108835	0.054024	0.05981	0.094214	0	0.122124	0.07248
ENSMUSG00000016524	Il19	0	0	0.0523	0	0	0	0	0	0	0	0	0
ENSMUSG00000016520	Lnx2	1.2585	1.57532	1.48209	1.24652	1.17413	1.49564	1.40629	1.3329	1.46684	1.59477	1.71325	1.47774
ENSMUSG00000081225	Cyp2j12	0	0	0	0.044543	0	0	0	0	0	0	0	0
ENSMUSG00000053600	Zfp472	1.38528	1.42462	2.17049	1.59735	1.80741	1.29407	2.10197	1.44522	1.58499	1.56043	1.64633	1.83706
ENSMUSG00000053603	4930442H23Rik	0	0	0	0	0	0	0	0	0	0	0.04256	0
ENSMUSG00000053604	Rpia	9.42944	7.4806	7.49991	7.76429	8.83812	6.14265	8.33643	8.97797	8.64784	9.53906	9.37246	8.96064
ENSMUSG00000091215	Pate1	0	0	0	0	0	0	0	0	0	0	0	0
ENSMUSG00000091212	Krtap11-1	0	0	0	0	0	0	0	0	0	0	0	0
NewGene_6800	NewGene_6800	0	0	0	0	0	0.1704	0	0	0	0	0	0
NewGene_1576	NewGene_1576	0	0	0	0	0	0	0	0	0	0	0	0
NewGene_8929	NewGene_8929	0	0	0	0.156212	0	0	0	0	0	0	0	0
ENSMUSG00000036139	Hoxc9	4.32738	4.42064	4.13185	4.39137	3.75757	4.89988	3.99548	4.25668	4.49159	3.73553	3.91208	4.04277
ENSMUSG00000036138	Acaa1a	26.8562	19.6464	25.5868	21.3675	26.7179	16.475	27.2588	25.4359	26.7744	25.7288	24.3721	23.4049
ENSMUSG00000099041	Gm28035	0.82987	0.554309	0.760336	1.76366	1.23523	1.18975	1.1716	1.43559	0.988421	2.72186	0.772857	1.70699
NewGene_2984	NewGene_2984	0	0	0	0	0	0	0	0	0.16937	0	0	0
NewGene_8927	NewGene_8927	0	0	0	0	0	0.206892	0	0	0	0.237544	0	0
ENSMUSG00000036131	Frmd7	0.957465	0.810875	0.928453	0.634833	0.963689	0.583427	1.2909	0.760234	1.03523	0.480086	0.92643	1.18061
NewGene_8924	NewGene_8924	0	0.175037	0	0	0	0	0	0	0	0.098332	0	0.191901
ENSMUSG00000057286	St6galnac2	1.5338	1.05138	1.20811	1.24751	1.23395	1.36604	1.67178	1.15376	1.02605	1.85648	1.20671	1.83923
ENSMUSG00000107002	0610012G03Rik	31.4786	29.7869	32.0982	33.6353	35.3301	26.5192	36.9539	33.538	35.1002	36.9788	38.6328	30.413
ENSMUSG00000100055	Gm20890	0	0	0	0	0	0	0	0	0	0	0	0
ENSMUSG00000078307	AI593442	0.010244	0.011122	0.042754	0.075479	0.019637	0.030141	0.018912	0.009817	0	0.075779	0.018657	0.034667
ENSMUSG00000078302	Foxd1	0	0	0.028837	0.009229	0.014815	0.01894	0.006413	0.033607	0.019975	0	0.039128	0
ENSMUSG00000100058	Scgb2b18	0	0	0	0	0	0	0	0	0	0	0	0
ENSMUSG00000051934	Spats2	2.30879	1.24853	2.24223	2.20639	1.36769	2.12223	1.61265	1.74365	2.35045	1.49626	1.763	1.77179
ENSMUSG00000051936	Prss58	0	0	0	0	0	0	0	0	0	0	0	0
NewGene_4970	NewGene_4970	0.118811	0.082945	0.180269	0.228089	0.536083	0.204142	0.623606	0.299291	0.070761	0	0	0.096279
NewGene_4972	NewGene_4972	0.109279	0	0	0	0.165839	0.201643	0	0	0.326937	0.179089	0	0.468725
NewGene_4973	NewGene_4973	5.79892	5.09827	6.05683	6.76782	6.85922	6.11006	6.75635	7.55398	7.03774	8.02062	7.51741	7.42667
NewGene_4974	NewGene_4974	0.225618	0.28079	0.198868	0	0	0.341844	0.352637	0.070165	0.119807	0.243637	0.404777	0.403586
NewGene_4975	NewGene_4975	2.5462	4.46396	1.90092	1.94403	2.55205	1.60881	1.58234	2.29506	1.20571	2.87891	1.44033	2.293
NewGene_4976	NewGene_4976	0.225372	0.043616	0.107137	0.10861	0.192439	0	0	0	0	0.104096	0	0
NewGene_4979	NewGene_4979	0	0	0	0	0.185704	0	0	0	0	0	0	0
ENSMUSG00000096630	Vmn2r26	0	0	0.03592	0	0.007019	0.00728	0	0	0.020443	0	0.00596	0.011488
ENSMUSG00000037669	Ldah	8.71851	6.74857	10.5962	6.95681	7.31941	6.0812	7.17386	7.24906	7.92744	7.68494	9.81224	8.24282
ENSMUSG00000097328	Tnfsf12	7.0859	9.29313	7.99788	6.91689	6.57816	10.4244	6.00199	5.6773	6.93354	3.82961	6.47949	6.27569
ENSMUSG00000097327	E030030I06Rik	0.333989	0.173324	0.436405	0.141332	0.144795	0.108095	0.182297	0.362585	0.155431	0.294896	0.122834	0.218563
ENSMUSG00000028527	Ak4	0.747784	0.776159	0.802962	0.865979	1.03968	0.574284	0.470284	0.48276	0.706087	0.2673	1.0015	0.534149
ENSMUSG00000037660	Gdf7	0	0	0	0	0	0	0	0.031451	0	0	0	0
ENSMUSG00000037661	Gpr160	2.94575	1.60014	2.40359	1.13631	2.31845	2.29643	0.747017	1.32443	2.43949	1.21136	1.46393	1.06185
ENSMUSG00000015476	Prrt1	0.834423	0.995746	0.345151	0.627755	0.48953	0.82566	0.674041	0.715951	0.710395	0.759681	0.470605	0.28322
ENSMUSG00000111338	Olfr29-ps1	0	0	0	0	0	0	0	0	0	0	0	0
NewGene_878	NewGene_878	2.65543	1.4734	2.0554	2.9732	2.96368	2.54271	2.83006	2.3331	1.60044	2.599	2.11647	2.28071
NewGene_879	NewGene_879	9.34566	9.25986	12.3772	10.5801	10.0306	9.66445	5.42288	6.82652	10.298	8.88603	6.90499	6.68693
NewGene_872	NewGene_872	0	0.103808	0	0	0	0	0	0	0	0	0	0
NewGene_873	NewGene_873	2.33706	2.20999	2.91296	2.62584	2.67055	2.03703	3.23762	2.62068	2.20646	2.71452	2.73888	2.27826
NewGene_870	NewGene_870	0.343157	0.598877	0.080763	0.611863	0.451265	0.380796	0.227855	0	0.232005	0.566344	0.517595	0.601849
NewGene_871	NewGene_871	0.366628	0.742823	0.779464	0.370064	0.490154	0.808698	0.574679	0.395364	0.324855	0.837721	0.383699	0.87625
NewGene_876	NewGene_876	0.656581	1.05593	0.942872	1.65124	2.63612	2.11103	3.45412	2.34989	3.6816	1.60243	3.64481	4.64922
NewGene_877	NewGene_877	0	0	0	0	0	0	0	0.070358	0	0	0	0
NewGene_875	NewGene_875	0	0	0.128508	0	0.072755	0.234184	0	0.299964	0.128408	0	0	0
ENSMUSG00000039716	Dock3	0	0	0.009432	0.048186	0.009794	0.006226	0.019363	0.006718	0.018464	0	0	0.018827
ENSMUSG00000039717	Ralyl	0	0	0	0	0	0	0	0	0	0	0	0
ENSMUSG00000039714	Cplx3	0	0	0	0	0	0	0	0	0	0	0	0
ENSMUSG00000039715	Wdr34	2.30032	1.69473	2.4809	2.1299	2.37248	1.98908	2.83035	1.80784	1.70967	1.45105	1.97619	2.31117
ENSMUSG00000039713	Plekhg5	3.36541	2.7131	3.37733	1.86978	2.30284	2.30365	3.86573	2.97708	3.93117	2.71791	2.99518	3.72366
ENSMUSG00000039710	Slc7a12	0	0	0	0	0	0	0	0	0	0	0	0
ENSMUSG00000090675	Olfr111	0	0	0	0	0	0	0	0	0	0	0	0
ENSMUSG00000090673	Gm340	0.152703	0.427682	0.145869	0.312949	0.216331	0.247905	0.095905	0.332757	0.226418	0.040215	0.241815	0.117855
NewGene_6191	NewGene_6191	1.94594	2.24183	2.4223	1.32703	1.96669	2.06725	2.30761	2.53145	2.4671	1.91388	2.38435	3.52594
NewGene_6192	NewGene_6192	0	0.180211	0	0.120913	0.239677	0.098193	0.249102	0.229457	0	0	0.054439	0
NewGene_6198	NewGene_6198	0	0	0	0	0	0	0	0	0	0.269069	0	0
ENSMUSG00000015478	Rnf5	13.3796	10.7455	15.9963	13.6868	15.8831	12.1019	16.0598	13.84	14.7283	15.9372	12.2169	14.8865
ENSMUSG00000023243	Kcnk5	0.789336	0.738816	1.20589	0.650974	0.796796	0.720741	0.961387	0.580833	1.38258	0.687586	0.643193	0.826761
ENSMUSG00000023247	Guca2a	0	0	0	0.088925	0	0	0.077377	0.084076	0.070713	0	0	0
ENSMUSG00000015766	Eps8	5.44489	3.98454	6.46406	3.89831	4.34215	6.3342	4.02758	3.91906	5.30759	2.54189	4.34588	3.85044
ENSMUSG00000067049	Unc93a	0.093797	0	0.108825	0.079616	0.01586	0.041507	0	0.061239	0	0	0.090883	0.010409
ENSMUSG00000023249	Parp3	26.3674	31.5256	31.3535	34.1267	33.8729	36.1813	31.5683	34.4325	34.0308	41.0296	34.7168	32.5517
ENSMUSG00000092297	Gm4214	0	0	0	0	0	0	0	0	0	0	0	0
ENSMUSG00000019433	Gipc1	11.2045	10.0656	10.9938	9.15735	9.696	9.90908	9.3733	10.1387	10.1772	9.60652	10.3549	7.98386
ENSMUSG00000019432	Ddx39b	55.1979	48.8171	54.3231	48.1255	48.0168	39.6709	46.387	42.742	46.8423	40.2532	44.3863	51.3366
ENSMUSG00000115792	Vmn1r16	0	0	0	0	0	0	0	0	0	0	0	0
ENSMUSG00000115791	Vmn1r217	0	0	0	0	0	0	0	0	0	0	0	0
ENSMUSG00000115799	Vmn1r19	0	0	0	0	0	0	0	0	0	0	0	0
ENSMUSG00000115798	AC140267.1	0.00483	0.001821	0.001514	0.005578	0.004789	0.010429	0.009122	0.000324	0.001248	0.005156	0.002507	0.000932
NewGene_3619	NewGene_3619	0.131494	0	0	0	0.247605	0.161939	0	0.125414	0	0.179379	0	0
ENSMUSG00000112449	Srp54b	25.4492	22.5703	24.3822	22.6186	21.7499	22.0831	24.1852	26.7258	26.347	24.7484	21.9016	22.2882
NewGene_3615	NewGene_3615	0.386767	0.498157	0.721968	0.294802	0.517006	0.497847	0.436055	0.534869	0.515915	0.365658	0.790079	0.512045
NewGene_3617	NewGene_3617	0	0	0	0.452204	0	0	0	0	0	0	0	0.237073
NewGene_3610	NewGene_3610	0.293705	0	0	0	0.211198	0	0	0.034974	0	0.311062	0	0.330833
NewGene_3611	NewGene_3611	0.129934	0.322865	0.368865	0	0	0	0	0	0	0.125474	0	0
NewGene_6220	NewGene_6220	0.352009	0	0.098023	0.26604	0.209024	0	0.34703	0.075903	0	0.09155	0.251729	0.194094
NewGene_6221	NewGene_6221	0.102768	0	0	0	0.092174	0	0	0	0.11415	0.216914	0	0
ENSMUSG00000031543	Ank1	149.971	151.621	154.588	179.715	177.265	173.626	153.348	167.97	181.408	201.576	188.646	165.094
ENSMUSG00000050323	Ndufaf6	21.4019	22.4874	18.28	22.1821	21.4006	15.7517	18.0627	20.4098	18.7477	24.8474	21.4012	20.0459
ENSMUSG00000000440	Pparg	3.23203	2.6619	3.41722	2.68235	2.61701	3.51636	3.87863	2.28137	2.51912	1.34593	2.37097	2.32053
ENSMUSG00000031540	Kat6a	3.92061	4.01268	4.10098	3.89084	3.80979	4.88798	3.86191	3.44477	4.00347	3.5544	3.91367	4.10604
ENSMUSG00000031546	Gins4	9.95183	9.54824	8.39078	9.32638	10.8504	9.84999	10.1188	9.38838	8.53336	9.12847	9.95227	9.50787
ENSMUSG00000031545	Gpat4	7.07158	5.30323	7.56582	5.823	5.89986	5.12892	6.33591	5.93778	6.40944	6.04194	5.5253	6.56092
ENSMUSG00000055137	Sugct	0.65213	0.465262	0.690787	1.04769	0.798437	0.750181	0.823971	0.63019	0.730586	0.411869	0.946414	0.666288
ENSMUSG00000050328	Hoxc12	0	0	0	0	0	0	0.027264	0	0	0.044192	0	0
ENSMUSG00000031548	Sfrp1	3.11094	2.21727	3.49273	1.82377	2.22832	2.60113	1.95573	1.70818	3.16976	1.22673	1.62202	2.11457
ENSMUSG00000062175	Tgif2	1.6108	1.56268	1.31113	1.25597	0.94267	1.00792	1.25204	1.14786	0.960844	0.881618	1.33883	1.15413
ENSMUSG00000025979	Mob4	23.5364	23.475	24.117	22.2017	24.3914	21.6492	23.682	24.1569	23.0757	25.8361	26.3729	24.2274
ENSMUSG00000025978	Rftn2	2.51919	2.61142	2.61778	1.81114	1.9735	2.31979	2.40244	2.77323	2.18749	1.24502	1.887	2.07537
ENSMUSG00000025977	Boll	0	0	0	0	0	0	0	0	0	0	0	0
ENSMUSG00000091987	Gm10352	0	0	0	0	0	0	0	0	0	0	0	0
ENSMUSG00000091983	Olfr457	0	0	0	0	0	0.013119	0	0	0.02296	0.012219	0.019722	0
ENSMUSG00000021087	Rtn1	0.870193	0.899708	0.766347	0.538011	0.5337	0.753329	0.930654	0.712011	1.03235	0.488412	0.68608	0.56216
ENSMUSG00000021086	Ccdc175	0	0	0	0	0	0	0	0.008671	0	0	0	0
ENSMUSG00000021081	Serpina1f	0	0	0	0	0	0	0	0	0	0	0	0
ENSMUSG00000022191	Drosha	6.79433	6.73982	6.18431	5.90342	6.2127	7.15073	6.8579	5.55036	6.20634	5.62436	6.1743	6.68141
ENSMUSG00000022193	Psmb5	131.338	94.6193	121.256	111.672	134.331	80.5368	121.079	125.375	124.089	126.77	131.983	113.309
ENSMUSG00000022194	Pabpn1	39.8671	39.6888	41.6981	33.5856	33.0557	35.6917	37.8621	35.4568	38.4995	29.9667	39.6595	36.4441
ENSMUSG00000022195	6030458C11Rik	8.18486	7.87575	8.84219	7.62173	8.01429	8.42623	8.40638	7.52722	7.79647	7.82164	7.5745	7.77873
ENSMUSG00000022197	Pdzd2	2.62089	3.0524	3.38084	3.09928	2.7401	3.22999	3.37581	3.33361	3.02466	2.59873	3.20422	2.94881
ENSMUSG00000022199	Slc22a17	2.45013	1.6878	4.22095	1.58517	2.41833	1.87031	3.06881	1.92556	2.45217	1.42626	2.45954	2.66849
ENSMUSG00000090588	Gm9573	0	0	0	0	0	0	0	0	0	0	0	0
ENSMUSG00000110170	St6galnac2	0.245401	0.761579	0.477873	0.334207	0.216501	0.524665	0.409813	0.339927	0.387537	0.807916	0.4537	0.491018
ENSMUSG00000110171	Olfr484	0	0	0	0	0	0	0	0	0	0	0	0
ENSMUSG00000069622	Gm10273	2.8075	1.69344	1.70076	22.4849	1.44903	7.9962	8.63177	14.1922	2.34026	26.8258	1.68625	50.1767
ENSMUSG00000059142	Zfp945	1.53217	1.20607	1.41357	1.28756	1.34449	1.32341	1.07512	1.33903	1.19047	1.06592	1.48485	1.11837
ENSMUSG00000029678	Hyal5	0	0	0	0	0	0	0	0	0	0	0	0
ENSMUSG00000029679	Hyal6	0	0	0	0	0	0	0	0	0	0	0	0
NewGene_5758	NewGene_5758	12.0001	9.45934	13.2685	9.78163	10.0322	10.6926	9.52549	9.98799	10.3503	10.0727	9.54622	11.0648
ENSMUSG00000029670	Ing3	3.31656	3.22072	3.3122	2.94572	3.3106	3.11382	3.15696	2.76849	3.15613	2.89083	3.12628	2.6537
ENSMUSG00000029671	Wnt16	0.132177	0.178627	0	0.133806	0.134001	0.279995	0.126461	0.120115	0.200439	0.051775	0.204641	0.336001
ENSMUSG00000029672	Fam3c	5.94847	4.70865	5.44255	3.79688	4.19634	4.44114	3.68467	3.72677	4.85248	3.25041	3.63469	3.35433
ENSMUSG00000029673	Auts2	2.74343	2.70518	2.72061	2.93331	1.97162	2.78685	1.82366	2.4465	3.26691	2.55657	2.55689	2.18383
ENSMUSG00000029674	Limk1	2.77172	1.69425	2.25373	1.37942	1.8589	2.42916	1.55601	2.05938	2.18183	1.211	1.173	1.91669
ENSMUSG00000029675	Eln	13.4583	8.22053	13.8502	9.09004	8.47248	19.6177	13.189	12.1785	14.3684	15.4831	17.1526	15.0913
ENSMUSG00000029676	Pot1a	4.8559	4.68765	4.41678	4.42511	4.77135	4.17821	5.05499	5.49983	5.04781	4.24534	4.89309	4.55035
NewGene_5750	NewGene_5750	0.507549	0.200972	0.470232	0.14631	1.03557	0.336846	0.120659	0.505439	0.492834	0	0	0.330724
ENSMUSG00000038148	Cldn16	0	0	0	0	0	0	0	0	0	0	0	0
ENSMUSG00000038145	Snrk	10.5897	9.22785	10.0071	7.94596	12.3377	10.5203	11.6455	13.2804	14.6012	11.2848	10.0294	11.8967
ENSMUSG00000038146	Notch3	2.72635	2.7	2.35385	2.69084	2.31639	2.57072	2.65896	2.67168	2.72344	2.7029	2.53471	2.77795
ENSMUSG00000038147	Cd84	8.00532	5.55495	9.64891	6.09749	7.93314	7.62658	2.4382	2.59396	6.48257	0.630853	3.39086	2.88422
ENSMUSG00000038141	Tmem181a	3.68122	2.62727	3.46789	2.4247	2.16556	2.29245	2.99483	3.21122	3.022	2.1736	1.94591	2.57793
ENSMUSG00000038143	Stox2	1.58949	1.3315	1.53039	1.11074	1.01584	1.42555	1.55936	1.55864	1.35517	1.0326	1.38544	1.57844
ENSMUSG00000072845	Tmprss11a	0.063587	0.07755	0.095547	0.040056	0.037462	0.097274	0.085206	0.049159	0.077896	0.023764	0.016637	0.042861
ENSMUSG00000072849	Serpina1e	0.053819	0	0	0	0	0.057423	0	0	0	0	0	0.164838
ENSMUSG00000028109	Hormad1	0	0	0	0	0	0	0	0	0	0	0	0
ENSMUSG00000028108	Ecm1	39.9846	40.9914	50.2969	30.544	36.6886	56.969	34.869	34.8146	42.926	22.2586	32.4999	39.2573
ENSMUSG00000025359	Pmel	0.207664	0.016313	0.14351	0.077044	0.118853	0.223927	0.171667	0.186836	0.02476	0.051768	0.118814	0.150453
ENSMUSG00000025358	Cdk2	4.43431	3.19865	4.65826	3.02422	2.34422	2.94031	2.63706	2.22012	3.55272	1.95303	3.16062	3.23008
ENSMUSG00000028101	Pias3	5.93587	4.89936	7.47723	5.01329	3.81598	5.06468	5.46168	5.25543	4.65637	3.00044	4.44287	6.06726
ENSMUSG00000028100	Nudt17	0.606525	0.438386	0.427883	0.606887	0.947818	0.539089	0.192332	0.142417	0.372228	0.319964	0.660946	0.087898
ENSMUSG00000025351	Cd63	138.935	108.215	149.311	116.429	131.196	108.579	113.308	102.557	121.657	84.2654	118.999	118.177
ENSMUSG00000025350	Rdh5	7.15648	4.61943	5.28856	4.91028	3.94638	4.29287	6.16898	5.42456	5.07891	3.82003	5.70571	6.82408
ENSMUSG00000025357	Dgka	6.26238	7.67677	6.83741	5.91505	5.64741	6.01689	6.63933	5.19234	6.22527	4.92028	5.66703	5.94651
ENSMUSG00000028104	Polr3gl	21.3649	22.8584	24.0276	24.8273	24.2232	23.5051	24.5184	21.6652	21.3673	19.2353	22.5092	19.8889
ENSMUSG00000028107	Tars2	11.0494	9.67178	11.9815	10.6103	9.46265	10.1333	11.5973	11.7054	10.5501	11.9851	10.5653	12.377
ENSMUSG00000028106	Rprd2	3.94801	2.86722	4.53119	4.33708	3.31292	3.43592	3.85554	3.88141	3.62802	3.15254	3.49893	3.80559
NewGene_8268	NewGene_8268	0	0	0.082946	0	0	0.34433	0.220141	0	0	0	0	0
ENSMUSG00000062825	Actg1	341.072	232.838	345.925	240.464	230.665	240.061	181.591	178.999	303.291	311.545	218.327	252.887
ENSMUSG00000062826	Ces2f	0	0	0	0	0	0	0	0	0	0	0	0
ENSMUSG00000062822	4833420G17Rik	10.1359	8.91109	11.4836	9.01364	8.25163	9.5266	10.5059	9.14803	9.07637	8.00673	8.16849	9.06305
NewGene_8263	NewGene_8263	0	0	0	0.315021	0	0	0	0	0	0.105517	0	0.242759
NewGene_8266	NewGene_8266	0	0.188168	0.396916	0.13086	0.027042	0.030191	0.210527	0.097325	0.035485	0.135934	0.037883	0
ENSMUSG00000111497	Gm38431	3.75628	4.78286	3.58228	3.79801	3.1115	3.5421	2.98746	4.10341	4.81222	6.10248	3.3042	2.86448
ENSMUSG00000049957	Ccdc137	3.35554	3.66927	3.42683	3.13503	2.79538	3.02544	3.34038	3.24852	3.67554	3.29947	3.60713	3.43455
ENSMUSG00000049950	Rpp38	4.69648	4.55322	4.24433	4.47961	4.87249	3.55933	4.90435	4.77495	3.26794	5.4585	3.10447	4.88655
ENSMUSG00000052212	Cd177	0.227374	0.653172	0.496425	0.67262	0.249133	0.461183	0.039819	0.083726	0.162568	0	0.068865	0.09452
ENSMUSG00000052214	Opa3	15.0827	13.2251	15.1609	13.8428	14.1646	13.4737	15.2695	14.9058	14.1608	15.472	14.0098	14.912
ENSMUSG00000052217	Hbb-bh1	0	0	0	0	0	0	0	0	0	0	0	0
ENSMUSG00000060084	Olfr748	0	0	0	0	0	0	0	0	0	0	0	0
ENSMUSG00000060081	Hist1h2aa	0	0	0	0	0	0	0	0	0	0	0	0
ENSMUSG00000071302	2610044O15Rik8	13.2919	9.40251	11.2969	10.3281	12.0442	9.60186	13.0467	12.1487	10.7294	10.0256	11.1633	12.3482
NewGene_8489	NewGene_8489	0.638484	0.160857	0.847168	1.3087	1.51665	0.37999	0.50075	0.644572	0.74027	0.632167	0.575254	0.307062
NewGene_8484	NewGene_8484	0	0	0	0	0	0	0	0.192082	0	0	0	0
NewGene_8486	NewGene_8486	0.183505	0.28692	0.1895	0.40311	0.387119	1.12183	0.182561	0.659986	0.697981	0.731008	0.325561	0.326274
NewGene_8480	NewGene_8480	0	0	0.089692	0	0	0.082301	0	0.330328	0	0	0	0.077863
NewGene_8481	NewGene_8481	0.380549	0.147826	0.488817	0.226595	0.144344	0.418	0.056779	0.29425	0.072153	0.171006	0.305338	0.26523
ENSMUSG00000019880	Rspo3	0.422605	0.659984	0.700393	0.39489	0.47281	0.220934	0.477083	0.901935	0.511817	0.242526	0.301117	0.235948
ENSMUSG00000019883	Echdc1	4.73586	4.46322	5.3847	4.44996	5.93104	6.00089	3.76572	5.89128	5.58932	4.79356	5.16794	4.8309
ENSMUSG00000019888	Mgat4c	0	0	0	0	0	0	0	0	0	0	0	0
ENSMUSG00000019889	Ptprk	1.16849	0.96055	1.03753	1.42803	0.915961	0.817367	1.11422	1.32216	0.859601	0.798016	1.13235	0.946952
ENSMUSG00000053161	Daw1	0	0.07696	0.002996	0	0.082596	0	0	0	0	0	0	0
ENSMUSG00000053164	Gpr21	0.134324	0.132948	0.256701	0.126966	0.066861	0	0.047232	0.084391	0.161882	0.159652	0.057429	0.073316
ENSMUSG00000053166	Cdh22	0.015282	0.030661	0.03207	0.022596	0.044946	0	0	0.106678	0.081757	0	0.043311	0
ENSMUSG00000018287	Spag7	59.3711	58.5292	65.5186	74.5882	62.2073	62.2254	59.0427	61.8143	64.1069	63.5756	67.3837	59.4379
ENSMUSG00000018286	Psmb6	133.174	118.443	134.749	138.874	152.191	106.296	130.446	130.197	138.032	138.862	135.912	130.518
ENSMUSG00000024758	Rtn3	28.7618	25.6411	32.3048	25.9674	25.6197	28.7474	27.2191	24.0548	25.6563	22.0708	24.4244	25.3347
ENSMUSG00000024759	Atl3	4.61766	3.85728	6.06299	3.79549	4.60436	4.50417	4.22739	4.73821	5.50374	2.58099	3.9197	4.32816
ENSMUSG00000021508	Cxcl14	57.0796	58.8972	62.2399	47.2441	59.9258	48.1891	56.7265	48.9736	65.4221	60.9461	43.6629	63.5311
ENSMUSG00000021509	Slc25a48	0.034455	0	0	0	0	0	0	0	0	0	0	0
ENSMUSG00000024750	Zfand5	138.669	128.776	146.774	139.886	138.739	113.578	155.464	167.366	135.819	181.635	156.115	150.378
ENSMUSG00000074871	Ctsm	0	0	0	0	0	0	0	0	0	0	0	0
ENSMUSG00000021500	Ddx46	7.96425	8.40015	9.1893	7.89352	7.31298	8.22333	7.94625	7.09168	7.70127	6.60271	7.78026	7.85076
ENSMUSG00000021501	Caml	9.17122	7.65874	9.49311	9.77752	8.57603	8.86616	8.57311	9.77241	10.8117	9.24939	9.71341	9.88366
ENSMUSG00000021506	Pitx1	0.598245	0.331087	0.754586	0.522754	0.291701	0.807453	0.279193	0.28636	0.382828	0.177989	0.5424	0.386874
NewGene_360	NewGene_360	0	0	0	0.196363	0	0	0	0	0	0	0	0
ENSMUSG00000021504	B4galt7	3.70008	3.79333	4.74371	3.36181	3.57018	2.40725	3.7845	3.7399	4.47129	4.81444	4.24533	3.65921
ENSMUSG00000024757	Slc22a19	0	0	0	0	0	0	0	0	0	0	0	0
ENSMUSG00000036376	Abt1	2.64993	2.32859	2.87409	2.6762	3.0181	2.13916	2.698	3.20349	2.76458	3.95472	2.86453	3.07744
ENSMUSG00000070382	Olfr391-ps	0	0	0	0	0	0	0	0	0	0	0	0
NewGene_367	NewGene_367	0	0	0	0	0	0	0	0	0	0	0	0.58309
NewGene_364	NewGene_364	1.08511	1.62758	1.28939	0.973724	1.32771	1.16291	1.11997	3.67271	1.1261	2.31372	1.57777	3.12823
ENSMUSG00000036275	9530068E07Rik	41.1232	38.4565	48.7056	37.4318	39.1285	38.5246	36.7821	38.1392	42.173	35.6046	37.3394	41.4773
ENSMUSG00000036270	Edc4	7.85098	7.19081	8.31488	7.31551	7.1648	6.89276	8.60029	8.68554	7.73356	6.68392	7.31335	8.10088
ENSMUSG00000036273	Lrrk2	1.13674	0.855057	1.24871	0.949875	0.963415	1.07617	1.14155	0.998741	1.05208	0.898783	0.96494	0.782322
ENSMUSG00000036278	Macrod1	99.6333	99.9808	95.4808	122.818	117.198	101.371	105.817	109.802	105.841	115.956	117.667	96.4725
ENSMUSG00000022972	Cfap298	15.3946	11.984	12.9624	14.7145	14.7001	10.1297	13.0914	15.3264	13.9815	13.8101	16.7869	13.6598
ENSMUSG00000022973	Synj1	3.10309	2.30652	3.77986	2.60475	2.56835	3.60707	2.05677	2.19192	2.78468	1.60642	1.94023	2.84104
ENSMUSG00000022971	Ifnar2	13.9812	9.97981	15.297	9.46872	11.6787	11.1586	6.13094	5.47786	9.04125	5.09599	6.71458	6.21758
ENSMUSG00000022974	Paxbp1	8.99095	8.62246	10.002	8.07159	8.42525	8.41239	8.79907	10.136	8.27364	6.04621	8.59473	10.2898
ENSMUSG00000005465	Il27ra	0.182259	0.312803	0.721735	0.70662	0.48329	0.810994	0.413858	0.382073	0.425587	0.334855	0.521448	0.572473
ENSMUSG00000027229	Terb2	0	0	0	0	0	0	0	0	0	0	0	0
ENSMUSG00000112023	Lilr4b	14.1942	18.7383	15.5822	11.7477	14.6388	14.5499	3.95403	3.19908	6.12199	0.740739	4.31027	4.48563
ENSMUSG00000027221	Chst1	1.17956	0.767343	0.99127	1.49602	0.956305	0.846036	1.87814	0.96643	1.26092	0.946628	1.20935	1.40052
ENSMUSG00000027220	Syt13	0.071504	0.084403	0.31414	0.086147	0.113368	0.071486	0.118167	0.13861	0.233138	0.146852	0.10078	0.037823
ENSMUSG00000027223	Mapk8ip1	2.77797	1.91933	3.23686	2.22218	2.04223	2.29211	2.12025	2.30836	2.34102	1.83331	2.5142	1.98867
ENSMUSG00000070550	Mrgprb4	0	0	0	0	0	0	0	0	0	0	0	0
ENSMUSG00000027225	Duoxa2	0	0	0	0	0	0	0	0.036196	0.083408	0	0	0
ENSMUSG00000027224	Duoxa1	2.99875	1.54713	2.15013	0.45942	1.946	2.31456	1.09873	1.12177	2.96046	0.948166	2.04408	3.6392
ENSMUSG00000027227	Sord	19.5509	18.5739	19.3877	22.0688	20.9227	16.7877	19.8619	22.0419	19.2926	18.796	21.241	19.5309
ENSMUSG00000078800	Bsph2	0	0	0	0	0	0	0	0	0	0	0	0
ENSMUSG00000040929	Rfx3	0.606628	0.546346	0.805889	0.59246	0.653963	0.330875	0.659299	0.607686	0.551833	0.536667	0.649935	0.384177
ENSMUSG00000040928	S100pbp	2.75	3.12276	4.01714	2.32184	2.81617	2.11579	3.04456	2.51692	2.81164	1.47725	3.02349	2.47475
ENSMUSG00000029994	Anxa4	21.586	20.0163	27.402	20.3431	19.3644	25.2322	15.4177	15.8844	20.7221	10.0579	15.2677	16.4891
ENSMUSG00000029993	Nfu1	42.5655	45.1756	49.7906	56.5021	50.8912	46.8884	45.294	48.1319	42.2323	44.4843	45.2583	49.962
ENSMUSG00000029992	Gfpt1	6.38795	5.58623	7.2973	5.10731	5.63345	5.43577	5.43453	5.83568	6.23087	5.83805	6.39843	6.24372
ENSMUSG00000029999	Tgfa	0.052386	0.042101	0.036409	0.156154	0.008286	0.063729	0.093222	0.048583	0.032849	0.052581	0.045611	0.038858
ENSMUSG00000029998	Pcyox1	14.7954	12.65	15.1095	12.0022	13.3969	12.9448	13.8093	12.8968	14.3145	13.1761	12.7474	12.6868
ENSMUSG00000006464	Bbs1	0.754725	0.786475	0.880063	0.510769	0.752739	0.636576	0.552387	0.704312	0.646026	0.680298	0.581878	0.864239
ENSMUSG00000006463	Zdhhc24	1.99976	1.22764	1.90746	1.50565	2.24229	1.88684	1.53307	1.31551	2.39178	1.92612	1.87375	2.56221
ENSMUSG00000022309	Angpt1	3.26205	2.62018	3.60012	3.16573	2.86023	3.35	3.0309	2.91843	3.95648	1.87371	2.41187	3.09054
ENSMUSG00000006469	Slc34a3	0	0	0	0	0	0	0	0	0	0	0	0
ENSMUSG00000104301	Wdr49	0	0	0	0	0	0.036476	0	0	0	0	0	0
ENSMUSG00000073771	Btbd19	1.94282	1.4373	1.70272	0.941452	1.89516	2.12043	1.06819	0.925139	1.56234	0.868923	0.981	1.64701
ENSMUSG00000073774	Kncn	0	0	0	0	0	0	0.070498	0	0	0	0.048724	0
ENSMUSG00000073775	Kti12	13.409	12.2611	11.8987	15.1829	12.2687	10.8707	14.0778	15.0562	13.0828	17.5965	14.3262	12.6351
ENSMUSG00000034120	Srsf2	68.7795	65.576	74.9116	64.454	63.0777	61.3299	72.7461	72.8173	72.9216	74.7932	68.7842	71.4926
ENSMUSG00000034121	Mks1	1.24918	0.9902	0.749198	1.44314	1.32787	1.1436	1.3516	1.23378	1.34588	1.13435	1.5634	1.3183
ENSMUSG00000034126	Pomt2	2.55868	2.2469	2.40857	2.03835	2.06276	2.59713	2.86563	2.6768	2.48685	2.51315	2.28991	2.54025
ENSMUSG00000034127	Tspan8	62.3264	56.75	60.5952	64.2534	68.0613	50.9082	67.6232	69.3841	56.0516	73.7094	72.0771	72.0791
NewGene_7863	NewGene_7863	0.683888	1.0881	1.07941	0.497159	0.701031	0.372382	0.860676	0.36716	0.469416	0.31015	0.69637	0.378473
ENSMUSG00000074093	Svip	11.7419	9.86515	10.6569	10.799	11.1156	8.71013	10.0901	10.9507	10.1212	11.165	10.9705	10.8162
NewGene_7860	NewGene_7860	0	0	0	0	0	0	0	0	0	0	0	0
NewGene_7867	NewGene_7867	0.470563	0	0.10153	0.9029	0.069791	0	0.362526	0.111295	0.140212	0	0.13105	0.214829
ENSMUSG00000094806	Cyp2d10	0.102518	0.348749	0.230048	0.111646	0.0231	0.086596	0	0	0	0.019266	0	0.55704
NewGene_7865	NewGene_7865	0	0	0.009866	0.326365	0	0	0	0	0	0	0	0
ENSMUSG00000029330	Cds1	0.569696	0.555972	0.660727	0.535395	0.628193	0.862832	0.339969	0.385975	0.510269	0.219744	0.430742	0.407451
ENSMUSG00000029335	Bmp3	0.802756	0.383936	0.603166	0.424514	0.401735	0.780469	0.555901	0.374944	0.693203	0.299887	0.450903	0.656144
ENSMUSG00000029334	Prkg2	0.399902	0.426132	0.575053	0.490443	0.492182	0.353988	0.404624	0.383352	0.582159	0.144681	0.198171	0.560143
ENSMUSG00000029337	Fgf5	0.158424	0.280946	0.181414	0.056765	0.090587	0.153857	0.096064	0.077954	0.077067	0.161305	0.073877	0.152563
ENSMUSG00000029338	Antxr2	11.4085	10.1939	12.7807	8.8684	9.46518	11.3714	10.1081	10.3691	11.5605	6.71165	9.69082	9.99576
ENSMUSG00000069421	Olfr810	0	0	0	0	0	0	0	0.012216	0	0	0	0
ENSMUSG00000046438	Scgb2b24	0	0	0	0	0	0	0	0	0	0	0	0
ENSMUSG00000046435	Gm13078	0	0	0	0	0	0	0	0	0	0	0	0
ENSMUSG00000046434	Hnrnpa1	59.7185	51.7825	64.0003	59.2857	59.5087	51.8306	56.9847	47.0972	59.7596	39.1636	52.8255	59.8161
ENSMUSG00000046431	Olfr518	0	0	0	0	0	0	0	0	0	0	0	0
ENSMUSG00000046432	Bex3	4.30594	3.50274	5.39363	3.49787	3.66761	4.93516	2.71398	2.66968	3.55786	1.76938	3.89276	3.27989
ENSMUSG00000035299	Mid1	2.05419	2.14317	2.40193	1.76966	1.75533	2.24786	1.84354	2.95764	1.28806	1.33995	1.93553	1.36754
ENSMUSG00000035298	Klhl35	0.093876	0.086918	0.068657	0	0.12583	0.046423	0	0	0.066396	0.04434	0	0.048668
ENSMUSG00000035293	G2e3	1.78248	1.07553	1.97204	1.4786	1.55406	1.24322	1.31996	1.30742	1.51756	1.34637	1.35561	1.30516
ENSMUSG00000035297	Cops4	68.0724	61.8129	68.3446	70.1958	71.9127	65.2641	72.3683	72.2394	68.7447	64.0632	71.9743	68.9129
ENSMUSG00000035296	Sgcg	57.082	54.2989	60.9111	54.3268	59.4052	49.5447	60.8704	57.0355	57.6289	49.4303	60.6893	53.211
ENSMUSG00000035295	Wdr38	0.14291	0.124941	0.063181	0.076439	0.060729	0.127913	0.120584	0.167833	0.174133	0.149473	0.115169	0.131844
ENSMUSG00000042532	Golga7b	1.67374	1.48208	1.50277	1.52889	1.74738	1.73598	2.32392	1.69832	1.62276	1.16803	2.60984	1.14672
ENSMUSG00000042535	Gtpbp1	7.59816	8.02369	9.22692	8.24214	8.74752	7.91371	7.99242	8.08488	8.62637	6.78599	8.51434	7.84121
ENSMUSG00000059934	Prh1	0	0	0	0	0	0	0	0	0	0	0	0
ENSMUSG00000007415	Gatad1	22.509	18.3857	21.084	21.9651	23.0531	20.1159	22.8763	21.6546	23.8369	24.5717	23.9803	21.2743
ENSMUSG00000007411	Mark3	20.4606	18.8811	19.4156	18.4568	19.5006	17.7603	20.0922	19.6002	19.2931	19.2914	20.0542	17.9036
ENSMUSG00000048347	Pcdhb18	0.325889	0.363799	0.348245	0.167382	0.205081	0.195648	0.126102	0.166971	0.199273	0.040957	0.151495	0.218457
ENSMUSG00000035745	Grin3b	0.34975	0.11626	0.109558	0.290822	0.145764	0.113258	0.300023	0.233052	0.20547	0.254257	0.23272	0.158718
ENSMUSG00000078546	Zfp995	0.957496	0.748482	0.948785	0.781493	0.592361	0.657119	0.388061	0.396417	0.588564	0.276459	0.287806	0.449781
ENSMUSG00000075327	Zbtb2	2.25221	2.80431	3.03289	2.5169	2.11638	3.06002	2.54804	2.46223	2.65125	1.91206	2.60444	2.62944
ENSMUSG00000075324	Fign	0.117675	0.144	0.214214	0.176816	0.181087	0.145047	0.161302	0.223043	0.266931	0.21266	0.106918	0.130803
ENSMUSG00000045160	Bola3	27.8381	33.3332	26.2542	36.9002	33.9675	34.3669	28.9728	32.5628	30.2435	38.9602	34.0972	33.0425
ENSMUSG00000014402	Tsg101	27.018	31.7718	31.6106	35.4215	29.9175	33.9505	29.5666	29.8439	29.5397	28.4389	31.0314	29.2676
ENSMUSG00000078896	Zfp965	2.12088	1.12213	2.34814	2.59033	2.18577	4.12893	2.00554	1.71782	2.01856	2.1358	2.57535	2.51689
ENSMUSG00000078897	Gm4724	0.784415	0.655809	1.4585	0.619968	1.06253	1.06725	2.2956	0.311386	0.751742	0.163079	0.570571	0.718188
ENSMUSG00000001151	Pcnt	4.77782	4.94285	4.46608	5.32758	4.93445	4.80408	6.85945	5.35315	5.0127	5.27345	5.611	6.35386
ENSMUSG00000001150	Mcm3ap	4.82128	3.53823	4.72009	3.88602	4.13064	4.11789	5.43547	5.10173	4.5012	3.94278	5.21341	4.48369
ENSMUSG00000001157	Gmcl1	2.61326	1.97777	2.67558	1.91908	2.75591	2.05819	2.38174	2.24236	2.91782	2.14405	2.17378	2.3499
ENSMUSG00000001156	Mxd1	2.12853	3.22583	2.8558	1.84786	2.27429	1.94263	1.89376	1.22654	1.42328	0.926153	1.71574	1.57855
ENSMUSG00000001155	Ftcd	0	0	0	0	0	0.05968	0.024894	0	0	0.020137	0	0
ENSMUSG00000001158	Snrnp27	54.4571	59.5041	50.3686	62.2329	58.1749	58.263	44.5336	50.5143	49.9851	48.8264	50.0701	50.8346
NewGene_2633	NewGene_2633	1.65841	1.3647	1.88004	1.04039	2.12784	1.26291	1.29537	1.17141	1.42868	2.7166	0.668051	1.04851
ENSMUSG00000078898	Zfp968	0.560793	1.21282	0.210215	0.472186	0.55687	0.861785	0.622917	0.371513	0.256754	0.475767	0	0.468489
ENSMUSG00000078899	Gm4631	0.304761	0.155628	0.181908	0.103515	0.207087	0.064775	0.343354	0.523008	0.255345	0.23237	0.213967	0.594653
ENSMUSG00000051839	Gypa	0	0	0.184593	0	0	0.054192	0	0.030662	0	0.02912	0	0.06353
NewGene_2637	NewGene_2637	0	0	0	0	0.342838	0	0	0	0	0	0	0
ENSMUSG00000032212	Sltm	9.56671	11.733	9.88231	9.89765	9.05486	11.4706	8.37395	8.19725	10.4258	8.19061	9.97933	9.75545
ENSMUSG00000032216	Nedd4	87.1082	80.4555	95.7311	81.5964	79.0612	85.918	90.6945	85.7922	84.5429	74.9925	80.8086	83.4724
ENSMUSG00000032217	Rnf111	4.16108	3.54964	4.39968	3.71401	3.37514	4.34658	3.95325	3.98303	4.08606	3.72602	3.55362	3.83293
ENSMUSG00000032215	Rsl24d1	25.4601	19.7158	22.1646	22.3683	26.293	20.5421	20.6448	23.5092	24.0083	23.7124	21.6782	25.4939
ENSMUSG00000032218	Ccnb2	3.74813	0.619812	4.65738	1.16484	1.30829	2.18354	1.43238	0.966934	2.90336	0.221793	0.872009	2.37746
ENSMUSG00000084989	Crocc2	0.04439	0	0.008323	0.009746	0.010806	0.019929	0.012756	0	0	0.019895	0.022971	0.007435
ENSMUSG00000040264	Gbp2b	0.307611	0.206217	0.422235	0.18586	0.270892	0.560854	0	0	0	0	0	0.049837
ENSMUSG00000040265	Dnm3	0.816849	1.43149	0.933043	1.26443	1.22274	1.25164	1.73165	1.17029	1.41223	1.4767	0.937096	0.97482
ENSMUSG00000040263	Klhdc4	6.8868	4.72254	5.63721	4.87507	6.61907	5.74369	5.74303	4.50086	5.90402	5.36616	4.6543	5.81118
ENSMUSG00000040260	Daam2	0.812144	0.716329	0.872777	0.856275	0.998602	0.950542	0.780357	0.892765	0.759356	1.24675	0.674426	0.809951
ENSMUSG00000050435	Ube2dnl1	0	0	0	0	0	0	0	0	0	0	0	0
ENSMUSG00000040268	Plekha1	13.5627	11.4829	16.2398	12.0907	11.259	11.917	11.294	13.4457	12.5334	11.8881	12.4621	14.6724
ENSMUSG00000040269	Mrps28	50.5405	42.4384	53.7448	44.3598	62.3106	42.1243	47.536	53.4454	49.9266	55.4857	56.06	48.2965
ENSMUSG00000058685	Vmn2r51	0	0	0	0	0	0	0	0	0	0	0	0
ENSMUSG00000024251	Thada	0.833045	0.954112	0.795471	0.977741	0.921385	0.827741	0.880017	0.862148	0.952523	0.663777	0.753844	0.988252
ENSMUSG00000000282	Mnt	2.68937	2.6316	3.08	2.55392	2.62032	2.382	2.86022	2.14768	2.42788	1.87825	1.92324	1.98418
ENSMUSG00000024254	Abcg8	0.0149	0	0	0.016011	0	0	0	0	0	0	0	0.016008
ENSMUSG00000024256	Adcyap1	0	0	0	0	0	0	0	0	0	0	0	0
ENSMUSG00000024259	Slc25a46	14.6282	13.6748	14.5426	14.2679	14.9387	12.6999	14.1157	16.3486	15.1388	16.5267	13.7981	15.1676
ENSMUSG00000024258	Polr2d	14.3576	9.68079	16.6722	10.1473	14.2753	9.23676	13.773	12.5063	13.7292	10.5888	13.7743	14.0856
ENSMUSG00000075078	Olfr1250	0	0	0	0	0	0	0	0	0	0	0	0
NewGene_2508	NewGene_2508	0.567873	0.639305	0.910907	0.401075	0.865362	0.860222	0.799386	1.17071	0.639816	0.8821	1.28346	1.07549
NewGene_2502	NewGene_2502	0	0	0.021193	0	0	0	0	0	0	0	0	0
NewGene_2501	NewGene_2501	0.290601	0.518064	0.291941	0.091007	0.239206	0.206515	0.192032	0.243736	0.431914	0.190919	0.234366	0.363533
NewGene_2500	NewGene_2500	0.127171	0.127943	0.209729	0.044718	0.074751	0.17867	0.147326	0.175093	0.203332	0.090506	0.0555	0.160198
ENSMUSG00000075075	Olfr1253	0	0	0	0	0	0	0	0	0	0	0	0
NewGene_2505	NewGene_2505	8.24101	5.78346	6.84067	5.98588	9.89307	3.75565	6.96692	6.99955	7.8556	8.43598	6.5948	7.39593
NewGene_1854	NewGene_1854	0.193468	0.177067	0.195404	0.264876	0.324316	0.691048	0.126972	0.64506	0.39277	0.229263	0.427982	0.158488
ENSMUSG00000059486	Kbtbd2	6.73937	6.58573	7.62507	5.83856	6.71928	5.40988	7.80903	6.79939	7.186	6.20252	6.86043	6.7203
NewGene_1851	NewGene_1851	0.967549	1.52416	0.805316	1.02602	1.2069	0.331316	0.802979	0.330808	0.722616	1.09682	0.103625	0.964679
ENSMUSG00000059482	2610301B20Rik	4.73492	4.21985	4.87493	4.30704	4.21392	4.84	3.54625	4.51751	4.6841	3.19861	4.82176	3.602
NewGene_1858	NewGene_1858	0.422362	0.272914	0.55344	0.667033	0.501654	0.464826	0.600731	0.5443	0.309462	1.1846	0.49041	0.727115
NewGene_1859	NewGene_1859	0.164256	0	0.189066	0.217057	0	0.470558	0.39952	0.837154	0.236404	0.072676	0.349163	0.241665
ENSMUSG00000048933	Olfr722	0	0	0	0	0	0	0	0	0	0	0	0
ENSMUSG00000061937	Csn1s2a	0	0	0	0	0	0	0	0	0	0	0	0
ENSMUSG00000027551	Zfp64	3.25154	3.53229	3.68728	3.12701	2.62572	3.64431	3.03597	3.06077	3.62039	2.69369	2.93272	3.62202
ENSMUSG00000055489	Ano5	26.0051	25.4015	27.4753	26.5116	29.2576	24.6241	30.7119	27.836	29.9581	27.8073	27.6137	27.1511
ENSMUSG00000005107	Slc2a9	0.307156	0.436705	0.493741	0.232747	0.676411	0.348503	0.155864	0.196935	0.420886	0.162597	0.286511	0.235763
ENSMUSG00000005102	Eif2ak4	1.91396	1.80477	1.60784	2.16517	1.22834	1.65704	1.85578	1.94166	1.53583	1.62713	1.54082	1.84222
ENSMUSG00000005103	Wdr1	26.3117	19.3339	26.1113	17.6976	20.2281	23.4009	16.2063	16.7104	22.3025	14.3046	21.1973	17.9672
ENSMUSG00000055480	Zfp458	0.134869	0.264346	0.248699	0.232224	0.3261	0.329801	0.206697	0.147311	0.266454	0.184882	0.319517	0.173962
ENSMUSG00000055485	Soga1	0.468557	0.545335	0.649695	0.408807	0.389638	0.652273	0.396057	0.492222	0.513366	0.291788	0.347546	0.481965
ENSMUSG00000081443	Gm3880	0	0	0	0	0	0	0	0	0	0	0	0
ENSMUSG00000015354	Pcolce2	4.8365	4.67338	5.69601	4.57504	5.07626	5.06515	6.12635	4.61994	5.8281	3.59116	4.75613	6.3261
ENSMUSG00000015355	Cd48	13.7264	11.4002	15.5331	10.3619	11.9784	14.1451	5.33201	6.45472	10.4771	1.71666	5.91623	6.28659
ENSMUSG00000015357	Clpx	29.4078	24.5848	30.1996	26.0708	29.2419	22.5353	32.0643	30.4464	27.0864	32.9124	31.0658	29.5643
ENSMUSG00000040482	Dxo	7.71336	6.46326	7.71581	5.76652	5.20877	4.92953	5.40101	5.31033	4.78886	4.06224	4.17702	5.5487
ENSMUSG00000040483	Xaf1	12.6516	13.0427	11.9834	10.2183	12.8436	12.7021	3.79918	3.54919	6.46734	2.35906	4.24313	6.19189
ENSMUSG00000040481	Bptf	4.43315	4.44674	5.5485	4.86753	4.03714	3.92925	5.11966	4.6822	4.58233	4.0185	4.09118	4.54424
ENSMUSG00000040485	Lrrc52	1.71002	1.2065	1.07296	2.48727	1.33843	2.17394	3.10877	3.27581	2.45372	3.6954	3.32765	4.14404
ENSMUSG00000040488	Ltbp4	19.8174	23.3163	22.8737	19.1056	19.3496	23.3561	27.4849	24.2182	25.5848	20.462	20.9518	25.6886
ENSMUSG00000040489	Sox30	0	0	0	0	0	0	0	0.016471	0	0	0.038814	0
ENSMUSG00000051306	Usp42	1.68627	1.26757	1.75594	1.82205	1.56696	2.01602	1.66416	1.41263	1.79858	1.53923	1.46299	1.50418
ENSMUSG00000047281	Sfn	0.916378	1.05766	0.935742	0.466013	0.960755	0.636996	0.932791	0.534686	0.665301	1.10108	0.659043	0.82539
ENSMUSG00000047284	Neurl4	4.76024	4.71126	5.61403	4.92227	4.88438	4.56252	6.14354	5.14784	5.66226	5.18337	5.42621	5.74388
ENSMUSG00000047286	Olfr370	0	0	0	0	0	0	0	0	0	0	0	0
ENSMUSG00000057228	Aadat	0	0	0	0	0	0	0	0	0	0	0	0
ENSMUSG00000057229	Dmac2	17.3417	19.4923	17.7258	19.1006	19.5185	16.9306	16.4819	20.2997	15.9695	23.2605	19.1252	19.8761
ENSMUSG00000046886	Zfp474	0.027508	0	0	0	0	0	0	0	0	0	0.08258	0.137054
ENSMUSG00000046881	Olfr374	0	0	0	0	0	0	0.006536	0.005707	0	0	0	0.003524
ENSMUSG00000029781	Fkbp9	39.8133	28.8144	43.2896	26.5291	30.6903	30.1347	27.5679	25.4689	37.325	23.1842	28.3248	32.85
ENSMUSG00000066705	Fxyd6	35.2225	27.6346	35.5096	25.2305	28.2326	28.8248	31.7484	28.2669	30.0429	19.2585	31.8848	31.5959
ENSMUSG00000066704	Cyp2b19	0	0	0	0	0	0	0	0	0	0	0	0
ENSMUSG00000016194	Hsd11b1	13.0637	14.799	17.1748	12.828	14.9248	13.3992	14.692	12.0976	14.7265	11.6915	12.5874	11.4444
ENSMUSG00000095466	Gm3015	0	0	0	0	0	0	0	0	0	0	0	0
ENSMUSG00000095464	Gm21987	0.221629	0.591684	0	0.205956	0	0	0	0	0	0.319406	0.332215	0
ENSMUSG00000095462	Gm21725	0	0	0	0	0	0	0	0	0	0	0	0
ENSMUSG00000095463	Entpd4	23.1534	20.766	23.7865	24.1066	26.0448	19.2014	22.4158	23.8187	18.6663	29.3242	23.039	21.0501
NewGene_5366	NewGene_5366	0	0.70277	0.232454	0	0.161053	0.453782	0.713482	0.127488	0	0	0	0
NewGene_5364	NewGene_5364	1.33357	0.68338	1.15918	0.51692	0.951444	0.710427	0.089552	0.413964	0.614921	0.338355	0.34992	0.267481
NewGene_5365	NewGene_5365	0	0	0	0	0	0	0	0.457923	0.443073	0.327905	0.172939	0
NewGene_5362	NewGene_5362	0.979123	0.422569	0.796738	0.653151	0.945609	1.36709	0.595894	1.22349	0.644427	0.255807	0.160125	0.284305
NewGene_5363	NewGene_5363	0	0.828059	0	0	0	0	0	0	0	0	0	0
NewGene_5360	NewGene_5360	0.19375	0	0	0	0	0	0	0	0	0	0	0
NewGene_5361	NewGene_5361	0	0	0	0	0	0.192591	0	0	0	0	0	0
NewGene_5369	NewGene_5369	0.147763	0.042414	0.062901	0.340102	0.306153	0.060674	0.410852	0.339258	0.202327	0.649627	0.622124	0.36359
ENSMUSG00000052760	A630001G21Rik	3.1053	1.417	2.23008	1.76636	2.20526	1.34453	0.565807	0.484462	1.42948	0.171603	0.925714	1.19509
ENSMUSG00000052763	Zfp212	3.85501	3.56029	4.80201	2.85936	3.54733	2.97337	4.17525	3.13249	3.8079	3.28499	3.88096	3.97359
ENSMUSG00000019518	Ap4m1	3.66317	3.29628	4.46868	3.51197	3.20291	3.95331	3.38236	4.45986	4.06785	3.25437	3.34339	4.4492
ENSMUSG00000018042	Cyb5r3	34.762	25.8798	36.4144	24.3526	23.9871	31.9832	21.6988	23.8167	30.0227	15.8782	24.6904	23.6776
ENSMUSG00000018040	Rrp7a	6.61242	7.41384	7.36885	7.02294	6.9889	6.84764	5.58625	6.68544	7.42088	6.51338	6.86559	6.38599
ENSMUSG00000050947	Amigo1	7.71672	6.16257	7.34699	6.61142	6.11774	6.20517	6.47602	6.01423	6.80634	6.52132	5.9276	6.44151
ENSMUSG00000050944	Efcab5	0.022814	0.058152	0.042389	0.094764	0.061888	0.096544	0.08778	0.019192	0.111142	0.060243	0.087274	0.070634
ENSMUSG00000050945	Zfp438	1.2231	1.376	1.68981	1.6785	1.6854	1.58862	1.68513	1.67083	1.57533	1.56229	2.18434	2.66611
ENSMUSG00000071521	Try10	0	0	0	0	0	0	0	0	0	0	0	0
NewGene_5946	NewGene_5946	0.214661	0	0	0	0.083444	0	0	0.131157	0	0	0.128113	0.155159
NewGene_5945	NewGene_5945	0	0	0	0	0	0	0	0	0.297735	0	0.226872	0
ENSMUSG00000062712	Olfr531	0	0	0	0	0	0	0	0	0	0	0	0
ENSMUSG00000062713	Sim2	4.23139	3.21581	3.11491	4.48078	3.33396	3.04399	3.60845	3.6997	3.32591	3.50218	3.09081	3.31361
NewGene_4017	NewGene_4017	0.360932	0.427386	0.538746	0.333966	0.119863	0.578941	0.306615	0.469291	0.306534	0.167149	0.222079	0.373259
ENSMUSG00000036078	Sigmar1	5.72489	6.31856	7.47074	5.48057	6.03407	9.3604	6.39488	5.34222	7.4256	4.05146	5.56809	6.43415
NewGene_4011	NewGene_4011	0	0	0	0	0	0	0	0	0.095947	0.084348	0.324549	0.164389
NewGene_4010	NewGene_4010	0	0	0	0	0	0.385182	0	0	0	0	0	0
ENSMUSG00000053411	Cbx7	8.30468	6.85407	6.9048	7.79094	8.12117	7.13858	9.1622	8.65827	7.32944	5.01655	7.94092	6.92962
ENSMUSG00000002342	Tmem161a	13.4833	14.9599	15.3135	15.7588	17.3936	13.4835	16.7586	14.7851	14.7369	15.3318	15.6718	14.3384
ENSMUSG00000002341	Ncan	0.016157	0	0	0	0	0.00803	0.015838	0	0	0	0	0
ENSMUSG00000002346	Slc25a42	5.97763	7.3007	7.14011	7.71826	7.64238	8.31155	10.0648	10.2142	8.25611	11.1689	7.65734	9.17186
ENSMUSG00000002345	Borcs8	7.95375	10.0734	10.1437	9.30595	8.44607	12.3772	10.032	9.12277	9.45005	6.59748	8.48766	8.18449
NewGene_4018	NewGene_4018	0.294288	0.434658	0.389505	0.215752	0.371797	0.06069	0.456859	0.424114	0.268288	0.188989	0.474106	0.511584
ENSMUSG00000061165	Olfr160	0	0	0	0	0	0	0	0	0	0	0	0
ENSMUSG00000071528	Usmg5	334.238	373.884	328.351	340.157	405.29	372.546	325.848	376.3	354.305	326.636	395.979	384.676
ENSMUSG00000093701	Gm21970	0	0	0	0	0	0	0	0	0	0	0	0
ENSMUSG00000055811	Cldn17	0	0	0	0	0	0	0	0	0	0	0	0
ENSMUSG00000055817	Mta3	4.20541	4.55518	4.38847	4.39705	4.69864	5.01952	3.10105	3.59016	3.13304	2.49142	3.88259	3.11256
ENSMUSG00000060412	Tas2r124	0	0	0	0	0	0	0	0	0	0	0	0
ENSMUSG00000100241	Slc18a3	0	0	0	0	0	0	0	0	0	0	0	0
ENSMUSG00000100240	Gm20820	0	0	0	0	0	0	0	0	0	0	0	0
ENSMUSG00000100249	Btbd35f23	0	0	0	0	0	0	0	0	0	0	0	0
ENSMUSG00000040770	Il25	0	0	0	0	0	0	0.040877	0	0	0	0	0
ENSMUSG00000096289	Olfr1484	0	0	0	0	0	0	0	0	0	0	0	0
ENSMUSG00000060923	Acyp2	131.588	108.989	126.519	112.811	155.05	100.047	136.946	133.752	126.286	133.027	155.83	144.402
ENSMUSG00000096284	Tcstv1	0	0	0	0	0	0	0	0	0	0	0	0
ENSMUSG00000096283	Gm6176	0	0	0	0	0	0	0	0	0	0	0	0
NewGene_7038	NewGene_7038	0.564803	0.927733	0.605394	0.702132	1.25799	0.408121	0.670396	1.0574	0.834663	1.11366	0.878225	1.28935
ENSMUSG00000037035	Inhbb	0.303579	0.480721	0.722237	0.478332	0.677349	0.34938	0.743857	0.679893	0.523635	0.459177	0.895986	0.593546
ENSMUSG00000037034	Pax1	0	0	0	0	0.058177	0	0.021558	0.030346	0	0.079068	0	0.044421
ENSMUSG00000037031	Tspan15	2.74727	3.26043	3.28954	2.36705	2.55422	2.19428	2.85499	2.42383	3.40901	2.31524	2.66389	2.66957
ENSMUSG00000037033	Clca3b	0	0	0	0	0	0.014898	0	0	0	0	0	0
ENSMUSG00000037032	Apbb1	3.55346	2.94497	3.23516	3.46465	2.79897	2.4303	3.4579	3.24588	2.96217	2.09203	3.19277	3.15303
ENSMUSG00000020923	Ubtf	14.4749	12.4369	16.34	10.5675	12.6367	11.9656	13.4576	12.8153	16.0499	10.8293	12.3919	15.2542
ENSMUSG00000020922	Lsm12	13.7323	14.2521	13.348	15.0348	13.3753	16.6771	13.1833	13.5584	14.3594	14.6563	14.3507	13.1381
ENSMUSG00000014603	Alx3	0	0	0	0	0	0	0	0	0.027114	0	0	0
ENSMUSG00000014602	Kif1a	0.094514	0.052336	0	0.154846	0.128235	0.095826	0.10429	0.17551	0.10421	0.037139	0.007088	0.118772
ENSMUSG00000020926	Adam11	0.44902	0.18923	0.569448	0.220495	0.289912	0.330108	0.302124	0.232667	0.261159	0.217773	0.184758	0.394243
ENSMUSG00000020925	Ccdc43	30.5423	25.7623	29.8316	31.6578	32.4376	26.4153	31.0914	30.2941	30.9717	33.7654	28.4043	30.2093
ENSMUSG00000014606	Slc25a11	92.3447	88.3736	92.2406	104.857	105.323	88.8747	98.549	108.5	107.71	119.767	107.211	102.336
ENSMUSG00000014609	Chrne	11.1634	9.60271	10.6215	10.7053	9.75508	9.28289	11.7696	9.47937	11.3115	11.0026	11.0237	9.06909
ENSMUSG00000020929	Eftud2	9.40783	9.09417	10.4059	9.34028	7.97023	9.45116	9.22117	9.18226	8.52877	7.23823	8.76637	9.36505
ENSMUSG00000020928	Higd1b	5.61531	4.00227	5.08707	4.64312	7.04032	5.47273	5.58201	8.0873	6.34367	5.99176	6.5372	6.66064
ENSMUSG00000101113	1700025B11Rik	0	0	0	0	0	0	0	0	0	0	0	0
ENSMUSG00000072553	Gm525	0.252883	0.400724	0	0.734031	0.370074	0	0.250961	0.349886	0.396299	0.29588	0.583375	0.430997
ENSMUSG00000030022	Adamts9	1.01645	0.929341	1.2269	1.24583	1.00198	0.742226	0.982277	1.02633	1.31772	1.495	1.21127	1.60351
ENSMUSG00000030020	Prickle2	0.78799	0.472545	0.885783	0.563707	0.597205	0.688918	0.57403	0.650122	0.72342	0.49068	0.623814	0.473995
ENSMUSG00000092152	Gm17026	0	0	0	0	0	0	0	0	0	0	0	0
ENSMUSG00000030029	Lrig1	12.2496	12.3337	13.0304	13.3191	12.9625	12.5329	11.6841	12.0891	13.5538	15.06	11.879	12.7453
ENSMUSG00000092157	Gm17268	0	0	0	0	0	0	0	0	0	0	0	0
ENSMUSG00000096869	Gm6676	0.014067	0	0	0	0	0	0	0	0	0	0	0
ENSMUSG00000109328	Olfr1438-ps1	0	0	0	0	0	0	0	0	0	0	0	0
ENSMUSG00000063145	Bbs5	3.74381	2.55305	3.45464	3.39723	3.77669	2.65154	2.57862	4.25112	3.8046	2.88632	3.50176	2.65484
ENSMUSG00000096861	Vmn2r68	0	0	0	0	0	0	0	0	0	0	0	0
ENSMUSG00000096867	Gm10057	0	0	0	0	0	0	0	0	0	0	0	0
ENSMUSG00000063142	Kcnma1	2.83018	2.50384	2.11981	2.80451	2.39436	2.76406	2.72509	3.1383	2.4453	2.39263	2.85066	2.26507
ENSMUSG00000109324	Prmt1	48.0583	36.7905	46.7551	39.2166	43.0681	33.2061	39.8989	35.5036	45.0517	34.0205	45.2826	37.9673
ENSMUSG00000048070	Pirt	0	0	0	0	0	0.055026	0	0	0	0	0	0
ENSMUSG00000048077	H1fnt	0	0	0	0	0	0	0	0	0	0	0	0
ENSMUSG00000048076	Arf1	136.447	112.464	143.198	125.715	129.555	108.709	128.772	116.184	135.747	125.966	128.801	120.585
ENSMUSG00000039501	Znfx1	5.44593	5.83301	6.51718	4.04771	5.52326	5.74073	3.26851	3.16523	4.11378	2.84405	2.89285	3.63346
ENSMUSG00000048078	Tenm4	0.139591	0.15335	0.10482	0.099046	0.049485	0.114748	0.09825	0.127394	0.098289	0.06805	0.086047	0.10308
ENSMUSG00000039509	Nup133	5.13494	5.16765	5.45315	4.09815	5.3292	5.19751	5.38476	5.58377	6.21088	4.96883	5.19565	6.45179
ENSMUSG00000039508	Calhm4	0	0	0.031779	0	0	0.015569	0	0	0	0	0	0
ENSMUSG00000037095	Lrg1	5.46435	6.1694	7.76317	6.86169	8.92261	10.2646	10.9739	8.12025	8.73436	8.71735	10.2658	10.1772
ENSMUSG00000056899	Immp2l	3.47518	3.39808	4.09006	4.06942	4.01131	4.77133	4.86304	4.77881	5.57237	4.23637	4.32236	5.12442
ENSMUSG00000056895	Hist3h2ba	0	0.093813	0.465028	0.435901	0.083174	0.187572	0.368097	0.089471	0.154474	0.221449	0.093466	0.136397
ENSMUSG00000073208	Speer4c	0	0	0	0	0	0	0	0	0	0	0	0
ENSMUSG00000073209	Klf14	0.138719	0.062158	0.281395	0.153698	0.073467	0.159316	0.052391	0.125268	0.033032	0.069439	0.232578	0.065373
ENSMUSG00000021322	Aoah	2.24053	1.88457	2.91481	1.64974	2.69197	2.94538	1.04061	0.85536	2.57831	0.227893	0.699117	0.703935
ENSMUSG00000021326	Trim27	6.04634	4.68201	6.24129	5.02215	5.40811	4.74062	3.89308	5.66191	5.52838	6.05139	4.53973	6.15452
ENSMUSG00000073207	Ccdc160	0.15061	0.109469	0	0.202372	0	0.075231	0	0.123053	0.122837	0.175175	0.265068	0.076434
ENSMUSG00000022781	Pak2	7.8714	7.25781	8.49135	6.60457	6.64844	7.35546	6.59454	6.81811	7.497	6.31943	6.6235	7.68426
ENSMUSG00000022780	Meltf	0	0	0	0	0	0	0	0	0	0.012673	0	0
ENSMUSG00000022783	Spag6l	0.020049	0	0	0	0	0	0	0	0	0	0.021266	0
ENSMUSG00000031089	Slc6a14	0	0	0	0	0	0	0	0	0	0	0	0
ENSMUSG00000022787	Wdr53	3.55866	3.81627	4.31886	3.02258	4.07362	3.5947	4.27463	3.69481	3.91471	4.74574	4.01896	3.85826
ENSMUSG00000022789	Dnm1l	18.6429	18.7402	21.0751	20.9834	18.5559	19.4108	17.6507	19.6095	19.1395	21.3213	20.034	20.8876
ENSMUSG00000022788	Fgd4	3.77012	3.23331	4.38181	3.13631	3.55616	3.27645	2.74288	3.21018	3.4933	3.508	2.95749	3.17005
ENSMUSG00000031085	Gm498	0	0	0	0	0	0	0	0	0	0	0	0
ENSMUSG00000023781	Hes7	0.032131	0	0.032705	0.040705	0	0.07004	0.13083	0	0.167585	0	0.149153	0.098034
ENSMUSG00000070953	Rabepk	2.91304	2.11948	2.60201	2.88956	2.54744	1.90987	2.457	3.00212	2.74647	2.75381	2.09101	2.49768
ENSMUSG00000028809	Srrm1	23.6044	24.5671	25.1999	24.9009	21.376	23.6143	27.1802	24.6215	25.4052	24.7993	24.4897	25.4398
ENSMUSG00000025838	Pramel6	0	0	0	0	0	0	0	0	0	0	0	0
ENSMUSG00000025839	Pramel7	0	0	0	0	0	0	0	0	0	0	0	0
ENSMUSG00000028800	Hdac1	12.9237	11.4475	14.2197	10.6902	11.113	12.5944	10.9743	10.1414	11.8209	7.86083	9.0304	11.0699
ENSMUSG00000028801	Stpg1	0	0	0	0.024752	0	0	0	0.128485	0	0	0	0.045465
ENSMUSG00000028803	Nipal3	2.11738	2.02608	2.3438	2.25927	2.38512	1.70797	1.87325	2.07646	2.54919	2.31767	2.25521	2.01277
ENSMUSG00000028804	Csmd2	0	0	0	0	0.004384	0	0.004203	0	0.015556	0	0	0
ENSMUSG00000028807	Zbtb8a	1.36122	1.16141	1.49388	0.878959	0.784903	1.22219	0.951559	0.904856	0.988482	0.773911	0.798986	1.34947
ENSMUSG00000022439	Parvg	1.0075	0.749345	1.86547	0.622108	1.00782	0.803162	0.486526	0.323267	0.684853	0.210007	0.677353	0.313942
ENSMUSG00000022438	Parvb	7.81868	8.09263	8.99091	8.07071	7.3867	8.32177	8.33963	9.34879	8.95472	10.2028	7.93457	9.40067
ENSMUSG00000022433	Csnk1e	17.1743	16.4969	15.0136	15.8596	13.8638	16.7548	17.3043	15.9555	16.6069	13.9224	15.1151	14.5876
ENSMUSG00000022432	Smc1b	0	0.033123	0	0	0	0.014277	0	0	0	0	0	0
ENSMUSG00000011958	Bnip2	39.7278	33.3051	37.9534	35.2304	35.1045	31.6668	33.1617	33.2896	33.867	34.0828	34.8488	35.0796
ENSMUSG00000022437	Samm50	28.2017	24.6371	27.6251	26.0489	30.0972	20.8766	28.6039	29.0052	28.5835	30.6105	28.5722	28.3757
ENSMUSG00000022436	Sh3bp1	3.46672	3.36543	4.88657	2.61422	2.77167	4.52209	3.17898	2.40527	4.44852	1.18354	2.52645	2.86361
ENSMUSG00000022435	Upk3a	0	0	0	0	0	0	0	0	0	0	0	0
ENSMUSG00000022434	Fam118a	2.77575	2.0181	2.95071	1.95174	1.67882	1.99184	2.66143	2.11252	2.92335	1.80801	2.82601	2.40966
ENSMUSG00000036854	Hspb6	351.749	500.43	376.935	428.438	395.247	516.899	333.303	428.245	391.024	415.745	385.908	421.691
ENSMUSG00000042737	Dpm3	15.8833	13.8137	16.9166	13.4246	15.6213	14.7842	10.9423	13.2278	12.6587	11.5131	16.5425	12.6234
ENSMUSG00000036856	Wnt4	3.90904	3.58599	2.56957	4.34605	4.08845	2.63952	4.12826	3.13455	3.38296	2.9978	3.92983	2.9407
ENSMUSG00000036850	Mrpl41	29.9346	28.3201	31.3231	33.8306	26.6113	31.9805	34.5668	30.6773	30.2159	30.7545	34.1315	30.5326
ENSMUSG00000025789	St8sia2	0.125822	0.040712	0.14291	0.087171	0.018681	0.052417	0.06779	0.055177	0.084275	0.070141	0.030989	0.108589
ENSMUSG00000036853	Mcoln3	0.037053	0.042481	0.077335	0.157038	0.082514	0.035286	0.018288	0.053431	0	0	0	0
ENSMUSG00000025784	Clec3b	101.827	99.2238	140.906	81.2798	113.39	107.445	99.5566	102.61	135.753	79.7434	92.1782	125.451
ENSMUSG00000025785	Exosc7	14.2872	8.27313	13.2717	11.388	13.0545	10.0172	12.5126	12.0059	12.4063	11.2179	14.5578	12.2342
ENSMUSG00000025786	Zdhhc3	11.2352	9.27966	10.7509	10.1061	10.1032	8.9646	10.3139	9.60403	9.45396	8.85482	9.78617	10.5786
ENSMUSG00000025787	Tgm4	0.077906	0	0.093464	0.060575	0.106002	0.048864	0.098795	0.028872	0.053956	0.054355	0.082237	0.061665
ENSMUSG00000025780	Itih5	10.9387	10.0747	14.4886	8.02399	9.87353	11.714	9.61791	9.34109	12.3481	6.4538	8.5596	10.318
ENSMUSG00000025781	Atp5c1	618.892	597.572	647.377	677.072	686.283	575.576	666.747	677.221	670.922	668.751	693.305	647.453
ENSMUSG00000025782	Taf3	2.22063	2.67318	2.16721	2.23468	2.11052	2.39606	2.3243	1.8066	1.93781	2.16197	2.19741	2.13627
ENSMUSG00000025783	4930412O13Rik	0	0	0	0	0	0	0	0	0	0	0	0
ENSMUSG00000023066	Rttn	0.513058	0.349951	0.528965	0.342069	0.500797	0.363043	0.425425	0.427216	0.349017	0.230444	0.370444	0.426882
ENSMUSG00000049858	Suox	10.8616	9.32288	9.79944	10.4925	10.865	11.741	10.3858	11.4673	11.0196	11.7349	10.072	11.6819
ENSMUSG00000035506	Slc12a8	0.101206	0.102365	0.29793	0	0.138545	0.422278	0.155142	0.135113	0.130935	0.063444	0.233805	0.041742
ENSMUSG00000035505	Cox18	6.79256	6.81132	6.96369	5.8929	6.12779	5.89434	5.6997	5.88807	5.15162	6.13061	5.83229	5.22805
ENSMUSG00000035504	Reep6	0.543811	1.13272	0.421101	0.628768	0.332887	0.611228	1.09009	0.607161	1.0388	0.610434	0.340252	0.723622
ENSMUSG00000020493	Prr11	0.84872	0.164807	0.764133	0.354727	0.282198	0.507315	0.184164	0.17857	0.613879	0.102918	0.205387	0.321242
ENSMUSG00000020492	Ska2	3.27843	2.19982	3.20905	2.07756	2.02348	1.73643	2.27992	2.55285	2.88398	1.9906	2.20984	2.24427
ENSMUSG00000020491	2810021J22Rik	0.690654	0.345862	0.564487	0.695906	0.655006	0.834479	0.66081	0.955541	0.543378	0.413185	0.538356	0.598253
ENSMUSG00000020490	Btnl10	0	0	0	0	0	0	0	0	0	0	0	0
ENSMUSG00000020496	Rnf187	45.0294	39.2504	47.3245	41.1342	43.8151	34.4159	44.5256	41.2179	45.6601	42.5524	42.2926	40.359
ENSMUSG00000020495	Smg8	3.68648	4.0948	3.72049	3.987	2.99007	3.34635	4.18002	3.41342	3.4423	3.5843	3.54662	3.86872
ENSMUSG00000033904	Ccp110	1.42559	1.27803	1.55063	1.24806	1.59834	1.5958	1.57422	1.59523	1.47713	1.23778	1.36224	1.94061
ENSMUSG00000033906	Zdhhc15	0.340724	0.306946	0.682758	0.151202	0.223087	0.374729	0.184789	0.253169	0.349685	0.100353	0.231464	0.348615
ENSMUSG00000033900	Map9	0.386066	0.234621	0.407896	0.388495	0.45306	0.356873	0.33208	0.394204	0.319129	0.282108	0.219508	0.373879
ENSMUSG00000028378	Ptgr1	3.58155	1.67607	3.88113	2.15768	2.51485	2.23518	1.68522	2.04376	2.60783	1.4941	2.56652	1.97436
ENSMUSG00000033902	Mapkbp1	1.95494	1.86369	2.22142	1.98564	1.68867	2.21483	2.03891	2.03006	2.24416	1.9441	2.08	2.18036
ENSMUSG00000033909	Usp36	3.82335	3.02497	3.7493	3.41016	3.09388	3.14019	3.51886	3.52251	3.40379	3.49408	2.71728	3.72884
ENSMUSG00000028373	Astn2	0.251926	0.221077	0.370123	0.207252	0.197065	0.183697	0.268784	0.204942	0.239284	0.184531	0.23317	0.229183
ENSMUSG00000028370	Pappa	0.131761	0.096637	0.130992	0.133627	0.08577	0.146517	0.096384	0.174036	0.099914	0.105266	0.107462	0.124781
NewGene_8383	NewGene_8383	0.173961	0	0	0	0	0.289725	0	0.277249	0.281277	0.21044	1.29203	0.39192
NewGene_8382	NewGene_8382	0.371725	0.292968	0.067551	0.263755	0	0.10505	0.189926	0.114803	0.413287	0.381138	0.218629	0.380368
NewGene_8380	NewGene_8380	0.40104	0.500767	0.744435	0.321789	0.620967	0.72046	0.238112	0.965726	0.889086	1.96313	0.387457	0.403576
NewGene_8387	NewGene_8387	1.93709	1.43502	1.63572	2.1953	3.05769	1.68372	1.73566	2.08842	1.85148	2.21612	2.48831	2.42105
NewGene_8389	NewGene_8389	0.391979	0.183614	0.351706	0.073778	0.09473	0.273858	0	0.183755	0.081503	0.063509	0.545773	0.071539
NewGene_8388	NewGene_8388	0	0	0	0.049745	0	0	0.088994	0.072076	0.241957	0.100111	0	0
ENSMUSG00000020140	Lgr5	0.078256	0	0.054525	0.017745	0.032264	0	0.069419	0.050975	0.029246	0	0.086122	0.058569
ENSMUSG00000020143	Dock2	2.73392	3.01058	3.7175	1.98385	2.91085	4.20333	1.01739	1.08281	2.4241	0.55426	1.13446	1.33658
ENSMUSG00000020142	Slc1a4	1.50386	0.941197	0.976549	0.59164	0.53715	0.633942	0.451207	0.414596	0.961256	0.379182	1.01448	0.879478
ENSMUSG00000075208	Olfr1019	0	0	0	0	0	0	0	0	0	0	0	0
ENSMUSG00000075209	Olfr1016	0	0	0	0	0	0	0	0	0	0	0	0
ENSMUSG00000075200	Olfr1044	0	0	0	0	0	0	0	0	0	0	0	0
ENSMUSG00000075201	Olfr1043	0	0	0	0	0	0	0	0	0	0	0	0
ENSMUSG00000075202	Olfr1042	0	0	0	0	0	0	0	0	0	0	0	0
ENSMUSG00000075203	Olfr1040	0	0	0	0	0	0	0	0	0	0	0	0
ENSMUSG00000075204	Olfr1039	0	0	0	0	0	0	0	0	0	0	0	0
ENSMUSG00000075205	Olfr1037	0	0	0	0	0	0	0	0	0	0	0	0
ENSMUSG00000075206	Olfr1024	0	0	0	0	0	0	0	0	0	0	0	0
ENSMUSG00000018565	Elp5	23.6902	19.4979	22.9696	25.5833	20.6185	20.4792	19.5185	23.0495	19.5363	22.2407	20.8922	22.0562
ENSMUSG00000018566	Slc2a4	164.515	155.638	158.72	171.994	166.305	144.676	195.001	199.408	177.331	197.55	171.132	177.29
ENSMUSG00000018567	Gabarap	134.211	130.129	141.778	127.983	120.964	155.809	119.157	105.35	118.871	77.6092	121.102	110.22
ENSMUSG00000018569	Cldn7	0.09029	0.570581	0	0.127232	0	0.069194	0.066744	0.064027	0.558967	0	0.392954	0
NewGene_8039	NewGene_8039	0	0	0	0	0	0.474882	0.461025	0	0.245007	0	0	0
ENSMUSG00000039081	Zfp503	2.2841	2.47898	2.48173	1.79233	2.3105	2.26116	2.48773	2.06306	2.35732	2.21084	2.04616	2.21672
ENSMUSG00000039086	Ss18l1	1.16736	0.937328	0.995273	0.75846	1.06073	1.21462	1.32038	0.928123	1.19378	0.705374	0.57909	1.1314
ENSMUSG00000039087	Rreb1	3.9834	4.16715	4.66183	4.21157	3.28561	4.14508	4.02374	3.49386	4.16982	3.34554	3.89944	3.2567
ENSMUSG00000052407	Ccdc171	0.206485	0.458264	0.512487	0.455317	0.286501	0.322227	0.356972	0.432765	0.248638	0.165184	0.262155	0.263936
ENSMUSG00000052406	Rexo4	9.05632	8.03416	9.35783	7.99255	8.76336	8.37589	9.32826	7.40473	8.3854	6.05779	8.81919	8.56023
NewGene_8031	NewGene_8031	1.14382	1.0151	1.56189	1.06785	0.895206	0.925951	0.64806	0.406675	1.16495	1.06341	1.04533	0.965617
NewGene_8030	NewGene_8030	0	0.041038	0.003004	0	0	0	0	0	0.000901	0	0	0
ENSMUSG00000044365	Cxxc4	0.126172	0.128608	0.114816	0.083111	0.032386	0.067715	0.074816	0.119655	0.155628	0.142615	0.127209	0.154194
ENSMUSG00000039089	L3mbtl3	2.54278	2.01959	2.57892	2.1103	2.11532	1.90592	1.71027	2.07919	1.92386	1.13859	2.13686	2.13875
NewGene_8035	NewGene_8035	0.306012	0.351179	0	0.173959	0.348817	0	0.375178	0.416464	0	0.245433	0	0
ENSMUSG00000044362	Ccdc89	0	0.140437	0.043677	0	0.0181	0	0.163338	0	0.071373	0	0	0.028047
NewGene_8037	NewGene_8037	0.37587	0.272845	0.56649	0.332945	0.264967	0.286707	0.36865	0.223202	0.436831	0.550132	0.261499	0.512863
NewGene_8036	NewGene_8036	0.295322	0	0.329037	0.177852	0.135912	0.166883	0.262134	0	0.456932	0.275271	0.199142	0.353124
ENSMUSG00000086040	Wipf3	3.92339	5.16343	3.34777	3.6483	3.26708	4.10772	3.73188	4.12404	3.69497	4.31848	3.6535	3.80956
ENSMUSG00000048814	Lonrf2	0.164346	0.168235	0.326777	0.18659	0.201322	0.255881	0.19683	0.38796	0.124878	0.239802	0.060188	0.220456
ENSMUSG00000048810	Olfr202	0	0	0	0	0	0	0	0	0	0	0	0
ENSMUSG00000058447	Gm26920	1.03223	1.35468	0.72869	0	0.979246	1.18351	0	0	1.25112	0.801851	0.783909	1.20033
ENSMUSG00000058446	Znrf2	5.31884	4.32866	6.71688	5.02553	5.40663	4.33368	5.04102	5.01273	5.63012	5.79893	5.45152	5.21896
ENSMUSG00000058444	Map2k5	7.64389	6.13758	6.66428	6.76178	6.60084	6.15516	6.82845	6.65011	6.88159	5.71658	6.88818	6.18824
ENSMUSG00000058443	Rpl10-ps3	5.25586	3.09115	4.80347	3.21193	3.49301	4.98704	4.63687	3.38933	6.35977	2.95906	3.90192	4.94596
ENSMUSG00000058441	Panx2	0.434982	0.018485	0.017214	0.034744	0.157625	0.06804	0.097905	0.097935	0.256679	0.230919	0.368807	0.016099
ENSMUSG00000058440	Nrf1	3.99439	5.68916	4.7805	4.31836	4.12566	3.55317	4.85394	4.21313	4.0685	4.14722	4.46513	4.30134
ENSMUSG00000024497	Pou4f3	0	0	0	0	0	0	0	0	0	0	0	0
ENSMUSG00000073982	Rhog	27.2051	21.8638	29.8673	19.9309	21.959	25.5411	15.2535	14.0567	21.3695	8.45896	15.6316	16.0709
ENSMUSG00000024493	Lars	12.7956	8.75935	12.844	10.0859	10.2544	8.6444	10.1618	10.1519	10.1895	10.7289	10.1983	10.5377
ENSMUSG00000073987	Ggh	9.24275	6.77674	10.8258	7.27678	8.15773	7.13807	6.55466	6.53973	8.85677	5.66925	7.56737	7.60771
ENSMUSG00000073988	Ttpa	0.127181	0.380808	0.142178	0.105248	0.073972	0.077209	0.174296	0.146137	0.103519	0.093739	0.218338	0.28685
ENSMUSG00000024498	Tcerg1	7.5069	7.39992	8.12354	7.75853	7.07189	8.26069	8.02323	6.9899	7.13788	6.09535	7.13018	7.29903
NewGene_292	NewGene_292	0	0	0.395847	0	0	0	0.162852	0.348345	0	0	0	0.208179
NewGene_291	NewGene_291	2.81775	2.5452	4.03916	3.92895	2.78344	3.76273	3.14653	2.67542	3.12464	2.07203	4.12429	3.6007
NewGene_295	NewGene_295	0	0	0	0	0	0	0	0	0	0.047498	0.327682	0
ENSMUSG00000053420	Gm4792	0	0	0	0.076406	0	0	0	0	0	0	0	0
ENSMUSG00000060131	Atp8b4	0.939129	0.821554	1.21322	0.814081	0.951553	1.41844	0.363338	0.378597	0.59896	0.126004	0.489549	0.480055
ENSMUSG00000033016	Nfatc1	9.90346	10.6644	10.2368	10.0992	9.7663	9.04508	9.03009	8.30905	8.14265	8.43404	8.95448	7.86051
ENSMUSG00000033014	Trim33	2.24177	2.42466	3.20598	1.76101	2.56781	2.44438	2.5433	2.68952	2.33041	2.29737	2.74422	2.81114
NewGene_745	NewGene_745	0.526382	0.327725	0.210565	0.108825	0.102918	0.540491	0.181942	0.268787	0.335368	0.140289	0.257361	0.245672
NewGene_740	NewGene_740	0	0	0.103973	0	0	0	0.353033	0.144951	0	0.264086	0.098734	0
NewGene_741	NewGene_741	0.637775	0.351185	2.09036	0.354283	0.214932	0.418451	0.69445	2.22682	1.29905	0.442767	0.537352	0.259519
NewGene_742	NewGene_742	0	0	0	0	0.098267	0	0.089835	0	0	0	0	0
NewGene_743	NewGene_743	0.25446	0.059689	0	0.22963	0.201852	0.400197	0	0	0.053325	0	0.067145	0
ENSMUSG00000059316	Slc27a4	3.24342	2.61296	3.55656	2.55689	2.45501	3.19374	2.80827	2.57548	3.31167	2.89972	2.34278	3.02302
ENSMUSG00000005698	Ctcf	10.0847	9.51139	11.8151	9.69674	10.0971	10.0557	12.0281	11.6957	11.4799	8.99542	9.3332	10.7148
ENSMUSG00000005699	Pard6a	3.78024	2.74716	4.42313	3.03409	3.63701	3.53207	2.99691	4.03145	4.81223	3.55074	3.51109	3.17971
ENSMUSG00000005696	Sh2d1a	0.263307	0	0.450418	0	0.3733	0.310067	0.126474	0.130085	0.057544	0	0	0
ENSMUSG00000004626	Stxbp2	4.16815	3.32836	4.28543	2.61845	4.0691	4.22928	1.61865	1.64437	3.1418	1.4654	1.90185	2.25195
ENSMUSG00000004568	Arhgef18	2.49083	2.00921	3.0848	2.37569	2.31111	2.23806	2.62026	2.53562	3.42643	2.01736	2.13239	2.54827
ENSMUSG00000004565	Pnpla6	3.07669	2.18811	2.80478	2.63461	3.51126	2.62751	3.3226	2.38651	2.84359	2.63171	3.16059	2.83429
ENSMUSG00000004567	Mcoln1	11.4156	10.8785	10.0768	11.8385	10.5148	10.645	9.15302	10.5676	10.7516	10.6398	10.0825	11.7204
ENSMUSG00000004561	Mettl17	8.81848	6.61678	8.96233	6.7647	8.6161	6.11038	7.31807	9.24731	9.62175	9.394	8.81369	9.34203
ENSMUSG00000094132	Gm3264	0	0	0	0	0	0	0	0	0	0	0	0
ENSMUSG00000004562	Arhgef40	4.62552	3.32693	4.34563	3.86825	3.43512	5.03967	4.36539	4.40343	4.19307	3.50376	5.02031	4.53095
ENSMUSG00000047048	Olfr432	0	0	0	0	0	0	0	0	0	0	0	0
ENSMUSG00000047045	Tmem164	2.78323	2.36226	2.93714	1.48517	2.49985	2.14562	1.57841	1.39279	2.85549	1.02371	1.51543	1.68767
ENSMUSG00000047044	D030056L22Rik	3.74058	3.77457	5.82218	4.09552	5.44848	2.7908	3.78603	4.44342	4.19032	4.52086	4.47713	3.98604
ENSMUSG00000047040	Prr15l	0.016608	0	0	0	0	0	0.013715	0	0.060828	0	0.044299	0.012474
ENSMUSG00000072612	Gm10382	0.34745	0.127229	0.399407	0.182322	0.321241	0.44824	0.431141	0.36484	0.39892	0.465889	0.630438	0.323427
ENSMUSG00000029810	Tmem176b	33.1701	26.1858	41.8497	22.0097	30.3569	31.2034	29.5892	21.6607	49.1762	13.4812	21.6639	23.3163
ENSMUSG00000029811	Aoc1	0	0.018551	0	0.04134	0.05274	0.049457	0	0	0.033922	0.106449	0	0
ENSMUSG00000029813	1600015I10Rik	0.054499	0.034258	0	0.06045	0.16605	0.01984	0.066417	0.043441	0.061341	0	0	0.047402
ENSMUSG00000006589	Aprt	28.7943	26.6761	29.9256	24.5362	26.7383	16.4039	20.1018	21.2851	24.424	21.8405	26.6695	23.0084
ENSMUSG00000029815	Malsu1	12.8888	12.1826	13.5509	13.3983	14.6022	12.0285	16.207	14.8484	15.2162	15.1863	15.1388	14.3584
ENSMUSG00000029816	Gpnmb	9.23773	7.07456	12.9898	8.25469	14.3602	13.5518	2.61824	2.59111	5.02557	1.08656	4.54307	2.93897
ENSMUSG00000029817	Tra2a	26.6197	27.0729	30.52	25.2411	28.0498	25.9557	34.9318	29.9107	30.27	21.4229	32.6272	32.6787
ENSMUSG00000089687	Rab42	0.597289	0.198133	0.371819	0	0.058322	0.708108	0.195666	0.10904	0.195633	0	0	0.427599
ENSMUSG00000029819	Npy	0.402219	0	0	0.310851	1.32224	0	0	0	0	0	0	0
ENSMUSG00000006587	Snai3	5.06326	4.99627	5.298	4.42397	3.99318	4.85819	7.39977	6.60454	4.10373	3.31613	4.24766	6.13089
ENSMUSG00000006586	Runx1t1	0.667594	0.426422	0.464556	0.556118	0.431235	0.875973	0.337251	0.338028	0.444498	0.218377	0.481194	0.386778
ENSMUSG00000089682	Bcl2l2	8.80585	6.98488	8.5643	6.92789	7.83759	6.56889	7.85952	7.92141	8.89239	6.94319	8.04567	8.64854
ENSMUSG00000095664	Vmn2r67	0	0	0	0	0	0	0	0	0	0	0	0
ENSMUSG00000095667	Olfr854	0	0	0	0	0	0	0	0	0	0	0	0
ENSMUSG00000095662	H2al1g	0	0	0	0	0	0	0	0	0	0	0	0
ENSMUSG00000095663	Gm2310	0	0	0	0	0	0	0	0	0	0	0	0
ENSMUSG00000003032	Klf4	11.4921	12.6491	14.2314	11.5177	12.3795	15.3688	15.9366	12.8396	13.2798	6.00095	14.7021	13.561
ENSMUSG00000003033	Ap1m1	13.8712	12.7772	15.1459	14.6136	12.8643	15.2954	15.009	13.5806	17.0292	14.8705	13.8597	13.4302
ENSMUSG00000003031	Cdkn1b	19.4409	19.4974	20.7797	19.212	19.6648	22.2693	20.0829	19.4137	19.4303	15.5869	20.1007	20.2841
ENSMUSG00000003037	Rab8a	5.59107	5.17442	6.68244	4.43949	5.34516	6.42337	3.92553	3.67408	4.89232	3.14836	3.71296	3.97573
ENSMUSG00000003038	Hmgn2	35.8597	25.1909	34.1095	31.1204	26.2364	29.822	23.0503	25.9453	30.7924	17.4218	25.626	25.1351
ENSMUSG00000003039	Fam32a	10.1532	8.29521	11.6612	7.77296	8.68295	8.5308	7.93377	8.12258	10.4585	6.55077	7.61728	7.27383
ENSMUSG00000047959	Kcna3	0.008353	0	0.03121	0.058228	0	0.109965	0.059913	0	0.092076	0	0	0
ENSMUSG00000047953	Gp5	0	0	0	0	0	0	0	0.052458	0	0	0	0
ENSMUSG00000034379	Wdr5b	2.03543	1.21969	2.31634	1.63025	1.86092	1.52676	1.40452	1.86835	1.17565	1.61799	1.6795	1.59798
ENSMUSG00000034371	Tkfc	1.50253	1.09724	1.41423	0.843237	0.591944	0.847726	1.13205	1.08343	1.23717	0.591442	1.08479	1.15619
ENSMUSG00000034377	Tulp4	5.85256	4.96053	5.72142	5.94325	5.55844	4.87855	6.21325	6.36568	5.88558	5.23599	5.35999	5.91622
ENSMUSG00000074754	Smim26	45.3963	31.6398	43.0953	31.0316	46.8584	28.3011	34.4923	41.0566	39.9153	33.3825	43.1764	40.6844
NewGene_1263	NewGene_1263	0.363347	0.344631	0.226466	0.303556	0.203054	0.179796	0.18069	0.692942	0.19814	0.118194	0.118452	0.466129
NewGene_1262	NewGene_1262	0	0	0	0.392726	0	0	0	0.12695	0	0	0.081993	0
ENSMUSG00000008789	Ceacam5	0	0	0	0	0	0	0	0	0	0	0	0
ENSMUSG00000017007	Rbpjl	0.010213	0	0.061391	0	0	0	0	0.023315	0.010267	0	0	0
ENSMUSG00000017004	Svs5	0	0	0	0	0	0	0	0	0	0	0	0
ENSMUSG00000017002	Slpi	2.22291	2.2944	1.27394	1.37187	1.57326	1.69796	0.360122	0.163674	0.576636	0.168933	0.047142	0.795421
ENSMUSG00000017003	Svs3a	0	0	0	0	0	0	0	0	0	0	0	0
ENSMUSG00000017000	Svs6	0	0	0	0	0	0	0	0	0	0	0	0
ENSMUSG00000017009	Sdc4	13.8289	10.964	14.5414	12.609	16.6003	11.4633	18.2562	15.5155	17.3258	17.4184	19.3157	18.7756
ENSMUSG00000079267	Gm5930	0	0	0	0	0	0	0	0	0	0	0	0
ENSMUSG00000079264	Gm11077	0	0	0	0	0	0	0	0	0	0	0	0
ENSMUSG00000079265	Gm8257	0	0	0	0	0	0	0	0	0	0	0	0
ENSMUSG00000079262	Slco1a6	0	0	0	0	0	0	0	0	0	0	0	0
ENSMUSG00000079263	Gm6614	0.017872	0	0	0	0	0.030028	0	0	0	0	0	0
ENSMUSG00000079260	Tmppe	0.43517	0.243816	0.372675	0.215132	0.397262	0.24269	0.175434	0.113056	0.376924	0.276501	0.391679	0.101912
ENSMUSG00000046605	B3gntl1	1.55083	1.51535	1.29609	1.53458	1.19415	1.21825	0.96668	1.0929	1.30851	0.759445	0.986405	1.01272
ENSMUSG00000079269	Gm3676	0	0	0	0	0	0	0	0	0	0	0	0
ENSMUSG00000015533	Itga2	0.577815	0.499746	0.60881	0.287583	0.417624	0.535288	0.484968	0.379651	0.574324	0.28252	0.375755	0.443841
ENSMUSG00000015536	Mocs2	27.5656	30.2252	34.8991	36.7295	43.2967	28.9886	34.6128	32.7129	33.7208	42.7027	33.6428	29.0335
ENSMUSG00000045555	Mettl24	0.265091	0.177558	0.591928	0.311304	0.293191	0.212367	0.321222	0.654385	0.459814	0.45801	0.165475	0.150113
ENSMUSG00000082815	Gm5678	0	0	0	0	0	0	0	0	0	0	0	0
ENSMUSG00000099418	Gm6657	0	0	0	0	0	0	0	0	0	0	0.011729	0
ENSMUSG00000045559	Olfr827	0	0	0	0	0	0	0	0	0	0	0	0
ENSMUSG00000002633	Shh	0	0	0.057964	0	0	0	0	0	0	0	0	0.01512
ENSMUSG00000002635	Pdcd2l	12.0952	10.4353	12.2485	12.0627	12.9011	9.14146	12.4415	11.9077	11.9031	12.075	12.4385	11.5975
ENSMUSG00000000673	Haao	0.612255	1.03514	0.977458	0.799673	0.38351	0.647781	0.159807	0.176643	0.177342	0.136386	0.171977	0.748825
ENSMUSG00000044600	Smim7	23.9815	17.8686	23.8295	19.1591	20.9914	14.6479	18.6306	21.378	22.5678	23.5154	21.9532	20.3298
ENSMUSG00000041078	Grid1	0	0.011107	0.020686	0	0	0	0	0	0	0	0	0
ENSMUSG00000041079	Rwdd2b	1.74114	1.03259	1.83756	1.51764	1.71256	1.39712	1.2219	1.68629	1.53622	1.27798	1.22638	0.807622
ENSMUSG00000008129	4930432K21Rik	0.049134	0.107137	0.269625	0.165406	0.116006	0	0.261529	0.09117	0.291566	0	0.044823	0
ENSMUSG00000041075	Fzd7	15.1053	13.8412	14.7084	16.4173	10.6175	11.1259	14.7448	12.5306	12.411	12.3485	13.9973	9.24331
ENSMUSG00000041073	Nacad	0.119648	0.126922	0.157422	0.198089	0.091751	0.187828	0.218228	0.165343	0.13229	0.134718	0.230824	0.126355
ENSMUSG00000041380	Htr2c	0	0	0	0	0	0	0	0	0	0	0	0
NewGene_5632	NewGene_5632	0.783403	0.791292	0.853948	1.36211	0.659786	0.844873	0.229231	0.639086	0.412897	0.568566	0.940497	0.666544
ENSMUSG00000079480	Pin4	15.8368	16.789	12.0711	13.6621	17.606	15.2777	9.64019	13.8142	15.1021	13.3964	14.1587	16.8415
ENSMUSG00000079481	Nhsl2	0.644299	0.591942	0.804981	0.474869	0.461976	0.502198	0.46179	0.421126	0.547179	0.371426	0.51533	0.432138
ENSMUSG00000079487	Med12	6.67423	7.04492	6.84398	5.99175	5.92228	7.72544	7.70726	6.09804	6.50568	4.75394	5.80144	6.45004
ENSMUSG00000079484	Phyhd1	13.7948	13.9313	15.6341	15.4383	14.2664	11.881	19.5944	16.8848	16.7929	17.0522	18.1826	15.3276
ENSMUSG00000011463	Cpb1	0.096233	0	0	0	0	0.0372	0	0	0.030783	0	0	0.018214
ENSMUSG00000014725	Adam28	0	0	0	0	0	0	0	0	0	0	0	0
NewGene_5543	NewGene_5543	0	0	0	0	0.185704	0	0	0	0	0	0	0
ENSMUSG00000058163	Gm5431	1.41864	2.22516	3.32261	1.26278	2.02417	2.28682	0.778257	0.569944	1.89909	0.394706	0.569694	1.00781
NewGene_5548	NewGene_5548	0	0	0.231461	0.041148	0	0.732562	0.076575	0.221124	0	0.074226	0.243762	0.210724
NewGene_5549	NewGene_5549	0.09948	0.274524	0.348363	0	0.142712	0.439018	0	0.211363	0.16872	1.01605	0	0.128944
ENSMUSG00000000093	Tbx2	1.20215	1.60969	0.899856	1.45875	0.877457	0.959238	1.38034	1.12881	1.29471	1.26223	0.906672	1.34154
ENSMUSG00000050772	Olfr1124	0	0	0	0	0	0	0	0	0	0	0	0
ENSMUSG00000000094	Tbx4	1.35736	1.15556	1.29673	1.01986	0.977168	1.04548	1.20822	0.870187	1.02577	1.12913	1.20299	1.14338
ENSMUSG00000050777	Tmem37	9.17925	4.39172	8.43431	7.02773	7.07444	7.06358	8.12624	9.02053	8.80971	13.6956	8.00314	6.85658
ENSMUSG00000050776	Olfr1317	0	0	0	0	0	0	0	0	0	0	0	0
ENSMUSG00000040389	Wdr47	1.74742	1.79737	1.92893	1.81792	2.13718	1.69596	2.06795	1.99662	1.54419	1.25536	1.83284	1.52649
ENSMUSG00000040385	Ppp1ca	124.916	101.727	118.521	120.968	116.887	110.087	115.724	112.701	123.485	106.672	119.978	103.565
ENSMUSG00000040387	Klhl32	0	0	0	0	0.006811	0.022379	0.047701	0	0.026106	0.01346	0.022745	0
ENSMUSG00000040380	Cbln3	0	0.010097	0.036435	0.024091	0	0	0.011709	0.019185	0	0	0.008128	0
ENSMUSG00000040383	Aqr	4.76154	5.01541	5.23447	5.05246	4.84377	5.08982	4.96476	4.69271	4.88878	4.03599	4.58584	4.5891
ENSMUSG00000041923	Nol4	0.037183	0.055304	0.011048	0.083074	0.065153	0.011008	0.037242	0.056249	0.017499	0.02295	0.085453	0.079044
ENSMUSG00000041920	Slc16a6	3.26012	2.45011	3.04123	2.02473	2.47946	2.30242	2.25991	2.59358	2.63396	4.607	2.24231	2.41524
ENSMUSG00000041921	Metap1d	24.4104	21.9718	24.5081	20.3801	25.1633	18.8919	25.1669	27.2441	24.4329	26.314	24.7832	24.7742
ENSMUSG00000041926	Rnpep	13.0624	12.5921	15.4334	9.76198	13.1864	12.7977	9.18523	10.4682	12.9609	8.35374	9.15659	11.6335
ENSMUSG00000090150	Acad11	13.2425	15.3841	14.7487	15.3333	14.5309	15.2339	16.5989	17.3867	16.8602	18.1783	15.3845	17.5826
ENSMUSG00000055691	Gja6	0	0.022468	0.087899	0.058315	0	0	0	0	0	0.041888	0.023358	0.028036
ENSMUSG00000055692	Tmem191c	1.12167	1.05302	1.25625	0.537476	1.14615	1.66637	0.90146	1.23556	1.33419	1.43492	1.39846	1.07614
ENSMUSG00000094898	Vmn1r201	0	0	0	0	0	0	0	0	0	0	0	0
ENSMUSG00000040035	Disp2	0.006287	0	0	0	0	0.007412	0	0	0.013669	0	0	0
ENSMUSG00000040034	Nup43	5.7862	6.22246	6.21737	5.09185	5.3132	4.32132	3.9445	5.29316	4.89672	5.47379	5.16823	5.11745
ENSMUSG00000040033	Stat2	8.63038	11.7572	12.4988	7.73186	9.80399	10.72	3.83556	3.09565	5.49144	1.96632	3.80051	4.54814
NewGene_7379	NewGene_7379	1.9488	1.90615	2.07571	2.02256	1.34312	2.14734	0.706593	2.20835	1.55868	2.47988	2.81549	1.715
NewGene_7377	NewGene_7377	0.707717	0.31459	0.348195	0.18826	0.718687	0.284995	1.05584	0.456477	0.525366	0.126667	0.673795	0.176555
ENSMUSG00000094891	Olfr55	0.066049	0.031022	0.012726	0.014321	0.108152	0.025015	0.02395	0.005329	0	0.013836	0.05941	0.016285
ENSMUSG00000094892	Vmn2r101	0	0	0	0	0	0	0	0	0	0	0	0
NewGene_7374	NewGene_7374	0	0	0	0	0.311114	0	0	0	0.186967	0	0	0
NewGene_7373	NewGene_7373	0.355519	0	0.181381	0.024724	0.108645	0.376907	0.068199	0.395431	0.134721	0	0	0.036061
NewGene_7371	NewGene_7371	0	0	0.452647	0.055956	0	0	0	0	0	0	0	0
NewGene_7370	NewGene_7370	0.371588	0.30691	0	0.351936	0.100926	0.675	0.167905	0.149397	0	0.597498	0.190132	0.233483
ENSMUSG00000061740	Cyp2d22	6.6594	7.46519	5.531	6.16179	6.31533	7.67784	7.88223	8.1193	8.33754	6.55722	7.64072	6.89541
ENSMUSG00000061742	Slc22a12	0	0	0	0.013576	0	0	0.169071	0.099383	0.02342	0.072951	0.086733	0.049603
ENSMUSG00000006711	D130043K22Rik	0.011688	0	0	0	0	0.003563	0.020471	0.016068	0.022172	0.02038	0	0
NewGene_4636	NewGene_4636	0	0.204241	0	0	0.185704	0	0	0	0	0	0	0
NewGene_4634	NewGene_4634	0.43674	0	0.278403	0.607171	0.271545	1.08496	0.731372	0.883648	0.667188	0	0.211731	0.058017
NewGene_4631	NewGene_4631	0.565463	0.472667	1.21536	0.346082	0.635545	0.779598	0.387434	0.735748	0.268581	0.371523	1.1354	0.705555
NewGene_4639	NewGene_4639	0.245043	0.511716	0.396694	0.635392	0.431418	0.745388	0.589319	0.687522	0.605685	0.427876	0.676808	0.411163
ENSMUSG00000015095	Fbxw5	22.6588	19.2238	21.0449	24.3559	22.1976	21.2433	24.9453	21.5726	23.6045	24.7513	22.526	23.1303
ENSMUSG00000015094	Npdc1	17.8876	12.8324	16.9054	13.2842	12.6609	15.8583	12.7711	13.9753	17.1372	11.5338	15.1929	16.2444
ENSMUSG00000015093	Clic3	0.447447	0.669638	0.633037	0.303537	0.798664	0	0.318502	0.668959	0.702635	0.585203	0.27738	0.303679
ENSMUSG00000015092	Edf1	97.2246	95.1107	97.4233	110.857	99.4201	104.644	93.2489	92.7383	99.5001	95.6086	102.103	88.3372
ENSMUSG00000015090	Ptgds	0.601893	0.407554	0.514767	0.122482	0.116245	0	0.303966	0.235572	0.64684	0.145932	0.314165	0.187637
ENSMUSG00000094271	Gm13290	0	0	0.011447	0	0	0.002507	0	0	0	0	0	0
ENSMUSG00000094273	Btbd35f17	0	0	0	0	0	0	0	0	0	0	0	0
ENSMUSG00000056342	Usp34	5.47346	4.48144	5.0393	4.52088	4.81669	4.7758	4.87131	5.3057	5.1327	4.40575	4.59529	5.59357
NewGene_6779	NewGene_6779	0	0	0	0	0.276921	0	0	0	0.279103	0	0	0
NewGene_6773	NewGene_6773	0.557433	0.248118	0	0.2479	0	0.132873	0.312021	0.271212	0.106349	0	0	0
NewGene_6774	NewGene_6774	0.189091	0.680388	0.558709	0.137533	0.078799	0.941866	0.485237	0.845243	0.589182	0.325509	0.413903	0.251441
NewGene_6777	NewGene_6777	0	0	0.056071	0.074193	0	0	0	0	0.244883	0	0	0
ENSMUSG00000047564	Krtap3-1	0	0	0	0	0	0	0	0	0	0	0	0
ENSMUSG00000047565	Acot10	0.037943	0.162856	0.33459	0.010221	0.057511	0.031702	0.145811	0.035242	0.016529	0.052518	0	0.07473
ENSMUSG00000047562	Mmp10	0	0.072557	0.079516	0	0	0	0	0	0	0	0	0
ENSMUSG00000057691	Zfp746	4.47354	3.36097	4.1359	3.52064	3.66827	4.01812	4.72057	4.04488	3.62842	3.9264	3.77579	3.91535
ENSMUSG00000057697	Vmn1r53	0	0	0.031391	0	0	0	0	0	0	0	0	0
ENSMUSG00000057699	Tas2r131	0	0	0	0	0	0	0	0	0	0	0	0
ENSMUSG00000053338	Tarm1	0.174943	0.411534	0.076183	0.076754	0.263938	0.302939	0.034768	0	0.076541	0	0.034551	0.107843
ENSMUSG00000053333	Dis3l2	3.5857	4.04322	3.8862	3.42738	3.77655	3.6484	3.45848	4.12251	3.68533	3.35464	2.86883	3.60958
ENSMUSG00000053334	Ficd	2.87966	3.29826	3.05811	3.31342	3.17492	2.39199	3.44994	3.58193	3.33221	2.90837	3.02068	3.46202
ENSMUSG00000038845	Phb	70.4813	61.4362	70.2996	63.8724	70.2625	50.6637	66.6617	74.3629	74.9209	83.6773	69.4611	65.5741
ENSMUSG00000038844	Kif16b	5.52262	5.98641	5.94023	6.17422	5.88251	5.29013	6.25335	6.29416	6.19078	8.38847	5.09265	6.06576
ENSMUSG00000038840	Birc7	0	0	0	0	0	0	0	0	0	0	0	0
ENSMUSG00000038843	Gcnt1	0.738319	0.652637	0.802607	0.67559	0.970207	0.774839	0.452259	0.413356	0.798938	0.235499	0.385357	0.788126
ENSMUSG00000038848	Ythdf1	17.0879	16.3236	16.3687	17.4752	16.2264	14.4251	18.1472	16.8682	17.4904	17.8449	16.3625	16.9242
ENSMUSG00000018362	Kpna2	15.4561	9.6473	16.6153	9.43631	11.0521	11.75	10.497	10.0455	14.0725	13.0623	9.4788	11.5193
ENSMUSG00000018363	Smurf2	7.1905	6.55722	8.66299	6.60877	6.57932	7.76738	6.66841	6.4113	7.26498	5.83211	6.7543	7.43046
NewGene_8639	NewGene_8639	0	0	0.2137	0	0	0	0	0	0	0	0	0
NewGene_8638	NewGene_8638	0.838184	0.363287	0.163849	0	0.637295	0.615478	0.320794	0	0.173664	0.052618	0	0
ENSMUSG00000016018	Mtrex	15.8131	15.8868	18.7114	15.1564	15.8785	14.0713	16.581	17.3977	16.6068	15.816	16.9133	18.0985
NewGene_8632	NewGene_8632	0.09168	0.400823	0.078025	0	0	0.35116	0	0	0	0	0	0
NewGene_8630	NewGene_8630	0.165024	0	0	0	0	0	0	0	0	0	0	0.370357
NewGene_8637	NewGene_8637	0	0	0.044851	0.1088	0	0.283038	0	0.148543	0	0	0	0
ENSMUSG00000066571	4931406P16Rik	7.49503	7.56317	8.44175	8.79586	8.43972	6.79417	9.38508	9.18194	8.29612	8.18745	9.36283	9.49389
ENSMUSG00000053593	Fate1	0	0	0	0	0	0	0.043829	0	0.048254	0	0	0
ENSMUSG00000070469	Adamtsl3	1.18225	1.44918	1.32567	1.10526	1.30913	1.48963	1.36034	1.41031	1.16179	0.849509	0.855179	1.02816
ENSMUSG00000026955	Sapcd2	0.242532	0.068735	0.306913	0.097457	0.167199	0.018451	0.046093	0.0733	0.095457	0	0.042925	0.025517
ENSMUSG00000054648	Zfp869	7.31229	8.54224	9.20755	7.32928	7.83237	6.43533	6.93283	7.26601	5.90452	5.96431	6.31324	6.60855
ENSMUSG00000054641	Mmrn1	1.64729	1.24799	2.57755	1.33257	1.05108	1.69087	1.75702	1.63422	1.56518	0.6873	1.28524	2.00225
ENSMUSG00000054640	Slc8a1	0.968899	0.876451	1.36762	0.670502	0.982955	1.14675	0.627452	1.12254	0.789237	1.08666	0.882455	0.992207
ENSMUSG00000037001	Zfp39	1.06025	1.45195	1.25553	1.41139	1.06639	1.36683	0.968963	1.06677	1.44622	1.05719	1.08233	1.10733
ENSMUSG00000070462	Tlnrd1	2.53557	1.90911	3.25609	1.88248	1.9298	1.83694	1.69935	1.55524	2.21542	1.55165	1.70419	1.65609
ENSMUSG00000048385	Scrt1	0	0	0	0	0	0.026382	0	0	0	0	0	0
ENSMUSG00000048387	Osr1	4.96696	4.07822	5.0451	4.15063	4.89297	7.18455	4.42888	3.73443	5.39249	4.62629	4.85171	5.61954
ENSMUSG00000037003	Tns2	12.5677	13.669	14.1261	14.5335	11.64	16.8349	17.4311	15.2264	16.368	12.6775	14.6395	17.6845
ENSMUSG00000096122	Gm21943	0	0	0	0	0	0	0	0	0	0	0	0
ENSMUSG00000033253	Szt2	1.86339	1.49549	1.80225	1.57157	1.477	1.77402	1.77681	1.87214	1.74466	1.54572	1.70746	1.87832
ENSMUSG00000020340	Cyfip2	0.68486	0.853985	0.967302	0.307859	0.580536	0.687966	0.535266	0.280609	0.580753	0.274074	0.506346	0.53956
ENSMUSG00000033255	Gm5134	0.020413	0	0	0	0	0	0	0	0.029959	0.033815	0	0.05826
ENSMUSG00000048388	Fam171b	1.46503	0.984076	1.20009	0.745823	0.686647	1.44416	0.861872	0.756558	1.01806	0.468802	1.01712	0.971425
ENSMUSG00000033257	Ttll4	3.08594	2.74252	2.85727	3.12566	3.08965	2.76571	3.46406	3.66822	3.62307	5.37374	3.08006	4.24578
ENSMUSG00000033256	Shf	1.10656	0.856931	1.78502	1.64986	1.871	1.35091	0.946415	0.870675	0.883298	0.871458	0.948948	1.50077
ENSMUSG00000021959	Lats2	5.94836	4.85504	6.41449	4.89466	4.93681	5.33829	5.785	5.98223	5.66317	4.79399	5.71128	6.02614
ENSMUSG00000021958	Pinx1	3.79675	5.08194	3.31345	3.12733	2.26996	4.75388	3.7686	3.92277	3.68482	3.64389	3.38748	4.43178
ENSMUSG00000021951	Eef1akmt1	31.5039	22.4568	31.2257	27.1898	28.3344	25.8028	30.397	27.1522	26.6051	26.1924	28.6371	28.0615
ENSMUSG00000021950	Anxa8	3.49456	2.5143	3.90246	1.75724	2.01913	2.40934	1.93007	1.55147	2.80546	0.943125	2.30932	1.96869
ENSMUSG00000021953	Tdh	0.222797	0.212894	0.243629	0.073179	0.117385	0.23887	0.110967	0.030635	0.10472	0	0.207999	0
ENSMUSG00000021952	Xpo4	2.34055	2.0836	2.47731	1.64927	1.85585	1.58901	2.90072	2.14694	2.57298	1.55215	2.47592	2.3241
ENSMUSG00000021957	Tkt	10.585	8.8481	12.976	9.03353	9.31251	11.2296	11.6117	6.7265	10.626	5.48058	9.66754	8.01069
ENSMUSG00000116165	Pdxp	2.01215	0.805057	1.19236	0.912504	1.51152	1.38795	1.38444	1.25914	1.37677	1.07689	1.20415	1.467
ENSMUSG00000116166	Gm49403	0	0	0	0	0	0	0	0	0	0	0	0
NewGene_4193	NewGene_4193	0	0	0	0	0	0	0	0	0.180181	0	0	0
NewGene_4190	NewGene_4190	0	0	0	0	0	0	0	0	0	0.179379	0	0
ENSMUSG00000090981	Olfr718-ps1	0	0	0	0	0	0	0	0	0	0	0	0
NewGene_4196	NewGene_4196	0.354753	0	0	0	0	0	0	0	0	0	0	0
NewGene_4195	NewGene_4195	0.511158	0.268574	0.094224	0.271012	0.272218	0.152697	0.190679	0.106255	0.860562	0.907851	0.702732	0.373951
ENSMUSG00000071073	Lrrc73	0.184882	0.206395	0.158788	0.205155	0	0.347526	0.232258	0.303317	0.114177	0.081033	0.059128	0.228576
ENSMUSG00000071072	Ptges3	29.6651	25.7494	32.3031	27.1036	27.992	22.9575	26.4859	28.3785	27.0282	26.5251	31.2929	29.4958
ENSMUSG00000071076	Jund	51.5026	45.3749	53.8083	38.5431	40.7274	40.9979	44.2495	38.6623	45.6868	34.0552	42.6065	36.9929
ENSMUSG00000071074	Yipf3	19.337	16.076	20.919	16.6461	16.8708	18.0135	16.3865	17.4558	18.2176	15.9057	18.1798	15.1139
ENSMUSG00000071078	Nr2c2ap	2.25971	2.17548	2.51348	1.44236	2.86832	1.40964	1.89515	1.80396	1.73018	1.90467	2.32202	2.41756
ENSMUSG00000019102	Aldh3a1	0.369346	0.540551	1.39951	0.099715	0.471294	0.562736	0.403688	0.239186	0.284374	0.214861	0.339315	0.434349
ENSMUSG00000092120	Vmn2r90	0	0	0	0	0	0	0	0	0.025843	0	0	0
ENSMUSG00000036555	Iqce	0.98094	0.908073	1.16868	0.661005	0.577553	0.699394	0.743616	0.81436	0.885212	0.505495	0.508331	0.876133
ENSMUSG00000036557	Stpg4	0	0	0	0	0	0	0	0	0	0	0	0
ENSMUSG00000036551	Akap14	0	0	0.031142	0	0	0	0	0	0	0	0	0
ENSMUSG00000036550	Cnot1	9.38828	8.08024	9.85689	9.03216	8.71678	9.26698	8.98044	8.65732	8.77502	8.02179	8.38489	8.95047
ENSMUSG00000036553	Sh3tc1	1.96241	0.966759	1.78986	1.047	1.4438	1.26613	1.08945	1.00276	1.55215	0.855019	1.00027	1.04437
ENSMUSG00000036552	Ermard	5.07154	5.77929	6.35884	5.85034	6.18513	4.98923	6.68776	4.2719	6.16578	5.60303	6.54221	6.97051
ENSMUSG00000091584	Gm8180	0	0	0	0	0	0	0	0	0	0	0	0
ENSMUSG00000091586	Cyp4f17	1.57106	1.92117	1.50138	0.885722	1.20965	1.21459	1.33801	1.26396	1.21721	1.24384	2.26791	1.15173
ENSMUSG00000055994	Nod2	0.486656	0.586883	0.498847	0.397137	0.483138	0.487498	0.510534	0.348752	0.442981	0.135551	0.407806	0.308208
ENSMUSG00000055991	Zkscan5	1.90083	3.33056	2.45206	3.3137	2.70278	2.88935	3.15845	2.88079	2.71793	2.91512	2.57464	2.66736
ENSMUSG00000027099	Mtx2	10.4153	9.6858	9.87566	8.8229	9.35323	8.84199	10.392	11.1361	9.83671	10.9525	9.85384	10.3358
ENSMUSG00000023084	Lrrc71	0.122556	0.135569	0.134073	0.128071	0.030522	0.118989	0.203582	0.181757	0.157072	0.044429	0.20321	0.087721
ENSMUSG00000023087	Noct	7.11815	5.39169	4.37389	8.38578	10.1433	6.43134	6.45207	7.79322	8.18697	11.7923	7.03932	10.9515
ENSMUSG00000030788	Rnf141	9.67839	6.64103	11.0498	7.54062	8.05201	8.68884	7.33607	8.67137	8.67746	6.94002	6.69468	8.88494
ENSMUSG00000030789	Itgax	1.12718	0.804938	1.62248	0.528108	0.777743	1.53819	0.766561	0.843069	0.83361	0.0947	0.583935	0.497208
ENSMUSG00000030786	Itgam	8.74517	7.13556	12.1918	7.81758	9.25382	12.8363	2.42406	3.51056	7.74161	0.651447	4.2431	3.42111
ENSMUSG00000030787	Lyve1	4.05662	4.83941	6.32562	5.23481	5.58013	7.25089	6.13756	6.04358	6.7622	4.35431	5.22835	6.8164
ENSMUSG00000030785	Cox6a2	794.328	1024.53	757.026	973.465	927.998	994.402	900.639	924.268	874.987	806.655	968.064	879.012
ENSMUSG00000023089	Ndufa5	115.101	102.58	106.979	117.924	133.203	98.5856	117.68	127.69	118.302	129.067	125.08	123.062
ENSMUSG00000023088	Abcc1	6.604	6.04567	7.06549	5.92403	6.4946	5.30292	6.4838	5.06135	6.93371	4.70906	6.46282	6.01036
ENSMUSG00000030780	BC017158	2.51179	2.05913	2.64752	1.65776	1.74115	2.17697	2.39351	2.05809	2.63092	1.38625	1.7411	1.35145
ENSMUSG00000030781	Slc5a2	0	0	0	0	0	0	0	0.012863	0	0	0	0
ENSMUSG00000033781	Asb13	3.84062	4.66836	5.08297	4.5078	4.52695	4.40879	4.42101	4.9208	4.66303	4.33391	4.11572	4.9578
ENSMUSG00000091638	Vmn1r113	0	0	0	0	0	0	0	0	0	0	0	0
ENSMUSG00000091631	Vmn2r95	0	0	0	0	0.012647	0	0	0	0	0	0	0
ENSMUSG00000033788	Dysf	7.17597	6.90547	6.96878	6.57232	7.08859	6.18575	6.01471	6.66808	6.53094	5.89264	6.02866	5.77145
ENSMUSG00000091636	Akain1	0.101263	0	0	0	0	0	0	0	0	0	0.050665	0
ENSMUSG00000091635	Vmn2r13	0	0	0	0	0	0	0	0	0	0	0	0
NewGene_508	NewGene_508	1.99785	2.43271	2.92079	3.30618	2.64265	2.69627	3.65895	2.42851	2.93136	2.75228	2.81786	1.84747
NewGene_509	NewGene_509	1.14795	0.895788	0.994027	1.76015	0.97787	0.485423	1.27551	1.3585	0.980818	2.03761	1.13303	0.954416
NewGene_502	NewGene_502	0	0	0	0.19796	0	0	0.347039	0	0	0	0	0
ENSMUSG00000049265	Kcnk3	0.044536	0.161924	0.077829	0	0.052042	0.066303	0.084273	0.015121	0.077108	0.052152	0.102255	0
ENSMUSG00000060621	Nkpd1	0	0	0	0	0	0	0	0	0	0	0	0
ENSMUSG00000038067	Csf3	0	0	0	0	0.017217	0.051521	0	0	0	0	0.041163	0
ENSMUSG00000038065	Mturn	4.1469	3.56731	5.20548	3.43815	4.17968	3.93027	5.397	4.28981	4.8607	3.17379	4.39526	5.09969
ENSMUSG00000038064	Cldn22	0	0	0	0	0	0	0	0	0	0	0	0
ENSMUSG00000038060	Dlec1	0.033729	0	0	0	0	0	0.053057	0	0	0.016411	0	0.010271
ENSMUSG00000038069	Cdkn2aip	2.93527	2.82907	2.95599	2.81951	2.40687	2.31956	3.16627	2.82313	2.91884	2.68395	2.65587	2.9691
ENSMUSG00000038068	Rnf144b	5.3551	4.73072	6.92417	5.65371	6.86456	5.45628	5.17734	5.49519	6.56114	6.07541	6.23017	7.75154
ENSMUSG00000037202	Prf1	0.784514	0.91869	0.539216	0.357325	0.905618	1.00465	0.023031	0.045575	0.11515	0	0.092472	0.016372
ENSMUSG00000037206	Islr	39.4376	32.0281	44.4838	26.421	32.7405	54.3449	33.7792	34.3885	39.8227	25.4937	36.189	40.9151
ENSMUSG00000030255	Sspn	15.7389	13.6336	16.6393	14.0823	17.187	13.4778	15.2619	14.4821	15.6906	15.6448	14.3709	15.8923
ENSMUSG00000037204	Atg101	20.7711	17.0244	20.6266	20.8243	24.8441	15.2597	20.284	23.4368	19.4609	22.959	21.3689	19.7496
ENSMUSG00000030257	Srgap3	0.598451	0.344019	0.616688	0.365438	0.230505	0.45726	0.306602	0.298076	0.489434	0.348485	0.452113	0.347287
ENSMUSG00000030259	Rassf8	5.96041	3.20096	5.65504	3.13566	3.83761	4.52982	4.30558	4.72318	5.02399	4.26818	4.05521	6.01329
ENSMUSG00000031785	Adgrg1	3.28303	4.79986	4.13528	4.22527	3.7506	4.37817	6.09266	5.45676	4.73159	4.29431	4.95192	4.99248
ENSMUSG00000031787	Katnb1	1.77418	1.73299	2.27821	1.89784	2.11048	2.51197	1.91708	2.01315	2.52634	1.88283	2.71037	1.91599
ENSMUSG00000031786	Drc7	0	0.016675	0	0	0	0	0	0	0	0	0	0
ENSMUSG00000031781	Ciapin1	7.04172	6.63378	8.03706	7.59406	6.81319	4.45562	7.21977	8.14844	6.85363	14.0876	9.1759	6.46721
ENSMUSG00000031780	Ccl17	0	0.100116	0.362634	0	0.496414	0.337222	0.312232	0.22422	0.969431	0	0.528073	0.282468
ENSMUSG00000031783	Polr2c	28.2552	30.5373	29.746	35.6404	30.3222	31.0694	29.9716	30.778	29.31	28.8434	32.444	29.8622
ENSMUSG00000031782	Coq9	131.217	130.065	128.7	148.87	142.069	119.119	149.904	157.115	146.873	182.717	151.17	145.437
ENSMUSG00000031789	Cngb1	0.097884	0.11046	0.120806	0.479255	0.044918	0.156406	0.121568	0.059593	0.165506	0.023535	0.23732	0.067975
ENSMUSG00000031788	Kifc3	4.06914	2.61845	4.10998	3.38547	3.49378	4.06233	3.72427	3.11843	4.05931	3.54588	3.41818	3.84429
ENSMUSG00000070858	Gm1673	0.919983	0	1.34077	0	0	0	0	0.6838	0.659201	0.217654	0.685585	0
ENSMUSG00000070852	Olfr1121	0	0	0	0	0	0	0	0	0	0	0	0
ENSMUSG00000070853	Olfr1150-ps1	0	0	0	0	0	0	0	0	0	0	0	0
ENSMUSG00000070856	Olfr1115	0	0	0	0	0	0	0	0	0	0	0	0
ENSMUSG00000070857	Olfr1113	0	0	0	0	0	0	0	0	0	0	0	0
ENSMUSG00000070855	Olfr1116	0	0	0	0	0	0	0	0	0	0	0	0
ENSMUSG00000090213	Tmem189	10.3594	9.34134	10.4664	8.76628	9.48946	9.35233	6.7905	7.69182	8.90914	6.9006	8.28232	7.43857
ENSMUSG00000090210	Itga10	0.615919	0.430444	0.569315	0.262386	0.310586	0.424567	0.703497	0.437579	0.451692	0.444181	0.576973	0.779402
ENSMUSG00000031125	3830403N18Rik	0.240007	0.908821	0.58393	0.474961	0.323073	0.678403	0.055751	0.237565	0.653865	0.437391	0	0.251195
ENSMUSG00000090215	Trim34b	0.186751	0.448285	0.348465	0.317169	0.205067	0.346477	0.145589	0.24875	0.299989	0.09833	0.265442	0.27332
ENSMUSG00000031129	Slc9a9	2.7949	1.57318	3.44381	2.06408	2.31024	2.96084	2.11815	1.64178	2.85368	1.01141	1.66334	2.14054
ENSMUSG00000090219	4930516K23Rik	0	0	0	0	0	0	0	0	0	0	0	0
ENSMUSG00000034579	Pla2g3	0.179736	0.062331	0.169352	0.090341	0.220089	0.021074	0.231968	0.022434	0.148674	0.108811	0.136965	0.035975
ENSMUSG00000034570	Inpp5j	1.12066	1.73365	1.42576	1.4933	2.14671	1.70813	1.27784	1.76102	1.85911	2.05598	1.38039	2.03929
ENSMUSG00000034573	Ptpn13	0.816415	0.873292	1.08776	0.652079	0.869874	0.997155	0.907202	0.803092	0.986413	0.512479	1.02986	0.766743
ENSMUSG00000034575	Tent4a	3.23821	2.44478	3.20045	1.75821	2.60457	2.97308	2.2376	1.99822	2.69984	1.81951	2.07397	2.33827
ENSMUSG00000034574	Daam1	4.59978	3.92453	4.6268	3.83144	3.23422	3.92517	3.57488	4.5166	4.14666	3.89223	3.80622	4.56275
ENSMUSG00000039335	Spata16	0	0	0	0	0	0	0	0	0	0	0	0
ENSMUSG00000048602	Morc2b	0.198773	0.19656	0.228035	0.027492	0.292038	0.162132	0.205388	0.074602	0.243055	0.19575	0.205371	0.109225
ENSMUSG00000039337	Tex19.2	0	0	0	0	0	0	0	0	0	0	0	0
ENSMUSG00000039330	Tsga10ip	0.112192	0	0	0.352809	0	0.268916	0.522978	0.09466	0	0.110501	0.152077	0.203306
ENSMUSG00000039339	Mfsd4b2	0	0	0.070402	0	0	0	0.043328	0.030119	0.036913	0.046081	0.0952	0.084323
ENSMUSG00000043659	Npsr1	0	0.028601	0	0	0	0	0	0	0	0	0	0
ENSMUSG00000062082	Cd200r4	1.24558	0.912097	0.632629	0.239651	1.64425	0.828029	0.395102	0.111992	0.501384	0	0.265047	0.409496
ENSMUSG00000062083	Rpl13a-ps1	0.136765	0.260212	0.383454	0	0.270666	0.093463	0.04655	0.185805	0.165496	0.131897	0.18976	0.095278
ENSMUSG00000025666	Tmem47	3.23345	2.92453	2.09538	2.50406	3.27898	2.5542	3.46919	4.10903	3.53539	1.73602	3.86998	3.47602
ENSMUSG00000025665	Rps6ka6	0.10942	0.072519	0.125748	0.126891	0.010643	0.022353	0.066406	0.128976	0.142482	0.07743	0.092801	0.107362
ENSMUSG00000021179	Nrde2	3.11944	3.09309	3.06968	2.44485	3.01862	2.61345	2.96347	3.28778	2.75136	2.26782	2.28272	3.07123
ENSMUSG00000021178	Psmc1	85.8643	70.3806	77.716	73.8688	78.4093	67.7789	73.4101	79.3008	81.988	77.4053	77.1851	76.5906
ENSMUSG00000021171	Esyt2	10.9599	8.95422	11.8964	8.96229	8.89713	8.90912	9.70404	10.5956	10.8083	9.44596	9.91888	10.0762
ENSMUSG00000021177	Tdp1	2.97388	2.79944	3.74526	2.56006	2.45319	2.38349	1.93745	3.26677	1.97079	1.81957	2.09166	2.43374
ENSMUSG00000021176	Efcab11	0.560326	0.030721	0.448197	0.180629	0.140445	0.097599	0.042797	0	0.176987	0	0.156753	0.05715
ENSMUSG00000021175	Cdca7l	0.487421	0.233611	0.453215	0.114816	0.477604	0.29057	0.267751	0.134139	0.348363	0.065394	0.056846	0.243978
ENSMUSG00000071815	Fthl17e	0	0	0	0	0	0	0	0	0	0	0	0
ENSMUSG00000071816	Ssxb5	0	0	0	0	0	0	0	0	0	0	0	0
ENSMUSG00000053815	Olfr744	0	0	0	0	0	0	0	0	0	0	0	0
ENSMUSG00000024048	Myl12a	235.66	227.734	202.794	235.575	239.6	235.128	282.611	224.649	180.261	155.62	220.746	246.158
ENSMUSG00000024049	Myom1	130.489	119.657	115.254	131.33	118.592	120.145	159.368	135.018	122.334	134.639	143.839	131.43
ENSMUSG00000074361	C5ar2	0.498359	0.340657	0.485219	0.310894	0.419174	0.533346	0.357696	0.185192	0.290434	0.119586	0.213102	0.393113
ENSMUSG00000024042	Sik1	5.43078	6.73798	8.00393	7.42964	6.2901	6.13075	8.63196	4.53096	5.77361	2.70353	4.52966	5.58176
ENSMUSG00000024043	Arhgap28	1.02918	0.776618	1.2395	0.782722	0.610777	0.742753	0.695074	0.806549	0.763201	0.452291	0.797444	0.730811
ENSMUSG00000024044	Epb41l3	3.57338	1.62041	3.8462	1.67797	1.90273	3.38162	1.55137	1.81409	2.79707	1.40357	1.61907	2.30034
ENSMUSG00000024045	Akap8	17.6403	15.7075	19.1471	16.5353	16.9185	16.7716	20.4561	20.5935	18.0368	18.48	18.7321	20.0603
ENSMUSG00000074366	Obox5	0	0	0	0	0	0	0	0	0	0	0	0
ENSMUSG00000079539	Obp2b	0	0	0	0	0	0	0	0	0	0	0	0
ENSMUSG00000044442	N6amt1	5.73237	5.22713	7.68935	7.02244	6.44909	5.73562	5.65295	5.05072	5.55837	6.2031	4.72966	5.00684
ENSMUSG00000068011	Mkrn2os	0.278088	0.02268	0.218259	0.256029	0.192559	0.451827	0.112569	0.181562	0.263847	0.063165	0.027607	0.31498
ENSMUSG00000044441	Olfr1442	0	0	0	0	0	0	0	0	0	0	0	0
ENSMUSG00000044447	Dock5	0.258618	0.136394	0.340746	0.111668	0.225458	0.259539	0.15759	0.197678	0.249443	0.136007	0.187841	0.144462
ENSMUSG00000068015	Lrch1	1.52577	1.60268	1.82716	1.10041	1.41164	1.69118	1.61829	1.10129	1.6476	1.05143	1.44533	2.19676
ENSMUSG00000042298	Ttc19	15.5142	14.1852	13.1824	13.2637	14.9164	11.536	15.3127	16.1488	14.9208	19.2745	15.614	17.2634
ENSMUSG00000042293	Gm5617	8.94861	8.10342	9.06364	8.12707	8.27063	5.2997	8.21366	6.71093	9.71216	8.28726	7.66422	8.89111
ENSMUSG00000042292	Mkl1	9.38315	8.61591	8.31926	8.79689	8.59645	9.61614	7.10146	10.097	9.879	9.06349	7.44204	9.35417
ENSMUSG00000024088	4930583I09Rik	0	0	0	0	0	0	0	0	0	0	0	0
ENSMUSG00000044199	S1pr4	0.256195	0.554893	0.67712	0.253313	0.595326	0.367182	0.387254	0.168172	0.14126	0.532424	0.307475	0.484424
ENSMUSG00000044197	Gpr146	9.17263	9.53361	9.71459	10.1849	10.4805	9.78834	10.701	13.0446	12.8631	14.1462	10.5623	14.1786
NewGene_8170	NewGene_8170	0	0	0	0.395525	0	0	0	0	0	0	0.120195	0
NewGene_8171	NewGene_8171	0.312328	0.310967	0.212781	0.059789	0.475416	0	0.062277	0.359909	0.100035	0.098823	0.115695	0.035867
ENSMUSG00000058761	Rnf169	1.59538	1.59734	1.74711	1.64907	1.94826	1.64272	2.34392	1.75621	2.55089	1.65098	1.92451	2.15484
ENSMUSG00000074945	Olfr1314	0	0	0	0	0	0	0	0	0	0	0	0
ENSMUSG00000074946	Olfr1313	0	0	0	0	0	0	0	0	0	0	0	0
ENSMUSG00000028937	Acot7	14.5885	13.8452	14.2974	13.3305	13.7477	12.1261	12.1333	12.6644	14.6091	11.9699	12.2992	9.91547
ENSMUSG00000028931	Kcnab2	1.86215	1.25695	1.99666	1.23529	1.68059	2.19238	0.549099	0.588	1.46834	0.280503	0.751581	0.551145
ENSMUSG00000001870	Ltbp1	5.09146	5.54852	7.7432	3.91009	4.59538	5.21636	5.51009	4.95086	6.30829	4.20203	4.98934	5.28452
ENSMUSG00000062793	Olfr1158	0	0	0	0	0	0	0	0	0	0	0	0
NewGene_4091	NewGene_4091	3.11668	3.17062	2.8119	2.75449	3.1084	2.42216	2.57486	2.0796	2.37929	1.94001	2.22986	2.03148
ENSMUSG00000027531	Impa1	8.4255	5.70659	7.23662	6.59109	7.18628	6.15194	6.28337	6.8678	6.80444	6.56783	6.80543	6.82213
ENSMUSG00000027530	Fabp12	0	0	0	0	0	0	0	0	0	0.021423	0	0
ENSMUSG00000027533	Fabp5	27.9145	19.3875	33.3377	22.9092	26.8181	17.4044	15.6073	12.5004	13.9316	8.47136	18.2564	13.4699
ENSMUSG00000075012	Fjx1	0.532905	0.382858	0.90481	0.333015	0.203124	0.364964	0.337006	0.328942	0.504274	0.506429	0.786772	0.162956
ENSMUSG00000075015	Gm10801	0	0	0	0	0	0	0	0	0	0	0	0
ENSMUSG00000075014	Gm10800	0	0	0	0	0	0	0.302739	0	0	0	0	0
ENSMUSG00000027536	Chmp4c	0.210462	0.191116	0.196314	0.216958	0.192152	0.138879	0.290157	0.333764	0.202162	0.214969	0.183068	0.22311
NewGene_424	NewGene_424	0.189754	0	0.57231	0.183972	0.185902	0.404338	0.172649	0.306745	0.129518	0.172089	0.320988	0.34049
ENSMUSG00000025184	R3hcc1l	3.50093	3.71289	3.40041	2.94447	3.33115	3.52612	3.30763	3.33748	3.51843	2.82355	2.70741	3.80533
ENSMUSG00000005553	Atp4a	0	0	0	0	0	0	0	0	0	0	0	0
ENSMUSG00000029146	Snx17	21.038	20.7152	21.9608	18.4672	20.8095	17.2346	20.7296	19.2865	20.85	19.229	20.0223	19.4377
ENSMUSG00000040631	Dok4	2.7619	2.22031	3.26316	2.75918	2.17506	2.11354	2.55699	2.48053	3.19138	2.43517	3.30958	2.25644
ENSMUSG00000040632	Nrl	0	0	0	0	0	0.023074	0	0	0	0	0	0
ENSMUSG00000060180	Myh13	0.161158	0.616753	0.17963	1.42551	0.086933	0.163892	0.091362	0.162628	0.193757	0.266838	1.24127	0.801767
ENSMUSG00000057421	Las1l	14.3906	12.8301	12.8739	15.0778	15.1601	11.9707	15.3114	15.0913	13.4195	13.6659	13.1485	14.9334
ENSMUSG00000021403	Serpinb9b	0.126625	0.167631	0.039538	0.081491	0.111605	0.063526	0.016815	0.069794	0.042017	0	0.014304	0.018045
ENSMUSG00000026327	Serpinb11	0	0	0	0	0	0	0	0	0	0	0	0
ENSMUSG00000094076	Gm4767	0.762586	0.450662	0.82875	0.558523	0.401885	0.02384	0.031698	0.055342	0.364298	0.391901	0.333517	0.520099
NewGene_8586	NewGene_8586	0	0	0	0	0	0	0.239402	0	0.29284	0	0	0
ENSMUSG00000102836	Gm37013	0	0	0	0	0	0	0	0	0	0	0	0
NewGene_8580	NewGene_8580	0.092116	0	0.173411	0.170534	0	0.09889	0.099327	0	0.08804	0	0	0
ENSMUSG00000047368	Abhd17b	9.98168	9.38214	12.1069	9.44423	8.46238	7.54483	9.84828	10.0822	9.78447	11.2627	9.34407	10.5133
ENSMUSG00000047369	Dnah14	0	0.00201	0.009145	0.001376	0	0.020783	0.006518	0.010112	0.005565	0.006863	0.025764	0.01693
ENSMUSG00000047363	Cstad	0.869154	1.04565	0.614146	0.464414	0.338983	0.80211	0.675987	0.36634	0.726907	0.34277	0.784509	0.900474
ENSMUSG00000047361	Gm973	0.24199	0.418594	0.174874	0.156964	0.153098	0.187738	0.33528	0.279868	0.460892	0	0	0.204407
ENSMUSG00000042901	Aida	11.5649	10.9598	13.7044	9.37578	10.4085	12.0592	9.26268	8.57909	9.50441	6.76411	9.36433	9.65411
ENSMUSG00000042903	Foxo4	20.7856	18.4325	19.3575	18.0113	23.6309	15.7961	28.264	22.2677	21.0885	19.7347	22.8177	22.3009
ENSMUSG00000007029	Vars	7.68229	6.13229	6.08097	6.36589	5.69193	5.08818	6.03266	6.0141	6.67436	6.21841	6.19765	6.72746
ENSMUSG00000026377	Nifk	15.4839	12.176	15.1659	13.4321	13.2979	14.6966	13.2142	12.4248	12.5919	14.5141	12.8172	13.8872
ENSMUSG00000042909	Olfr648	0	0	0	0	0	0	0	0	0	0	0	0
ENSMUSG00000007021	Syngr3	0.020706	0	0.060418	0.15769	0	0.205823	0.069591	0	0.051544	0.054772	0.053872	0
ENSMUSG00000073928	Olfr651	0	0	0	0	0	0	0	0	0	0	0	0
ENSMUSG00000024558	Mapk4	0	0.076628	0.105791	0.051165	0	0.023934	0.033949	0.017545	0.051744	0.082853	0.053971	0.024317
NewGene_7635	NewGene_7635	12.6034	16.4909	15.1011	19.7536	16.5698	17.1902	13.0917	17.8229	15.027	17.2503	13.2756	17.6516
ENSMUSG00000028813	CK137956	0	0	0	0	0	0	0	0	0	0	0	0
ENSMUSG00000084336	Olfr1269	0	0	0	0	0	0	0	0	0	0	0	0
ENSMUSG00000000120	Ngfr	0.333918	0.328468	0.345268	0.207817	0.284268	0.37339	0.421298	0.296763	0.210584	0.193746	0.298975	0.335073
ENSMUSG00000091468	Vmn2r82	0	0	0	0	0	0	0	0	0	0	0	0
ENSMUSG00000050605	Zfp61	1.54648	1.51269	1.70904	1.49394	1.66534	1.41158	1.07377	1.44337	1.60055	0.845397	1.00226	1.39132
ENSMUSG00000083649	Rasl2-9	1.39374	0.588059	1.42982	1.79906	1.77931	0.870368	1.14255	1.44033	2.38573	2.51166	1.11848	1.24995
ENSMUSG00000098176	Ccdc166	0.556806	0.311751	0.408681	0.273647	0.386643	0.236416	0.32965	0.460209	0.524563	0.411726	0.190502	0.362342
ENSMUSG00000046108	Il17c	0	0	0.095867	0	0	0	0.149103	0.244472	0	0	0.056939	0
NewGene_7208	NewGene_7208	0	0	0	0.403318	0	0	0	0	0.15672	0.136209	0.362013	0.195672
ENSMUSG00000046101	Mcmdc2	0.041285	0.045788	0.021005	0.064246	0.036142	0.01719	0.019408	0.067488	0.01798	0	0	0
ENSMUSG00000016255	Tubb1	0	0	0	0	0	0	0	0	0.034693	0	0	0
ENSMUSG00000016256	Ctsz	57.5909	54.8083	66.4097	41.009	50.2998	64.6191	26.6299	26.9833	43.0753	19.664	32.7372	32.3994
ENSMUSG00000016257	Prelid3b	31.8417	27.1052	29.2311	32.4822	35.923	29.694	30.4314	31.3605	29.7008	37.7255	31.5781	33.2573
ENSMUSG00000016252	Atp5e	613.968	446.444	575.104	414.198	729.487	313.826	605.756	613.268	613.817	626.41	691.176	660.189
ENSMUSG00000016253	Nelfcd	10.7348	9.3478	10.7613	9.70742	9.65034	9.51457	10.7639	10.0569	10.1789	9.97006	10.5194	10.2003
ENSMUSG00000006777	Krt23	0	0	0	0	0	0	0	0	0	0	0.07433	0
ENSMUSG00000064023	Klk8	1.40842	1.66422	1.28077	0.939929	1.00676	0.809844	1.61448	0.552853	0.97958	0.726473	0.952233	0.875788
ENSMUSG00000002718	Cse1l	27.9537	26.5651	30.3246	26.6144	26.2522	27.133	29.9184	29.6282	28.2627	29.4576	26.1717	28.2593
NewGene_1437	NewGene_1437	0	0	0.332664	0.245239	0	0	0.613734	0.369066	0	0	0	0
NewGene_2906	NewGene_2906	0.367707	0	0	0	0	0	0.060062	0	0	0	0	0.315656
NewGene_2904	NewGene_2904	0.312655	0.574578	0.325025	0	0.443808	0.135072	0.827689	0.14377	0.499619	0.057981	0.199855	0.413453
NewGene_2909	NewGene_2909	0	0	0	0	0	0	0	0	0	0	0	0
NewGene_2908	NewGene_2908	1.3272	1.87874	2.44287	0.752427	2.07765	2.50876	0.227449	0.162167	1.16455	0	0.294648	0.436586
ENSMUSG00000095034	Gm17577	0	0	0	0	0	0	0	0	0	0	0	0
ENSMUSG00000095030	Olfr1513	0	0	0	0	0	0	0	0	0	0	0	0
ENSMUSG00000095032	Gm21310	0	0	0	0	0	0	0	0	0	0	0	0
ENSMUSG00000001467	Cyp51	4.76308	3.25247	3.41702	2.42405	2.30152	2.72527	2.0708	1.72261	2.99079	1.58759	2.66821	2.12146
ENSMUSG00000078380	Gm6096	0.110896	0	0.111085	0.793204	0	0.132618	0.184928	0.230414	0.15897	0	0.200681	0.064366
ENSMUSG00000053868	Gm5142	0	0	0	0	0	0	0	0	0	0	0	0
ENSMUSG00000053861	Gm9925	0	0	0	0	0.058056	0	0	0	0	0	0	0
ENSMUSG00000053862	Slc51b	0	0	0	0	0.01912	0	0.138493	0	0	0	0	0.190981
ENSMUSG00000053863	Mepe	0	0	0	0	0	0	0	0	0	0	0	0.007911
NewGene_7999	NewGene_7999	0	0	0	0	0	0	0	0.192082	0	0	0	0
ENSMUSG00000022442	Ttll1	2.80904	2.55201	3.38178	2.16711	2.27897	3.83752	2.06664	2.67069	2.16478	2.09256	2.24496	2.35728
NewGene_7991	NewGene_7991	0	0.423536	0	0	0	0	0	0	0	0	0	0
ENSMUSG00000022443	Myh9	11.3123	8.54411	13.1717	8.63723	8.17497	11.5874	7.6442	7.17834	9.76054	5.83114	7.51095	8.73742
ENSMUSG00000001794	Capns1	138.138	134.213	149.241	137.7	124.619	144.869	114.644	107.759	126.581	98.8433	113.783	111.714
ENSMUSG00000017615	Tnfaip1	16.477	13.8313	14.3757	16.0137	14.879	13.9243	14.6055	14.5795	15.5994	14.0554	15.3962	15.9752
ENSMUSG00000079389	Gm3149	0	0	0	0	0	0	0	0	0	0	0	0
ENSMUSG00000079388	2610042L04Rik	0.115572	0	0.100719	0	0	0	0	0.04965	0.033677	0.008774	0	0.025004
ENSMUSG00000079387	Luzp4	0	0	0	0	0	0	0	0	0	0	0	0
ENSMUSG00000079386	Gm3173	0	0	0.238715	0.206602	0.625453	0	0	0	0	0.442354	0	0
ENSMUSG00000079380	Gm8271	0.018949	0	0	0	0	0	0	0	0	0	0	0
ENSMUSG00000079383	Gm3298	0	0	0	0.161986	0.058982	0	0	0	0	0.059356	0	0
ENSMUSG00000079382	Gm3443	0	0	0	0	0	0	0	0	0	0	0	0
NewGene_6110	NewGene_6110	0	0	0.265739	0	0	0	0	0	0.09614	0	0.058538	0
NewGene_6111	NewGene_6111	0.212946	0.610055	0.149358	0.198012	0.095581	0.34799	0.295493	0.332878	0.296647	0	0.20039	0.21358
ENSMUSG00000073897	Olfr17	0	0	0	0	0	0	0	0	0	0	0	0
NewGene_6113	NewGene_6113	0.501633	0.636155	0.463721	0.345255	0.942658	0.444031	0.393695	0.682531	0.657555	1.0142	0.530094	0.911972
NewGene_6116	NewGene_6116	0	0	0	0	0	0	0	0	0	0	0	0
ENSMUSG00000078922	Tgtp1	3.70939	7.37851	5.73481	3.24798	5.67086	4.89583	2.88542	1.35693	2.44835	0.830195	1.31131	2.51192
ENSMUSG00000078923	Ube2v1	41.1893	45.252	60.4779	47.3171	45.6759	48.762	53.4743	39.6551	43.6821	44.252	56.5813	56.855
ENSMUSG00000078920	Ifi47	12.8175	17.1972	17.5125	7.38753	16.6693	10.2214	3.0528	2.4494	7.43588	1.49978	3.87135	4.47463
ENSMUSG00000078921	Tgtp2	6.05739	10.3019	8.69913	5.50842	8.95257	7.36763	2.86333	1.74053	3.12311	1.36255	1.2346	2.85851
ENSMUSG00000078926	Cdc20b	0	0	0	0	0	0	0	0	0	0	0	0
ENSMUSG00000010342	Tex14	0	0.019652	0.093347	0.021685	0.111547	0.026889	0	0	0.012802	0	0.011927	0.023663
ENSMUSG00000002844	Adprh	12.4223	10.094	13.274	11.9776	11.3991	10.8013	9.35311	10.471	10.8463	10.6422	11.0278	11.7098
ENSMUSG00000002845	Tmem39a	5.01145	5.53166	6.70497	5.26374	5.72366	5.69576	5.80549	5.18595	6.12425	4.65493	5.88563	5.68988
ENSMUSG00000002846	Timmdc1	15.5247	12.9199	17.7104	17.3072	19.8072	14.4487	15.8803	18.1332	17.5949	19.1069	17.6241	16.6891
NewGene_1769	NewGene_1769	0.19375	0	0	0	0	0	0	0	0	0	0	0
NewGene_1766	NewGene_1766	0	0	0	0	0.742815	0	0	0	0	0	0	0
NewGene_1767	NewGene_1767	0	0	0	0.105734	0.080154	0	0	0	0	0	0	0
NewGene_1765	NewGene_1765	0	0	0	0	0	0	0	0.192082	0	0	0	0
NewGene_1762	NewGene_1762	1.35025	1.56735	1.70536	1.07506	0.985045	0.849379	0.952595	0.814391	1.24033	0.719322	0.891183	1.08495
NewGene_1760	NewGene_1760	7.85177	4.15166	9.22726	4.93462	7.31758	2.15529	4.95495	5.03879	9.19052	8.12916	6.25704	7.72
NewGene_1761	NewGene_1761	0.360704	0	0.432427	0.025664	0.073096	0.399231	0.080531	0.245795	0.580698	0.106319	0.203012	0.060664
ENSMUSG00000079037	Prnp	63.6631	54.447	69.0674	58.2672	56.1234	54.538	53.4186	58.0162	58.4161	62.1637	57.3172	63.1586
ENSMUSG00000079036	Alkbh1	3.62085	3.16961	3.28896	1.95941	2.72495	2.90797	3.06627	2.71136	3.63584	2.32956	2.96077	3.19173
ENSMUSG00000042726	Trafd1	20.2126	22.0385	25.3764	19.2579	20.6831	23.75	18.2285	15.5454	18.3024	11.9508	16.1368	18.6424
ENSMUSG00000079033	Mef2b	0	0.213346	0.276457	0.143834	0.213194	0.103041	0.126098	0.194802	0.156749	0	0.159928	0.14114
ENSMUSG00000079031	BB287469	0	0	0	0	0	0	0	0	0	0	0	0
ENSMUSG00000079039	Gm11037	0	0	0.306699	0	0	0.173332	0	0.044819	0.14961	0	0	0
ENSMUSG00000079038	D130040H23Rik	0.202847	0.167341	0.305597	0.112691	0.169519	0.327174	0.206372	0.085199	0.230426	0	0.142802	0.205446
NewGene_3691	NewGene_3691	0	0	0	0	0	0	0	0	0	0.083965	0.387757	0
ENSMUSG00000054843	Atrnl1	2.66803	2.50875	3.58662	2.14802	2.46105	2.53397	2.50505	2.77867	2.79034	1.76335	2.29674	2.39408
ENSMUSG00000041229	Phf8	2.18843	1.81466	2.20345	1.66326	1.61242	1.49354	2.07661	2.06274	1.77151	1.33547	1.65815	1.58718
ENSMUSG00000041225	Arhgap12	7.93008	7.74816	9.20783	6.44805	6.76294	6.26426	7.63866	7.73769	8.46898	7.6118	7.3711	7.07958
ENSMUSG00000041220	Elovl6	1.0311	0.438509	1.00571	0.407247	0.604574	1.0616	1.15847	0.472668	1.02356	0.321626	0.88492	0.906878
ENSMUSG00000108367	Gm4881	0	0	0	0	0	0	0	0	0	0	0	0
ENSMUSG00000015787	Abo	0	0	0	0	0	0	0	0	0	0	0	0
ENSMUSG00000110469	Gm10358	0.267017	0.177208	0.388614	0.358481	0.242344	0.268982	0.523837	0.347216	0.188421	0.481591	0.383171	0.18569
ENSMUSG00000056995	Olfr1178	0	0	0	0	0	0	0	0	0	0	0	0
ENSMUSG00000056999	Ide	23.6868	20.5278	24.5308	21.6417	22.0694	23.7827	24.1226	24.0838	24.2258	22.8037	23.2138	25.0544
ENSMUSG00000022119	Rbm26	10.6935	9.60392	12.2	9.84833	10.3911	8.46294	10.3943	10.662	10.6053	9.92248	11.3655	11.1051
ENSMUSG00000066319	Rtp3	0.609626	1.34568	0.913714	0.534333	0.929439	0.937091	1.0873	0.876993	0.924654	0.995192	0.592581	1.2658
ENSMUSG00000022110	Sucla2	180.533	195.445	189.569	196.222	196.268	173.289	200.456	217.494	197.419	233.726	205.683	208.113
ENSMUSG00000022111	Uchl3	16.3869	18.8923	16.2627	15.7467	16.4535	16.6629	15.2618	16.4934	15.5265	14.0656	16.9183	16.4346
ENSMUSG00000022112	Gpc5	0	0	0	0	0	0	0	0	0	0	0	0
ENSMUSG00000022113	Trim52	0	0	0.016409	0	0	0	0	0	0	0	0	0
ENSMUSG00000022114	Spry2	5.08048	4.40329	7.26307	4.38924	5.15236	4.41626	4.75497	4.57877	4.33315	5.25254	4.93971	5.06385
ENSMUSG00000055717	Slain1	0.100428	0.041644	0.124403	0	0.053901	0.033635	0.117485	0.060382	0	0	0.074084	0
NewGene_2125	NewGene_2125	0	0	0	0	0	0	0	0	0	0	0.193878	0
NewGene_2127	NewGene_2127	0	0	0.109694	0.106537	0.230264	0	0.077452	0.583965	0.152553	0	0.160649	0.062449
NewGene_2126	NewGene_2126	0	0	0	0	0	0	0	0	0	0	0	0
NewGene_2121	NewGene_2121	0.597324	1.16623	0.86851	0.660915	0.615222	1.02989	0.524028	0.837698	0.927702	0.785438	0.618869	0.705747
NewGene_2123	NewGene_2123	0	0	0.125866	0	0.272436	0.269848	0.097956	0.099068	0.406198	0	0	0.203522
NewGene_2129	NewGene_2129	0.012941	0	0	0	0	0	0	0	0	0	0	0
NewGene_2128	NewGene_2128	0.826287	0.758096	0.498591	0.558231	0.713503	0.513521	1.32136	0.740073	0.849238	0.511159	0.749031	0.541725
ENSMUSG00000040170	Fmo2	6.14272	5.93187	5.81212	5.48161	5.28503	5.11843	9.3319	7.62716	6.27957	4.99869	7.49073	7.22138
ENSMUSG00000091900	Gm4353	0.266703	0.065744	0.179086	0.349776	0.081953	0.166772	0.323385	0.382193	0.232436	0.242145	0	0.280016
ENSMUSG00000091903	Gm6460	0	0	0	0	0	0	0	0	0	0	0	0
ENSMUSG00000051413	Plagl2	1.4483	1.5638	1.56417	1.44528	1.38602	1.31706	1.03182	0.989546	1.06442	0.733585	1.49118	0.905656
ENSMUSG00000051414	Olfr829	0	0	0	0	0	0	0	0	0	0	0	0
ENSMUSG00000063844	Olfr1276	0	0	0	0	0	0	0	0	0	0	0	0
ENSMUSG00000063846	Gm21731	0	0	0	0	0	0	0	0	0	0	0	0
ENSMUSG00000063842	Olfr862	0	0	0	0	0	0	0	0	0	0	0	0
ENSMUSG00000063849	Ppcdc	5.85144	5.34372	5.25244	3.9184	4.09598	3.29146	5.00165	4.00904	3.88301	5.65669	4.70448	4.15822
ENSMUSG00000046173	Pabpc6	0	0	0	0	0	0	0	0	0	0	0	0
ENSMUSG00000057719	Sh3rf2	3.23024	3.36259	2.48698	2.89709	4.38776	3.32023	5.25228	1.6213	3.33211	1.49147	4.19073	2.15766
ENSMUSG00000057716	Tmem178b	0.017375	0.186379	0.186046	0.079398	0.137445	0.173927	0.027969	0.245732	0.13639	0.232364	0.082041	0.286528
ENSMUSG00000057715	A830018L16Rik	0	0	0	0	0	0	0.015604	0	0	0	0	0
ENSMUSG00000108948	Olfr695	0	0	0	0	0	0	0	0	0	0	0	0
ENSMUSG00000057710	9630041A04Rik	0	0	0	0	0	0	0	0	0	0.05525	0	0
ENSMUSG00000025469	Msx3	0	0	0	0	0	0	0	0	0	0	0	0
ENSMUSG00000025468	Caly	0.119108	0.123936	0.25862	0.109126	0.045056	0.192433	0.317425	0.269545	0.126844	0.1932	0.126475	0.27779
ENSMUSG00000115170	Vmn1r38	0	0	0	0	0	0	0	0	0	0	0	0
ENSMUSG00000025461	Cd163l1	0.099736	0.083138	0.123339	0.168506	0.064034	0.061391	0	0.014907	0.04987	0	0.095985	0.028212
ENSMUSG00000025465	Echs1	75.6182	64.8703	68.8573	70.2814	76.9962	56.3645	93.0527	81.5178	81.6463	72.3527	88.1293	81.1364
ENSMUSG00000025464	Paox	1.65305	0.943403	2.25852	0.962327	1.7988	1.79898	1.64821	1.41454	1.57222	1.27246	1.0576	1.43562
ENSMUSG00000025467	Prap1	0	0	0	0	0.035655	0	0	0	0	0.032693	0.137609	0
ENSMUSG00000025466	Fuom	16.8717	16.4772	17.1972	20.419	17.0515	21.7252	15.3346	19.7955	18.8327	16.269	16.7877	19.6996
ENSMUSG00000102049	Zbed6	0.034689	1.11587	0.060873	0.821676	0.002125	0.020035	0.00289	0.016556	0.037925	0.052716	0.006208	0.004783
ENSMUSG00000102045	Gm21294	0	0	0	0	0	0	0	0	0	0	0	0
ENSMUSG00000052298	Cdc42se2	14.5944	11.786	16.0658	11.4988	12.7696	11.1828	12.044	12.8647	12.8701	13.4051	11.8138	12.1713
ENSMUSG00000039234	Sec24d	8.47813	5.29366	9.27358	5.62445	5.66503	8.09909	5.69821	6.09389	8.04233	4.34762	6.25308	6.36431
ENSMUSG00000039236	Isg20	3.0722	8.91842	4.06354	5.06723	6.15002	5.83583	2.28948	2.68838	2.4863	1.8379	1.46794	2.84211
ENSMUSG00000039231	Suv39h1	3.89012	2.72416	2.84891	1.95544	2.70015	2.49907	2.9654	2.201	2.9788	1.69387	2.33973	1.97157
ENSMUSG00000039230	Tbcd	3.82556	3.58526	4.37871	3.39824	3.50568	2.77032	3.65594	3.4916	3.59221	2.90646	3.13378	3.19659
ENSMUSG00000039233	Tbce	13.2092	16.332	15.6059	14.3131	14.295	13.8813	12.6296	15.6609	11.7711	14.8815	18.2261	12.7241
ENSMUSG00000039232	Stx11	1.08124	0.790489	1.21703	0.696894	0.967635	0.981536	0.261518	0.296477	0.607705	0.18832	0.471478	0.446983
ENSMUSG00000052293	Taf9	2.24146	0.817816	3.08563	2.63186	1.07907	2.49754	1.457	1.76414	1.49023	2.69882	0.942756	2.41029
ENSMUSG00000039239	Tgfb2	5.05013	6.58012	5.45804	5.4464	4.46846	5.3403	4.67034	4.0112	4.93185	4.23377	4.58	4.46376
ENSMUSG00000039238	Zfp750	0.184098	0.091862	0.05412	0.044291	0.132182	0.017877	0.034318	0.091108	0	0.25142	0.104318	0.018163
ENSMUSG00000052296	Ppp6r1	14.8197	13.5937	15.9927	13.7376	13.4165	14.3144	14.3827	14.5062	15.2807	12.9123	12.4947	14.1597
ENSMUSG00000095957	Olfr832	0	0	0	0	0	0	0	0	0	0	0	0
ENSMUSG00000095954	Gm3183	0	0	0	0	0	0	0	0	0	0	0	0
ENSMUSG00000095950	Gm20737	0	0	0	0	0	0	0	0	0	0	0	0
NewGene_4400	NewGene_4400	0.366457	0.626904	0.294287	0.50538	0.227945	0.087616	0.445913	0.154857	0.315481	0.281947	0.224307	0.190485
ENSMUSG00000067545	Olfr1419	0	0	0	0	0	0	0	0	0	0	0.052379	0
NewGene_4403	NewGene_4403	11.9161	16.8463	9.12419	11.4754	11.7355	13.5563	11.9995	13.452	10.387	5.84508	9.76478	8.40839
NewGene_4404	NewGene_4404	1.05327	0	0.117066	0.483867	0.46167	0.392088	0.189169	0.137038	0.179829	0.624254	0	0.095497
ENSMUSG00000067541	A630073D07Rik	0	0	0	0	0	0	0	0	0	0	0	0
ENSMUSG00000067543	Prb1	0	0	0	0	0	0	0	0	0	0	0	0
NewGene_4408	NewGene_4408	0	0.134763	0	0.10675	0.080021	0.179985	0.16748	0.147379	0.45807	0.022504	0.094824	0.053365
NewGene_4409	NewGene_4409	11.1058	8.4596	10.9081	9.25424	8.99996	6.08008	8.32036	8.44775	10.0224	8.12706	10.2687	10.4951
ENSMUSG00000111410	Gm49337	0	0	0	0	0	0	0	0	0	0	0.224055	0
ENSMUSG00000060002	Chpt1	34.4678	27.9029	41.5221	37.3078	41.2035	30.0867	40.1716	36.1313	38.1709	45.639	37.489	39.8681
ENSMUSG00000068259	Olfr461	0	0	0	0	0	0.12267	0	0	0	0	0	0
ENSMUSG00000068250	Amn1	4.27453	2.57235	5.32999	3.47631	3.48095	2.83611	4.10165	3.06592	2.78796	2.91866	4.44019	2.4716
ENSMUSG00000068252	Apol7b	0.064293	0.122145	0.063217	0	0.037399	0.08968	0	0	0.033882	0	0.051887	0
NewGene_6929	NewGene_6929	1.0344	0.717703	1.08484	1.3274	0.424773	1.05956	0.789864	0.745103	0.642515	0.522135	0.83089	0.775979
NewGene_6928	NewGene_6928	0	0	0	0	0	0	0	0	0	0	0.142441	0
ENSMUSG00000035934	Pknox2	9.29627	8.88803	7.42901	9.61486	9.59475	9.34998	8.10316	8.43652	9.19028	7.03092	8.75297	8.45475
ENSMUSG00000035932	Olfr750	0	0	0	0	0	0	0	0	0	0	0	0
ENSMUSG00000035933	Cog5	5.62826	6.78671	9.06599	6.23013	6.87713	6.32847	7.6677	6.40359	6.36745	6.41993	5.52897	5.8531
ENSMUSG00000035930	Chst4	0	0	0	0	0	0	0	0	0	0	0	0
ENSMUSG00000097886	Gsg1l2	0	0	0	0	0	0	0	0	0	0	0	0
NewGene_6925	NewGene_6925	0	0.501355	0	0	0.107768	0	0	0	0	0	0	0
NewGene_6924	NewGene_6924	0	0	0	0	0	0.477774	0	0	0	0	0	0
NewGene_6927	NewGene_6927	0	0	0	0	0.183952	0	0.104638	0.173961	0	0	0	0.21487
NewGene_6926	NewGene_6926	0.12946	0	0	0	0.0936	0.170414	0.37843	0.189463	0.731643	0.389576	0.157108	0.160638
ENSMUSG00000091013	Vmn1r1	0	0	0	0	0	0	0	0	0	0	0	0
ENSMUSG00000091012	Vmn1r34	0	0	0	0	0	0	0	0	0	0	0	0
ENSMUSG00000091017	Fam71a	0	0	0	0	0	0	0	0	0	0	0	0
ENSMUSG00000018752	Tnfsfm13	6.21792	3.43515	6.5372	2.9205	6.18879	4.28165	4.24202	3.40775	4.51591	3.23858	4.46185	3.2543
ENSMUSG00000018750	Zbtb4	4.48267	4.37318	4.50713	4.15445	3.80983	4.12454	4.06902	4.37998	4.76648	3.39554	3.88354	3.92766
ENSMUSG00000056737	Capg	45.2541	32.159	51.267	32.0834	39.9645	41.3838	18.0172	17.479	33.7091	10.046	22.6367	22.7819
ENSMUSG00000033938	Ndufb7	151.883	150.198	148.888	178.546	184.869	150.319	147.163	165.146	159.593	175.77	170.126	160.437
ENSMUSG00000039908	Slc26a11	2.95179	1.86175	3.15597	2.37221	1.97525	3.36452	3.00252	2.3574	2.93092	1.6417	2.00936	2.83917
ENSMUSG00000039903	Eva1c	0.184071	0.109542	0.221338	0.027502	0.029477	0.184679	0.132203	0.103036	0.121216	0.172847	0.132239	0.02503
ENSMUSG00000039901	Armh3	3.97063	2.99689	4.21608	3.73941	4.20726	3.99241	3.72592	3.80479	4.01406	3.77121	3.74461	4.06648
ENSMUSG00000039904	Gpr37	0	0	0	0	0	0	0	0	0	0.010747	0.023387	0
ENSMUSG00000019808	Adat2	1.52133	1.4975	2.33499	1.22454	1.66334	1.90261	1.48643	1.11445	2.20267	1.41065	1.96936	1.31055
ENSMUSG00000019809	Pex3	7.02533	6.47333	7.76759	6.92392	7.04026	6.59691	7.06575	6.86065	6.86274	5.99497	6.8323	7.49635
ENSMUSG00000019804	Snx3	73.9376	83.1282	86.2991	85.7055	83.9759	97.8491	74.491	75.6096	76.2466	86.8052	75.6453	74.7965
ENSMUSG00000019806	Aig1	5.7911	5.68521	5.57003	4.09631	6.03155	5.38507	5.3484	6.16791	6.05393	5.64046	6.20918	5.40244
ENSMUSG00000019802	Sec63	8.26164	6.42898	8.43641	7.25637	6.68856	7.6763	7.27957	7.46445	7.60654	6.77639	7.33281	8.61811
ENSMUSG00000019803	Nr2e1	0	0	0	0	0	0	0	0	0	0	0	0
NewGene_8405	NewGene_8405	0.52403	0.210136	0.493997	0.400785	0.618706	0.682581	0.345281	0.191748	0.421273	0.902867	0.372425	0.35851
NewGene_8400	NewGene_8400	0	0	0.5858	0	0	0	0	0	0	0	0	0
NewGene_8401	NewGene_8401	0.068298	0.04695	0	0	0.073558	0.196164	0.139009	0	0	0.1248	0.050178	0.084949
NewGene_8403	NewGene_8403	0.928385	0	0	0	0	0	0	0	0	0	0	0
NewGene_8408	NewGene_8408	0.173126	0.276577	0.512801	0.3057	0.316095	0.186874	0.44653	0.290974	0.256742	0.279075	0.183361	0.189463
ENSMUSG00000020232	Hmg20b	10.4986	7.50881	11.2796	10.4379	8.52298	9.76683	8.41889	9.50776	9.43095	9.58458	10.0615	9.76921
ENSMUSG00000020231	Dip2a	2.2093	1.33685	2.11654	1.3541	1.35853	1.55531	1.52181	1.63004	2.0353	1.30972	1.47209	1.54011
ENSMUSG00000020230	Prmt2	4.62849	3.15839	2.82631	2.66986	3.45838	2.89275	2.53679	3.4121	4.15625	2.21284	3.08799	3.19955
ENSMUSG00000063063	Ctnna2	0	0	0	0	0.011824	0	0	0	0.03577	0	0.027577	0
ENSMUSG00000020235	Fzr1	6.3278	7.34519	7.4333	5.72514	6.15039	6.2256	5.74051	4.89793	6.20277	5.65537	5.67996	5.80433
ENSMUSG00000063060	Sox7	0.90767	1.28017	0.824648	1.10616	1.07786	1.02536	1.12251	1.47424	1.55483	1.47277	1.38071	1.56295
ENSMUSG00000020238	Ncln	13.0868	12.9254	14.7552	13.1408	13.3858	12.5136	12.7281	12.1957	12.7497	13.4914	13.2271	11.8586
ENSMUSG00000090824	Olfr1344	0	0	0	0	0	0	0.062853	0	0	0.013052	0	0
ENSMUSG00000090827	Gm8297	0	0.036117	0	0	0	0	0	0	0.058806	0	0.066132	0
ENSMUSG00000054434	Tmem120b	4.44112	4.1762	3.83223	4.54637	3.46433	4.20317	4.94858	6.1501	5.10229	8.13513	4.55091	4.86535
ENSMUSG00000054435	Gimap4	8.6297	11.713	9.43689	7.12158	8.7392	8.62145	5.22697	5.95435	5.48617	5.17227	3.64596	5.49015
ENSMUSG00000054431	Olfr450	0	0	0	0	0	0	0	0	0	0	0	0
ENSMUSG00000096379	Gm21732	0	0	0	0	0	0	0	0	0	0	0	0
ENSMUSG00000033429	Mcee	35.9543	36.9561	37.4854	40.8541	41.0289	40.4517	40.8524	44.9463	40.9477	36.3984	42.236	42.1264
ENSMUSG00000096373	Vmn2r31	0	0	0	0	0	0	0	0	0	0	0	0
ENSMUSG00000096372	Gm8138	0	0	0	0	0	0	0	0	0	0	0	0
ENSMUSG00000096370	Gm21992	0.62485	1.07694	1.03412	0.912114	0.998238	0.595441	0.962003	0.939156	1.4341	1.61592	0.926531	0.346764
ENSMUSG00000033423	Eri3	44.5464	40.7689	41.4365	47.9676	40.8572	40.0641	41.672	42.257	42.8181	41.5454	44.0498	40.7205
ENSMUSG00000033420	Antxr1	12.2247	7.09297	13.3923	5.38583	7.32316	10.9889	7.50468	7.41869	9.89096	5.63128	9.38842	9.3721
ENSMUSG00000101605	Ace3	0	0	0	0	0	0	0	0	0	0.024063	0	0
ENSMUSG00000037509	Arhgef4	0.439512	0.21457	0.619792	0.179989	0.844101	0.161311	0.239274	0.215815	0.340486	0.125327	0.10566	0.466572
ENSMUSG00000037503	Fam168b	12.3446	8.72024	13.8633	8.55266	10.6861	9.07026	12.0786	10.1577	11.38	9.70768	10.2424	10.4371
ENSMUSG00000027122	Arl14ep	5.07001	4.28581	5.19247	4.65193	4.51187	3.94393	5.03158	4.97836	5.21901	4.10124	4.86799	4.19537
ENSMUSG00000063762	Tas2r129	0	0	0	0	0	0	0	0	0	0	0	0
ENSMUSG00000026950	Neb	348.846	388.212	333.027	378.595	390.538	389.237	396.534	375.742	360.205	420.449	354.362	385.048
ENSMUSG00000060780	Lrrtm1	0	0	0	0	0.058511	0	0	0	0	0	0	0.053979
ENSMUSG00000060787	Olfr464	0	0	0	0	0	0	0.045554	0	0	0	0	0
ENSMUSG00000026176	Ctdsp1	25.5842	24.8545	27.0216	26.9334	23.139	26.2679	24.9008	23.9077	25.6379	22.8068	26.5104	25.1551
ENSMUSG00000026177	Slc11a1	8.87778	6.1963	10.1575	6.37952	7.96272	11.1861	3.9521	3.21442	7.58179	2.08303	4.38092	4.17466
ENSMUSG00000026174	Cnot9	7.74605	6.95144	7.80654	6.43921	6.7344	5.79524	6.26554	6.29415	6.37974	7.46203	6.91172	6.2963
ENSMUSG00000026175	Vil1	0.038452	0	0.056752	0.018857	0	0.05012	0	0	0	0	0.033451	0
ENSMUSG00000026172	Bcs1l	10.8144	9.84395	10.3174	9.62006	9.73366	11.4463	8.77765	8.97073	11.1026	10.0246	9.53779	9.52166
ENSMUSG00000026173	Plcd4	59.2922	64.055	54.0939	70.6333	58.3476	66.4336	61.7877	57.0589	66.9679	72.0241	51.3455	66.4243
ENSMUSG00000026170	Cyp27a1	62.5234	48.9024	54.2144	62.7195	51.926	48.351	74.0677	66.4156	61.767	64.6741	68.1132	60.0806
ENSMUSG00000026171	Rnf25	12.8311	14.3317	11.9787	14.4861	9.80465	14.3178	11.9236	11.4557	12.8369	12.3336	11.3417	11.5744
ENSMUSG00000075700	Selenot	65.97	57.3916	70.9234	63.2447	64.8585	53.2204	68.5958	66.4809	63.8545	66.8274	67.813	67.13
ENSMUSG00000026956	Uap1l1	4.17551	2.94509	4.22286	2.26372	4.58495	2.91405	1.73908	2.26355	3.24951	1.58316	2.78394	2.43547
ENSMUSG00000058063	Trim31	0	0	0	0	0	0	0	0	0	0	0	0
ENSMUSG00000060878	Olfr1420	0.022837	0.088579	0	0.037408	0	0.039745	0.017865	0.112131	0.053443	0.054907	0.108705	0.101088
ENSMUSG00000038742	Angptl6	2.44135	2.53149	2.18518	2.2787	3.34697	2.25814	3.10738	1.97289	2.69181	2.16555	2.85613	2.84517
ENSMUSG00000038740	Mvb12b	4.71937	3.71147	5.28194	4.52771	5.34398	4.80509	5.38649	4.86565	5.19707	4.00928	5.37106	4.56517
ENSMUSG00000038745	Nlrp6	0.013103	0	0	0	0.02068	0.011375	0	0	0	0	0	0
ENSMUSG00000042826	Fgf11	2.40708	2.34683	2.44471	2.40308	2.374	2.74899	2.26001	1.97077	2.19106	1.73831	1.61499	1.84585
ENSMUSG00000042821	Snai1	2.01603	1.18465	1.37826	1.28914	0.68267	1.66489	1.00716	0.884099	0.969935	0.982436	1.38107	1.18731
ENSMUSG00000042828	Trim72	47.2761	48.2107	49.4726	48.2331	54.7657	39.7652	51.429	55.3834	52.7243	45.5443	50.6698	51.785
ENSMUSG00000005958	Ephb3	1.71777	0.292943	0.930834	0.260094	0.413111	0.558961	0.419062	0.686319	0.861473	0.443231	0.929198	0.730036
ENSMUSG00000005952	Trpv1	0.051997	0	0.026375	0.034821	0.093156	0.061759	0.25881	0.059036	0.088036	0.022843	0.063165	0.063051
[truncated: 24,248 more rows]
