# Supplementary material for: Liver‐Secreted Extracellular Vesicles Promote Cirrhosis‐Associated Skeletal Muscle Injury Through mtDNA‐cGAS/STING Axis
Source: Adv Sci (Weinh). 2025 Jan 13;12(9):2410439. doi: 10.1002/advs.202410439 (PMC11884600; doi:10.1002/advs.202410439)
Supplement: Supplementary file 3 — Supplemental Table 2 [file ADVS-12-2410439-s002.xlsx]

## Sheet: row
Supplementary Table S7: Protein profiles of Sham-EVs and BDL-EVs.
Accession	Name	Protein description	Gene Name	Gene ID	Ensembl Gene ID	SUBCELLULAR LOCATION	ORGANISM	STRING ID	eggNOG	Reactome_ID	Reactome_Description	KEGG GENE ID	Gene Ontology (biological process)	Gene Ontology (cellular component)	Gene Ontology (molecular function)	Pfam ID	Domain description	KEGG KO No.	KEGG KO Definition	KEGG pathway	KEGG pathway Description	Taxonomy	KEGG_Pathway_Level1	KEGG_Pathway_Level1_Name	KEGG_Pathway_Level2	KEGG_Pathway_Level2_Name	GO IDs	TF_Family	Intensity S1	Intensity S2	Intensity S3	Intensity S4	Intensity S5	Intensity B1	Intensity B2	Intensity B3	Intensity B4	Intensity B5	S1	S2	S3	S4	S5	B1	B2	B3	B4	B5	S1_zscore
A0A075B5K6	Immunoglobulin kappa variable 2-109	SubName: Full=Immunoglobulin kappa variable 2-109 {ECO:0000313|Ensembl:ENSMUSP00000100123.2}; Flags: Fragment;	Igkv2-109		ENSMUSG00000105606.2		Mus musculus (Mouse).						GO:0006955, P:immune response	GO:0005615, C:extracellular space		PF07686	V-set					10090					GO:0006955;GO:0005615		0	0	177548	0	0	0	0	0	0	0	0.00669393	0.00307089	10	0.0062766	0.00312087	0.000665135	0.00102167	0.000203521	0.00055156	0.000434695	-0.331918
A0A075B5K8	Immunoglobulin kappa variable 1-99	SubName: Full=Immunoglobulin kappa variable 1-99 {ECO:0000313|Ensembl:ENSMUSP00000100127.3};	Igkv1-99		ENSMUSG00000076525.4		Mus musculus (Mouse).			R-MMU-166663;R-MMU-173623;R-MMU-198933;R-MMU-202733;R-MMU-2029481;R-MMU-2029482;R-MMU-2029485;R-MMU-2168880;R-MMU-2454202;R-MMU-2730905;R-MMU-2871796;R-MMU-2871809;R-MMU-2871837;R-MMU-5690714;R-MMU-977606;R-MMU-983695	Initial triggering of complement;Classical antibody-mediated complement activation;Immunoregulatory interactions between a Lymphoid and a non-Lymphoid cell;Cell surface interactions at the vascular wall;FCGR activation;Regulation of actin dynamics for phagocytic cup formation;Role of phospholipids in phagocytosis;Scavenging of heme from plasma;Fc epsilon receptor (FCERI) signaling;Role of LAT2/NT…		GO:0006955, P:immune response	GO:0005615, C:extracellular space		PF07686	V-set					10090					GO:0006955;GO:0005615		347040	436623	324859	372982	685208	0	135735	262086	60219.3	373516	1.15747	1.45625	1.08349	1.24399	2.28535	0.000665135	0.452711	0.874125	0.200847	1.24577	0.24998
A0A075B5L0	Immunoglobulin kappa variable 10-95	SubName: Full=Immunoglobulin kappa variable 10-95 {ECO:0000313|Ensembl:ENSMUSP00000100130.3};	Igkv10-95		ENSMUSG00000094902.3		Mus musculus (Mouse).						GO:0006955, P:immune response	GO:0005615, C:extracellular space		PF07686	V-set					10090					GO:0006955;GO:0005615		0	152635	0	0	0	251519	399423	389455	0	624186	0.00669393	0.839938	0.00622722	0.0062766	0.00312087	1.38409	2.19799	2.14314	0.00055156	3.43484	-0.84757
A0A075B5L2	Immunoglobulin kappa chain variable 4-91	SubName: Full=Immunoglobulin kappa chain variable 4-91 {ECO:0000313|Ensembl:ENSMUSP00000100134.4}; Flags: Fragment;	Igkv4-91		ENSMUSG00000076532.4		Mus musculus (Mouse).						GO:0006955, P:immune response	GO:0005615, C:extracellular space		PF07686	V-set					10090					GO:0006955;GO:0005615		0	69420.9	130643	56113	229625	0	0	372079	0	1156810	0.00669393	0.344573	0.648452	0.278519	1.13975	0.000665135	0.00102167	1.84683	0.00055156	5.74187	-0.591221
A0A075B5M7	Immunoglobulin kappa variable 5-39	SubName: Full=Immunoglobulin kappa variable 5-39 {ECO:0000313|Ensembl:ENSMUSP00000100171.3};	Igkv5-39		ENSMUSG00000076569.4		Mus musculus (Mouse).						GO:0006955, P:immune response	GO:0005615, C:extracellular space		PF07686	V-set					10090					GO:0006955;GO:0005615		0	81715.1	277315	0	0	0	416829	522118	0	903099	0.00669393	0.371251	1.25991	0.0062766	0.00312087	0.000665135	1.89375	2.3721	0.00055156	4.10299	-0.747107
A0A075B5N8	Immunoglobulin kappa variable 3-10	SubName: Full=Immunoglobulin kappa variable 3-10 {ECO:0000313|Ensembl:ENSMUSP00000100198.3};	Igkv3-10		ENSMUSG00000076596.4		Mus musculus (Mouse).						GO:0006955, P:immune response	GO:0005615, C:extracellular space;GO:0071748, C:monomeric IgA immunoglobulin complex;GO:0071756, C:pentameric IgM immunoglobulin complex;GO:0071751, C:secretory IgA immunoglobulin complex		PF07686	V-set					10090					GO:0006955;GO:0005615;GO:0071748;GO:0071756;GO:0071751		0	0	380617	1363520	0	0	0	1674200	0	4143140	0.00669393	0.00307089	0.503363	1.80325	0.00312087	0.000665135	0.00102167	2.21412	0.00055156	5.47927	-0.59032
A0A075B5N9	Immunoglobulin kappa variable 3-7	SubName: Full=Immunoglobulin kappa variable 3-7 {ECO:0000313|Ensembl:ENSMUSP00000100200.3};	Igkv3-7		ENSMUSG00000076598.4		Mus musculus (Mouse).						GO:0006955, P:immune response	GO:0005615, C:extracellular space;GO:0071748, C:monomeric IgA immunoglobulin complex;GO:0071756, C:pentameric IgM immunoglobulin complex;GO:0071751, C:secretory IgA immunoglobulin complex		PF07686	V-set					10090					GO:0006955;GO:0005615;GO:0071748;GO:0071756;GO:0071751		107104	157596	212557	114517	370607	0	486000	941296	281626	2774310	0.196679	0.2894	0.390327	0.210292	0.680561	0.000665135	0.892462	1.72854	0.517161	5.09458	-0.557218
A0A075B5P0	Immunoglobulin kappa variable 3-2	SubName: Full=Immunoglobulin kappa variable 3-2 {ECO:0000313|Ensembl:ENSMUSP00000100204.2}; Flags: Fragment;	Igkv3-2		ENSMUSG00000095351.3		Mus musculus (Mouse).						GO:0006955, P:immune response	GO:0005615, C:extracellular space;GO:0071748, C:monomeric IgA immunoglobulin complex;GO:0071756, C:pentameric IgM immunoglobulin complex;GO:0071751, C:secretory IgA immunoglobulin complex		PF07686	V-set					10090					GO:0006955;GO:0005615;GO:0071748;GO:0071756;GO:0071751		0	0	125201	42924.7	0	0	114853	430454	0	1090450	0.00669393	0.00307089	0.694064	0.237957	0.00312087	0.000665135	0.636699	2.38626	0.00055156	6.04502	-0.546316
A0A075B5P3	Immunoglobulin heavy constant gamma 2B	SubName: Full=Immunoglobulin heavy constant gamma 2B {ECO:0000313|Ensembl:ENSMUSP00000100214.2}; Flags: Fragment;	Ighg2b		ENSMUSG00000076613.5		Mus musculus (Mouse).									PF07654	C1-set					10090							122549	62797	130578	0	170688	181508	109677	619344	160391	1212010	0.442488	0.226741	0.471479	0.0062766	0.616304	0.655372	0.396011	2.23627	0.579125	4.37621	-0.442485
A0A075B5P4	Immunoglobulin heavy constant gamma 1 (G1m marker)	SubName: Full=Immunoglobulin heavy constant gamma 1 (G1m marker) {ECO:0000313|Ensembl:ENSMUSP00000100216.2}; Flags: Fragment;	Ighg1		ENSMUSG00000076614.8		Mus musculus (Mouse).									PF07654	C1-set					10090							0	0	0	0	0	131758	264652	264289	120676	283211	0.00669393	0.00307089	0.00622722	0.0062766	0.00312087	1.23765	2.48596	2.48255	1.13355	2.66029	-0.902105
A0A075B5Q4	Immunoglobulin heavy variable 5-12	SubName: Full=Immunoglobulin heavy variable 5-12 {ECO:0000313|Ensembl:ENSMUSP00000100231.4}; Flags: Fragment;	Ighv5-12		ENSMUSG00000095429.2		Mus musculus (Mouse).			R-MMU-166663;R-MMU-173623;R-MMU-198933;R-MMU-202733;R-MMU-2029481;R-MMU-2029482;R-MMU-2029485;R-MMU-2168880;R-MMU-2454202;R-MMU-2730905;R-MMU-2871796;R-MMU-2871809;R-MMU-2871837;R-MMU-5690714;R-MMU-977606;R-MMU-983695	Initial triggering of complement;Classical antibody-mediated complement activation;Immunoregulatory interactions between a Lymphoid and a non-Lymphoid cell;Cell surface interactions at the vascular wall;FCGR activation;Regulation of actin dynamics for phagocytic cup formation;Role of phospholipids in phagocytosis;Scavenging of heme from plasma;Fc epsilon receptor (FCERI) signaling;Role of LAT2/NT…			GO:0009897, C:external side of plasma membrane		PF07686	V-set					10090					GO:0009897		0	152728	99140.9	0	0	0	0	119074	0	519308	0.00669393	1.71556	1.11363	0.0062766	0.00312087	0.000665135	0.00102167	1.33753	0.00055156	5.83328	-0.5749
A0A075B5R2	Immunoglobulin heavy variable 7-3	SubName: Full=Immunoglobulin heavy variable 7-3 {ECO:0000313|Ensembl:ENSMUSP00000100242.5}; Flags: Fragment;	Ighv7-3		ENSMUSG00000076652.5		Mus musculus (Mouse).							GO:0009897, C:external side of plasma membrane		PF07686	V-set					10090					GO:0009897		77580.2	18454.8	35712.1	51682.8	63408.5	0	0	57347.3	21778.8	68606.6	1.96619	0.467718	0.905087	1.30985	1.60702	0.000665135	0.00102167	1.45341	0.551961	1.73876	1.41831
A0A075B5R4	Immunoglobulin heavy variable 14-1	SubName: Full=Immunoglobulin heavy variable 14-1 {ECO:0000313|Ensembl:ENSMUSP00000100244.3}; Flags: Fragment;	Ighv14-1		ENSMUSG00000094509.2		Mus musculus (Mouse).			R-MMU-166663;R-MMU-173623;R-MMU-198933;R-MMU-202733;R-MMU-2029481;R-MMU-2029482;R-MMU-2029485;R-MMU-2168880;R-MMU-2454202;R-MMU-2730905;R-MMU-2871796;R-MMU-2871809;R-MMU-2871837;R-MMU-5690714;R-MMU-977606;R-MMU-983695	Initial triggering of complement;Classical antibody-mediated complement activation;Immunoregulatory interactions between a Lymphoid and a non-Lymphoid cell;Cell surface interactions at the vascular wall;FCGR activation;Regulation of actin dynamics for phagocytic cup formation;Role of phospholipids in phagocytosis;Scavenging of heme from plasma;Fc epsilon receptor (FCERI) signaling;Role of LAT2/NT…			GO:0009897, C:external side of plasma membrane		PF07686	V-set					10090					GO:0009897		0	0	0	0	0	151204	0	292498	243853	627763	0.00669393	0.00307089	0.00622722	0.0062766	0.00312087	1.14956	0.00102167	2.22378	1.85395	4.77271	-0.665003
A0A075B5R5	Immunoglobulin heavy variable 4-1	SubName: Full=Immunoglobulin heavy variable 4-1 {ECO:0000313|Ensembl:ENSMUSP00000100245.2}; Flags: Fragment;	Ighv4-1		ENSMUSG00000076655.3		Mus musculus (Mouse).			R-MMU-166663;R-MMU-173623;R-MMU-198933;R-MMU-202733;R-MMU-2029481;R-MMU-2029482;R-MMU-2029485;R-MMU-2168880;R-MMU-2454202;R-MMU-2730905;R-MMU-2871796;R-MMU-2871809;R-MMU-2871837;R-MMU-5690714;R-MMU-977606;R-MMU-983695	Initial triggering of complement;Classical antibody-mediated complement activation;Immunoregulatory interactions between a Lymphoid and a non-Lymphoid cell;Cell surface interactions at the vascular wall;FCGR activation;Regulation of actin dynamics for phagocytic cup formation;Role of phospholipids in phagocytosis;Scavenging of heme from plasma;Fc epsilon receptor (FCERI) signaling;Role of LAT2/NT…			GO:0009897, C:external side of plasma membrane		PF07686	V-set					10090					GO:0009897		0	30917.3	0	0	73061.6	58556	38749	152326	0	196275	0.00669393	0.56225	0.00622722	0.0062766	1.32867	1.06488	0.704675	2.77014	0.00055156	3.56938	-0.83857
A0A075B5S2	Immunoglobulin heavy variable 7-1	SubName: Full=Immunoglobulin heavy variable 7-1 {ECO:0000313|Ensembl:ENSMUSP00000100255.5}; Flags: Fragment;	Ighv7-1		ENSMUSG00000076665.5		Mus musculus (Mouse).							GO:0009897, C:external side of plasma membrane		PF07686	V-set					10090					GO:0009897		0	0	0	0	128278	0	0	81994.7	165243	0	0.00669393	0.00307089	0.00622722	0.0062766	3.41605	0.000665135	0.00102167	2.18352	4.40043	0.000434695	-0.620499
A0A075B5V0	Immunoglobulin heavy variable 1-26	SubName: Full=Immunoglobulin heavy variable 1-26 {ECO:0000313|Ensembl:ENSMUSP00000100291.2}; SubName: Full=MCG114299 {ECO:0000313|EMBL:EDL18325.1}; Flags: Fragment;	Ighv1-26		ENSMUSG00000094546.2		Mus musculus (Mouse).			R-MMU-166663;R-MMU-173623;R-MMU-198933;R-MMU-202733;R-MMU-2029481;R-MMU-2029482;R-MMU-2029485;R-MMU-2168880;R-MMU-2454202;R-MMU-2730905;R-MMU-2871796;R-MMU-2871809;R-MMU-2871837;R-MMU-5690714;R-MMU-977606;R-MMU-983695	Initial triggering of complement;Classical antibody-mediated complement activation;Immunoregulatory interactions between a Lymphoid and a non-Lymphoid cell;Cell surface interactions at the vascular wall;FCGR activation;Regulation of actin dynamics for phagocytic cup formation;Role of phospholipids in phagocytosis;Scavenging of heme from plasma;Fc epsilon receptor (FCERI) signaling;Role of LAT2/NT…			GO:0009897, C:external side of plasma membrane		PF07686	V-set					10090					GO:0009897		440783	385814	674353	340075	539058	542800	963238	1395620	522191	2210470	0.549989	0.481401	0.841426	0.42433	0.672612	0.677281	1.20188	1.74139	0.651566	2.75812	-0.646703
A0A075B5V6	Immunoglobulin heavy variable V1-42	SubName: Full=Immunoglobulin heavy variable V1-42 {ECO:0000313|Ensembl:ENSMUSP00000100297.2};	Ighv1-42		ENSMUSG00000094652.3		Mus musculus (Mouse).			R-MMU-166663;R-MMU-173623;R-MMU-198933;R-MMU-202733;R-MMU-2029481;R-MMU-2029482;R-MMU-2029485;R-MMU-2168880;R-MMU-2454202;R-MMU-2730905;R-MMU-2871796;R-MMU-2871809;R-MMU-2871837;R-MMU-5690714;R-MMU-977606;R-MMU-983695	Initial triggering of complement;Classical antibody-mediated complement activation;Immunoregulatory interactions between a Lymphoid and a non-Lymphoid cell;Cell surface interactions at the vascular wall;FCGR activation;Regulation of actin dynamics for phagocytic cup formation;Role of phospholipids in phagocytosis;Scavenging of heme from plasma;Fc epsilon receptor (FCERI) signaling;Role of LAT2/NT…			GO:0009897, C:external side of plasma membrane		PF07686	V-set					10090					GO:0009897		3193040	2381970	3816370	3986070	3555200	3705920	3875520	3630720	2467200	5970210	0.872839	0.651128	1.04323	1.08962	0.971838	1.01304	1.0594	0.992482	0.674426	1.632	-0.495818
A0A075B5V8	Immunoglobulin heavy variable 1-47	SubName: Full=Immunoglobulin heavy variable 1-47 {ECO:0000313|Ensembl:ENSMUSP00000100299.2};	Ighv1-47		ENSMUSG00000076709.3		Mus musculus (Mouse).			R-MMU-166663;R-MMU-173623;R-MMU-198933;R-MMU-202733;R-MMU-2029481;R-MMU-2029482;R-MMU-2029485;R-MMU-2168880;R-MMU-2454202;R-MMU-2730905;R-MMU-2871796;R-MMU-2871809;R-MMU-2871837;R-MMU-5690714;R-MMU-977606;R-MMU-983695	Initial triggering of complement;Classical antibody-mediated complement activation;Immunoregulatory interactions between a Lymphoid and a non-Lymphoid cell;Cell surface interactions at the vascular wall;FCGR activation;Regulation of actin dynamics for phagocytic cup formation;Role of phospholipids in phagocytosis;Scavenging of heme from plasma;Fc epsilon receptor (FCERI) signaling;Role of LAT2/NT…			GO:0009897, C:external side of plasma membrane		PF07686	V-set					10090					GO:0009897		0	0	0	0	47864.5	125956	0	115213	0	113560	0.00669393	0.00307089	0.00622722	0.0062766	1.1889	3.12861	0.00102167	2.86177	0.00055156	2.82071	-0.757004
A0A075B5Y4	Immunoglobulin heavy variable 1-81	SubName: Full=Immunoglobulin heavy variable 1-81 {ECO:0000313|Ensembl:ENSMUSP00000100329.3}; Flags: Fragment;	Ighv1-81		ENSMUSG00000094689.2		Mus musculus (Mouse).			R-MMU-166663;R-MMU-173623;R-MMU-198933;R-MMU-202733;R-MMU-2029481;R-MMU-2029482;R-MMU-2029485;R-MMU-2168880;R-MMU-2454202;R-MMU-2730905;R-MMU-2871796;R-MMU-2871809;R-MMU-2871837;R-MMU-5690714;R-MMU-977606;R-MMU-983695	Initial triggering of complement;Classical antibody-mediated complement activation;Immunoregulatory interactions between a Lymphoid and a non-Lymphoid cell;Cell surface interactions at the vascular wall;FCGR activation;Regulation of actin dynamics for phagocytic cup formation;Role of phospholipids in phagocytosis;Scavenging of heme from plasma;Fc epsilon receptor (FCERI) signaling;Role of LAT2/NT…			GO:0009897, C:external side of plasma membrane		PF07686	V-set					10090					GO:0009897		0	0	54973.8	0	61086.2	0	107454	230269	0	356306	0.00669393	0.00307089	0.678614	0.0062766	0.754068	0.000665135	1.32645	2.84251	0.00055156	4.39836	-0.700456
A0A075B6A3	Immunoglobulin heavy constant alpha	SubName: Full=Immunoglobulin heavy constant alpha {ECO:0000313|Ensembl:ENSMUSP00000137226.2}; Flags: Fragment;	Igha		ENSMUSG00000095079.7		Mus musculus (Mouse).						GO:0019731, P:antibacterial humoral response;GO:0006958, P:complement activation, classical pathway;GO:0002455, P:humoral immune response mediated by circulating immunoglobulin;GO:0016064, P:immunoglobulin mediated immune response;GO:0002385, P:mucosal immune response	GO:0005615, C:extracellular space;GO:0042571, C:immunoglobulin complex, circulating;GO:0071748, C:monomeric IgA immunoglobulin complex;GO:0071752, C:secretory dimeric IgA immunoglobulin complex;GO:0071751, C:secretory IgA immunoglobulin complex	GO:0003823, F:antigen binding;GO:0034987, F:immunoglobulin receptor binding	PF07654	C1-set					10090					GO:0019731;GO:0006958;GO:0002455;GO:0016064;GO:0002385;GO:0005615;GO:0042571;GO:0071748;GO:0071752;GO:0071751;GO:0003823;GO:0034987		2404050	2919040	3774430	2692260	5208840	1360290	1530770	3780700	1473370	9361290	0.696724	0.845975	1.09388	0.780251	1.50959	0.394229	0.443637	1.0957	0.427001	2.71302	-0.458201
A0A087WP24	Abhydrolase domain containing 14b	SubName: Full=Abhydrolase domain containing 14b {ECO:0000313|Ensembl:ENSMUSP00000139597.2}; Flags: Fragment;	Abhd14b		ENSMUSG00000042073.16		Mus musculus (Mouse).									PF12697	Abhydrolase_6					10090							1124010	983796	1856720	1425930	1506780	1600870	2243910	2074350	2363350	2647160	0.630514	0.551861	1.04153	0.799877	0.845229	0.898009	1.25872	1.16361	1.32572	1.48493	-1.2685
A0A087WQT1	Lymphocyte antigen 6 complex, locus G2	SubName: Full=Lymphocyte antigen 6 complex, locus G2 {ECO:0000313|Ensembl:ENSMUSP00000140330.2};	Ly6g2		ENSMUSG00000047728.14		Mus musculus (Mouse).						GO:0095500, P:acetylcholine receptor signaling pathway	GO:0005886, C:plasma membrane;GO:0045202, C:synapse	GO:0033130, F:acetylcholine receptor binding;GO:0030550, F:acetylcholine receptor inhibitor activity	PF00021	UPAR_LY6					10090					GO:0095500;GO:0005886;GO:0045202;GO:0033130;GO:0030550		223859	206408	292345	256829	220734	197007	0	114883	0	0	1.48049	1.36507	1.93342	1.69853	1.45982	1.3029	0.00102167	0.759776	0.00055156	0.000434695	0.67384
A0A087WSM5	Predicted gene 29049	SubName: Full=Predicted gene 29049 {ECO:0000313|Ensembl:ENSMUSP00000141109.2};	Gm29049		ENSMUSG00000099861.2		Mus musculus (Mouse).		ENOG502QRYD				GO:0007276, P:gamete generation;GO:0006355, P:regulation of DNA-templated transcription	GO:0005829, C:cytosol;GO:0005654, C:nucleoplasm	GO:0035064, F:methylated histone binding	PF02513	Spin-Ssty					10090					GO:0007276;GO:0006355;GO:0005829;GO:0005654;GO:0035064		15195300	11580100	17603600	11808800	23274800	571608	1534850	0	1194810	0	1.83598	1.39917	2.12697	1.42681	2.81219	0.0690649	0.185449	0.000203521	0.144364	0.000434695	0.842027
A0A087WSN6	Fibronectin	RecName: Full=Fibronectin {ECO:0000256|ARBA:ARBA00020368};	Fn1	14268	ENSMUSG00000026193.16		Mus musculus (Mouse).						GO:0006953, P:acute-phase response;GO:0007155, P:cell adhesion;GO:0008360, P:regulation of cell shape	GO:0005576, C:extracellular region	GO:0008201, F:heparin binding	PF00039;PF00040;PF00041	fn1;fn2;fn3					10090					GO:0006953;GO:0007155;GO:0008360;GO:0005576;GO:0008201		238729	173477	329246	358770	489140	0	152829	163264	106762	322324	1.0226	0.743088	1.41032	1.53679	2.09523	0.000665135	0.654643	0.699341	0.457315	1.38067	0.0388059
A0A087WSU3	NADH:ubiquinone oxidoreductase core subunit S1	SubName: Full=NADH:ubiquinone oxidoreductase core subunit S1 {ECO:0000313|Ensembl:ENSMUSP00000141190.2}; Flags: Fragment;	Ndufs1		ENSMUSG00000025968.17		Mus musculus (Mouse).															10090							338708	310046	383318	185313	325829	1530010	3472940	2721510	9103890	1477730	0.17064	0.1562	0.193114	0.09336	0.164151	0.770813	1.74965	1.37109	4.58651	0.744475	-0.631426
A0A0A6YVW3	Immunoglobulin heavy variable V1-23	SubName: Full=Immunoglobulin heavy variable V1-23 {ECO:0000313|Ensembl:ENSMUSP00000141293.2}; Flags: Fragment;	Ighv1-23		ENSMUSG00000103290.2		Mus musculus (Mouse).			R-MMU-166663;R-MMU-173623;R-MMU-198933;R-MMU-202733;R-MMU-2029481;R-MMU-2029482;R-MMU-2029485;R-MMU-2168880;R-MMU-2454202;R-MMU-2730905;R-MMU-2871796;R-MMU-2871809;R-MMU-2871837;R-MMU-5690714;R-MMU-977606;R-MMU-983695	Initial triggering of complement;Classical antibody-mediated complement activation;Immunoregulatory interactions between a Lymphoid and a non-Lymphoid cell;Cell surface interactions at the vascular wall;FCGR activation;Regulation of actin dynamics for phagocytic cup formation;Role of phospholipids in phagocytosis;Scavenging of heme from plasma;Fc epsilon receptor (FCERI) signaling;Role of LAT2/NT…			GO:0009897, C:external side of plasma membrane		PF07686	V-set					10090					GO:0009897		0	0	0	156040	250194	0	0	507481	450456	408620	0.00669393	0.00307089	0.00622722	0.880194	1.4113	0.000665135	0.00102167	2.86261	2.54094	2.30495	-0.883161
A0A0A6YW89	6-phosphofructo-2-kinase/fructose-2,6-biphosphatase 3	SubName: Full=6-phosphofructo-2-kinase/fructose-2,6-biphosphatase 3 {ECO:0000313|Ensembl:ENSMUSP00000141445.2};	Pfkfb3		ENSMUSG00000026773.20		Mus musculus (Mouse).						GO:0006003, P:fructose 2,6-bisphosphate metabolic process;GO:0006000, P:fructose metabolic process	GO:0005829, C:cytosol;GO:0005654, C:nucleoplasm	GO:0003873, F:6-phosphofructo-2-kinase activity;GO:0005524, F:ATP binding;GO:0004331, F:fructose-2,6-bisphosphate 2-phosphatase activity	PF01591;PF00300	6PF2K;His_Phos_1					10090					GO:0006003;GO:0006000;GO:0005829;GO:0005654;GO:0003873;GO:0005524;GO:0004331		0	0	0	0	0	161129	257782	0	0	214227	0.00669393	0.00307089	0.00622722	0.0062766	0.00312087	2.54493	4.0715	0.000203521	0.00055156	3.38358	-0.636919
A0A0A6YX73	Protein kinase, cAMP dependent regulatory, type II alpha	SubName: Full=Protein kinase, cAMP dependent regulatory, type II alpha {ECO:0000313|Ensembl:ENSMUSP00000141869.2};	Prkar2a		ENSMUSG00000032601.14	Cell membrane {ECO:0000256|ARBA:ARBA00004236}. Membrane {ECO:0000256|ARBA:ARBA00004370}.	Mus musculus (Mouse).						GO:0001932, P:regulation of protein phosphorylation	GO:0005952, C:cAMP-dependent protein kinase complex;GO:0005886, C:plasma membrane	GO:0030552, F:cAMP binding;GO:0008603, F:cAMP-dependent protein kinase regulator activity	PF00027;PF02197	cNMP_binding;RIIa					10090					GO:0001932;GO:0005952;GO:0005886;GO:0030552;GO:0008603		0	0	0	0	0	68779.2	45319.5	99965.1	36788.4	0	0.00669393	0.00307089	0.00622722	0.0062766	0.00312087	2.74182	1.80662	3.98502	1.46654	0.000434695	-0.727081
A0A0A6YXD3	NADH dehydrogenase [ubiquinone] iron-sulfur protein 2, mitochondrial	RecName: Full=NADH dehydrogenase [ubiquinone] iron-sulfur protein 2, mitochondrial {ECO:0000256|ARBA:ARBA00020178}; AltName: Full=Complex I-49kD {ECO:0000256|ARBA:ARBA00030505}; AltName: Full=NADH-ubiquinone oxidoreductase 49 kDa subunit {ECO:0000256|ARBA:ARBA00031562}; Flags: Fragment;	Ndufs2		ENSMUSG00000013593.13	Mitochondrion inner membrane {ECO:0000256|ARBA:ARBA00004443}; Peripheral membrane protein {ECO:0000256|ARBA:ARBA00004443}; Matrix side {ECO:0000256|ARBA:ARBA00004443}.	Mus musculus (Mouse).							GO:0005743, C:mitochondrial inner membrane;GO:0070469, C:respirasome	GO:0051539, F:4 iron, 4 sulfur cluster binding;GO:0051287, F:NAD binding;GO:0008137, F:NADH dehydrogenase (ubiquinone) activity;GO:0048038, F:quinone binding	PF00346	Complex1_49kDa					10090					GO:0005743;GO:0070469;GO:0051539;GO:0051287;GO:0008137;GO:0048038		0	0	0	0	0	199639	166919	0	117970	176428	0.00669393	0.00307089	0.00622722	0.0062766	0.00312087	3.02046	2.52542	0.000203521	1.78484	2.66929	-0.793259
A0A0A6YXN4	Immunoglobulin heavy variable V1-18	SubName: Full=Immunoglobulin heavy variable V1-18 {ECO:0000313|Ensembl:ENSMUSP00000142064.2}; Flags: Fragment;	Ighv1-18		ENSMUSG00000076695.8		Mus musculus (Mouse).						GO:0016064, P:immunoglobulin mediated immune response		GO:0003823, F:antigen binding	PF07686	V-set					10090					GO:0016064;GO:0003823		0	51252.3	94447.4	0	0	139995	274777	222226	0	417714	0.00669393	0.426956	0.786792	0.0062766	0.00312087	1.16622	2.28902	1.85125	0.00055156	3.47976	-0.875899
A0A0A6YXQ0	Immunoglobulin heavy variable 8-8	SubName: Full=Immunoglobulin heavy variable 8-8 {ECO:0000313|Ensembl:ENSMUSP00000142082.2}; Flags: Fragment;	Ighv8-8		ENSMUSG00000104452.2		Mus musculus (Mouse).			R-MMU-166663;R-MMU-173623;R-MMU-198933;R-MMU-202733;R-MMU-2029481;R-MMU-2029482;R-MMU-2029485;R-MMU-2168880;R-MMU-2454202;R-MMU-2730905;R-MMU-2871796;R-MMU-2871809;R-MMU-2871837;R-MMU-5690714;R-MMU-977606;R-MMU-983695	Initial triggering of complement;Classical antibody-mediated complement activation;Immunoregulatory interactions between a Lymphoid and a non-Lymphoid cell;Cell surface interactions at the vascular wall;FCGR activation;Regulation of actin dynamics for phagocytic cup formation;Role of phospholipids in phagocytosis;Scavenging of heme from plasma;Fc epsilon receptor (FCERI) signaling;Role of LAT2/NT…			GO:0009897, C:external side of plasma membrane		PF07686	V-set					10090					GO:0009897		0	0	0	0	0	0	0	146812	0	415889	0.00669393	0.00307089	0.00622722	0.0062766	0.00312087	0.000665135	0.00102167	2.60906	0.00055156	7.39094	-0.439441
A0A0A6YY53	Immunoglobulin heavy constant gamma 2C	SubName: Full=Immunoglobulin heavy constant gamma 2C {ECO:0000313|Ensembl:ENSMUSP00000142282.2}; Flags: Fragment;	Ighg2c		ENSMUSG00000076612.9		Mus musculus (Mouse).						GO:0019731, P:antibacterial humoral response;GO:0006958, P:complement activation, classical pathway;GO:0042742, P:defense response to bacterium;GO:0002455, P:humoral immune response mediated by circulating immunoglobulin;GO:0016064, P:immunoglobulin mediated immune response	GO:0005615, C:extracellular space;GO:0071735, C:IgG immunoglobulin complex;GO:0042571, C:immunoglobulin complex, circulating	GO:0003823, F:antigen binding;GO:0034988, F:Fc-gamma receptor I complex binding;GO:0034987, F:immunoglobulin receptor binding	PF07654	C1-set					10090					GO:0019731;GO:0006958;GO:0042742;GO:0002455;GO:0016064;GO:0005615;GO:0071735;GO:0042571;GO:0003823;GO:0034988;GO:0034987		0	518652	530402	450666	0	568927	694751	938530	618725	1661340	0.00669393	0.867022	0.886664	0.753371	0.00312087	0.951066	1.1614	1.56893	1.03431	2.77723	-1.33062
A0A0A6YYE7	Immunoglobulin kappa variable 4-57	SubName: Full=Immunoglobulin kappa variable 4-57 {ECO:0000313|Ensembl:ENSMUSP00000100158.3}; Flags: Fragment;	Igkv4-57		ENSMUSG00000076556.4		Mus musculus (Mouse).						GO:0006955, P:immune response	GO:0005615, C:extracellular space		PF07686	V-set					10090					GO:0006955;GO:0005615		0	0	0	0	0	0	0	0	0	537568	0.00669393	0.00307089	0.00622722	0.0062766	0.00312087	0.000665135	0.00102167	0.000203521	0.00055156	10	-0.332132
A0A0B4J1H7	Immunoglobulin kappa variable 1-135	SubName: Full=Immunoglobulin kappa variable 1-135 {ECO:0000313|Ensembl:ENSMUSP00000100104.2}; Flags: Fragment;	Igkv1-135		ENSMUSG00000096336.3		Mus musculus (Mouse).			R-MMU-166663;R-MMU-173623;R-MMU-198933;R-MMU-202733;R-MMU-2029481;R-MMU-2029482;R-MMU-2029485;R-MMU-2168880;R-MMU-2454202;R-MMU-2730905;R-MMU-2871796;R-MMU-2871809;R-MMU-2871837;R-MMU-5690714;R-MMU-977606;R-MMU-983695	Initial triggering of complement;Classical antibody-mediated complement activation;Immunoregulatory interactions between a Lymphoid and a non-Lymphoid cell;Cell surface interactions at the vascular wall;FCGR activation;Regulation of actin dynamics for phagocytic cup formation;Role of phospholipids in phagocytosis;Scavenging of heme from plasma;Fc epsilon receptor (FCERI) signaling;Role of LAT2/NT…		GO:0006955, P:immune response	GO:0005615, C:extracellular space		PF07686	V-set					10090					GO:0006955;GO:0005615		114125	0	0	93278.8	48948.6	120359	111533	61715.1	101976	492394	0.997309	0.00307089	0.00622722	0.815139	0.427749	1.05179	0.974658	0.539312	0.891142	4.3029	-0.00311873
A0A0B4J1I1	Immunoglobulin kappa variable 16-104	SubName: Full=Immunoglobulin kappa variable 16-104 {ECO:0000313|Ensembl:ENSMUSP00000100124.2}; Flags: Fragment;	Igkv16-104		ENSMUSG00000076522.3		Mus musculus (Mouse).						GO:0006955, P:immune response	GO:0005615, C:extracellular space		PF07686	V-set					10090					GO:0006955;GO:0005615		4576230	5568060	0	0	0	4598800	7699430	5761100	6452110	6092270	1.12306	1.36646	0.00622722	0.0062766	0.00312087	1.1286	1.88952	1.41384	1.58342	1.49511	0.177542
A0A0B4J1I9	Immunoglobulin kappa variable 4-55	SubName: Full=Immunoglobulin kappa variable 4-55 {ECO:0000313|Ensembl:ENSMUSP00000100160.2}; Flags: Fragment;	Igkv4-55		ENSMUSG00000096833.3		Mus musculus (Mouse).									PF07686	V-set					10090							0	0	41298.1	0	229822	0	219405	122004	0	349476	0.00669393	0.00307089	0.429292	0.0062766	2.38899	0.000665135	2.28071	1.26823	0.00055156	3.63279	-0.79
A0A0F6AIX5	Lipid droplet-associated hydrolase	RecName: Full=Lipid droplet-associated hydrolase {ECO:0000256|ARBA:ARBA00019242}; AltName: Full=Lipid droplet-associated serine hydrolase {ECO:0000256|ARBA:ARBA00031924};	Ldah	68832	ENSMUSG00000037669.16	Lipid droplet {ECO:0000256|ARBA:ARBA00004502}.	Mus musculus (Mouse).					mmu:68832	GO:0019915, P:lipid storage	GO:0005811, C:lipid droplet	GO:0016298, F:lipase activity	PF10230	LIDHydrolase					10090					GO:0019915;GO:0005811;GO:0016298		1008910	943339	589979	785767	610523	244280	0	0	218095	169322	2.20758	2.0641	1.29092	1.71932	1.33587	0.534504	0.00102167	0.000203521	0.477209	0.37049	1.5348
A0A0G2JDV3	Guanylate-binding protein 6	RecName: Full=Guanylate-binding protein 6; EC=3.6.5.- {ECO:0000250|UniProtKB:P32455}; AltName: Full=GTP-binding protein 6; Short=GBP-6; AltName: Full=Guanine nucleotide-binding protein 6; AltName: Full=Macrophage activation 2 like protein;	Gbp6			Cytoplasmic vesicle {ECO:0000269|PubMed:18025219}.	Mus musculus (Mouse).		KOG2037			mmu:100702	GO:0044406, P:adhesion of symbiont to host;GO:0035458, P:cellular response to interferon-beta;GO:0071222, P:cellular response to lipopolysaccharide;GO:0071346, P:cellular response to type II interferon;GO:0050830, P:defense response to Gram-positive bacterium;GO:0042832, P:defense response to protozoan;GO:0009617, P:response to bacterium	GO:0031410, C:cytoplasmic vesicle;GO:0020005, C:symbiont-containing vacuole membrane	GO:0005525, F:GTP binding;GO:0003924, F:GTPase activity	PF02263;PF02841	GBP;GBP_C	K20908	guanylate-binding protein 6			10090					GO:0044406;GO:0035458;GO:0071222;GO:0071346;GO:0050830;GO:0042832;GO:0009617;GO:0031410;GO:0020005;GO:0005525;GO:0003924		0	38040.9	0	0	0	0	59120.7	0	0	0	0.00669393	3.91522	0.00622722	0.0062766	0.00312087	0.000665135	6.08478	0.000203521	0.00055156	0.000434695	-0.484107
A0A0G2JDZ4	Myosin, light chain 10, regulatory	SubName: Full=Myosin, light chain 10, regulatory {ECO:0000313|Ensembl:ENSMUSP00000142570.2};	Myl10	59310	ENSMUSG00000005474.10		Mus musculus (Mouse).								GO:0005509, F:calcium ion binding	PF00036	EF-hand_1					10090					GO:0005509		384927	1008490	577481	172275	261171	407667	297782	420802	555674	0	0.942001	2.468	1.41322	0.421595	0.639143	0.997651	0.728738	1.0298	1.35986	0.000434695	-0.0918074
A0A0G2JE99	Immunoglobulin lambda constant 1	SubName: Full=Immunoglobulin lambda constant 1 {ECO:0000313|Ensembl:ENSMUSP00000142686.2}; Flags: Fragment;	Iglc1		ENSMUSG00000105906.2		Mus musculus (Mouse).			R-MMU-166663;R-MMU-173623;R-MMU-198933;R-MMU-202733;R-MMU-2029481;R-MMU-2029482;R-MMU-2029485;R-MMU-2168880;R-MMU-2454202;R-MMU-2730905;R-MMU-2871796;R-MMU-2871809;R-MMU-2871837;R-MMU-5690714;R-MMU-977606;R-MMU-983695	Initial triggering of complement;Classical antibody-mediated complement activation;Immunoregulatory interactions between a Lymphoid and a non-Lymphoid cell;Cell surface interactions at the vascular wall;FCGR activation;Regulation of actin dynamics for phagocytic cup formation;Role of phospholipids in phagocytosis;Scavenging of heme from plasma;Fc epsilon receptor (FCERI) signaling;Role of LAT2/NT…			GO:0019815, C:B cell receptor complex;GO:0009897, C:external side of plasma membrane;GO:0071735, C:IgG immunoglobulin complex		PF07654	C1-set					10090					GO:0019815;GO:0009897;GO:0071735		180071	246336	267515	280827	362088	6011240	4695500	9175970	9673190	6852860	0.0477065	0.0652622	0.0708732	0.0743999	0.0959285	1.59257	1.24399	2.431	2.56273	1.81554	-0.957883
A0A0G2JF51	Outer dense fiber of sperm tails 2-like	SubName: Full=Outer dense fiber of sperm tails 2-like {ECO:0000313|Ensembl:ENSMUSP00000143025.2};	Odf2l		ENSMUSG00000028256.17		Mus musculus (Mouse).															10090							974886	684979	1743540	973144	973265	0	0	0	0	0	1.82228	1.28038	3.25907	1.81902	1.81925	0.000665135	0.00102167	0.000203521	0.00055156	0.000434695	0.744369
A0A0G2JFP4	Ferric-chelate reductase 1	SubName: Full=Ferric-chelate reductase 1 {ECO:0000313|Ensembl:ENSMUSP00000143255.2};	Frrs1	20321	ENSMUSG00000033386.11	Membrane {ECO:0000256|ARBA:ARBA00004141}; Multi- pass membrane protein {ECO:0000256|ARBA:ARBA00004141}.	Mus musculus (Mouse).					mmu:20321		GO:0016020, C:membrane	GO:0046872, F:metal ion binding;GO:0016491, F:oxidoreductase activity	PF03351;PF02014	DOMON;Reeler					10090					GO:0016020;GO:0046872;GO:0016491		713686	661441	449793	597846	562589	904378	1007300	796493	846324	994580	0.947233	0.877891	0.596983	0.793485	0.746691	1.20033	1.33693	1.05714	1.12328	1.32005	-0.222689
A0A0J9YTU1	Ketohexokinase	SubName: Full=Ketohexokinase {ECO:0000313|Ensembl:ENSMUSP00000143850.2}; Flags: Fragment;	Khk		ENSMUSG00000029162.16		Mus musculus (Mouse).						GO:0006000, P:fructose metabolic process		GO:0004454, F:ketohexokinase activity	PF00294	PfkB					10090					GO:0006000;GO:0004454		1053180	934522	1526880	1412430	1229260	730457	1575640	991095	857498	1202020	0.914776	0.811712	1.32622	1.22682	1.06772	0.634464	1.36858	0.86085	0.74481	1.04406	-0.359797
A0A0J9YUD5	Nucleoporin 205	SubName: Full=Nucleoporin 205 {ECO:0000313|Ensembl:ENSMUSP00000144126.2};	Nup205		ENSMUSG00000038759.16		Mus musculus (Mouse).			R-MMU-159227;R-MMU-159230;R-MMU-159231;R-MMU-159236;R-MMU-170822;R-MMU-191859;R-MMU-3108214;R-MMU-3232142;R-MMU-3301854;R-MMU-3371453;R-MMU-4085377;R-MMU-4551638;R-MMU-4570464;R-MMU-4615885;R-MMU-5578749;R-MMU-9615933	Transport of the SLBP independent Mature mRNA;Transport of the SLBP Dependant Mature mRNA;Transport of Mature mRNA Derived from an Intronless Transcript;Transport of Mature mRNA derived from an Intron-Containing Transcript;Regulation of Glucokinase by Glucokinase Regulatory Protein;snRNP Assembly;SUMOylation of DNA damage response and repair proteins;SUMOylation of ubiquitinylation proteins;Nucle…		GO:0051292, P:nuclear pore complex assembly;GO:0006999, P:nuclear pore organization	GO:0005635, C:nuclear envelope;GO:0031965, C:nuclear membrane;GO:0034399, C:nuclear periphery;GO:0005643, C:nuclear pore;GO:0044611, C:nuclear pore inner ring	GO:0017056, F:structural constituent of nuclear pore	PF11894	Nup192					10090					GO:0051292;GO:0006999;GO:0005635;GO:0031965;GO:0034399;GO:0005643;GO:0044611;GO:0017056		0	52990.1	233122	132103	0	75469	0	0	0	0	0.00669393	1.07336	4.72209	2.67586	0.00312087	1.52869	0.00102167	0.000203521	0.00055156	0.000434695	-0.656855
A0A0J9YVA3	Glucokinase regulatory protein	SubName: Full=Glucokinase regulatory protein {ECO:0000313|Ensembl:ENSMUSP00000144568.3}; Flags: Fragment;	Gckr		ENSMUSG00000059434.10		Mus musculus (Mouse).															10090							0	0	0	0	0	720239	0	694271	828810	550735	0.00669393	0.00307089	0.00622722	0.0062766	0.00312087	2.57776	0.00102167	2.48482	2.96633	1.9711	-0.801238
A0A0J9YVH3	Expressed sequence AU041133	SubName: Full=Expressed sequence AU041133 {ECO:0000313|Ensembl:ENSMUSP00000144661.2};	AU041133	216177	ENSMUSG00000078435.6		Mus musculus (Mouse).					mmu:216177	GO:0000122, P:negative regulation of transcription by RNA polymerase II		GO:0001227, F:DNA-binding transcription repressor activity, RNA polymerase II-specific;GO:0046872, F:metal ion binding	PF01352;PF00096;PF13912;PF13465	KRAB;zf-C2H2;zf-C2H2_6;zf-H2C2_2	K09228	KRAB domain-containing zinc finger protein	mmu05168	Herpes simplex virus 1 infection	10090	6	Human Diseases	6_3	Infectious disease: viral	GO:0000122;GO:0001227;GO:0046872	zf-C2H2	0	0	0	242856	0	235310	113410	124804	160956	89631.3	0.00669393	0.00307089	0.00622722	2.51152	0.00312087	2.43348	1.17284	1.29067	1.66454	0.926932	-1.05714
A0A0N4SUJ3	N-acetylated alpha-linked acidic dipeptidase-like 2	SubName: Full=N-acetylated alpha-linked acidic dipeptidase-like 2 {ECO:0000313|Ensembl:ENSMUSP00000144706.2};	Naaladl2	635702	ENSMUSG00000102758.4		Mus musculus (Mouse).					mmu:635702	GO:0009617, P:response to bacterium	GO:0016020, C:membrane;GO:0005654, C:nucleoplasm				K01301	N-acetylated-alpha-linked acidic dipeptidase [EC:3.4.17.21]			10090					GO:0009617;GO:0016020;GO:0005654		7075080	4749660	5845450	5032940	6288520	2254380	2185410	2182680	2103200	2308140	1.76764	1.18666	1.46043	1.25743	1.57113	0.563236	0.546005	0.545323	0.525466	0.576668	1.62319
A0A0N4SVG9	RAB7, member RAS oncogene family	SubName: Full=RAB7, member RAS oncogene family {ECO:0000313|Ensembl:ENSMUSP00000145097.2}; Flags: Fragment;	Rab7		ENSMUSG00000079477.10		Mus musculus (Mouse).								GO:0005525, F:GTP binding;GO:0003924, F:GTPase activity	PF00071	Ras					10090					GO:0005525;GO:0003924		0	0	0	0	0	269773	0	310575	241062	281608	0.00669393	0.00307089	0.00622722	0.0062766	0.00312087	2.44577	0.00102167	2.81568	2.18548	2.55307	-0.809109
A0A0N4SVS6	Cellular nucleic acid binding protein	SubName: Full=Cellular nucleic acid binding protein {ECO:0000313|Ensembl:ENSMUSP00000145227.2};	Cnbp		ENSMUSG00000030057.16		Mus musculus (Mouse).								GO:0003676, F:nucleic acid binding;GO:0008270, F:zinc ion binding	PF00098	zf-CCHC					10090					GO:0003676;GO:0008270	Others	149683	108063	183227	251357	181516	341831	165637	322950	273415	333048	0.647774	0.467658	0.792941	1.08778	0.785536	1.47932	0.716818	1.39761	1.18324	1.44131	-1.01662
A0A0N4SVV4	Retinoic acid receptor responder protein 2	RecName: Full=Retinoic acid receptor responder protein 2 {ECO:0000256|ARBA:ARBA00018808}; AltName: Full=Chemerin {ECO:0000256|ARBA:ARBA00032785};	Rarres2	71660	ENSMUSG00000009281.7	Secreted {ECO:0000256|ARBA:ARBA00004613}.	Mus musculus (Mouse).						GO:0019732, P:antifungal humoral response;GO:0061760, P:antifungal innate immune response;GO:0030154, P:cell differentiation;GO:0050829, P:defense response to Gram-negative bacterium;GO:0050830, P:defense response to Gram-positive bacterium;GO:0048566, P:embryonic digestive tract development;GO:0006954, P:inflammatory response;GO:0008286, P:insulin receptor signaling pathway;GO:0010759, P:positiv…	GO:0062023, C:collagen-containing extracellular matrix;GO:0005615, C:extracellular space	GO:0005102, F:signaling receptor binding							10090					GO:0019732;GO:0061760;GO:0030154;GO:0050829;GO:0050830;GO:0048566;GO:0006954;GO:0008286;GO:0010759;GO:0001934;GO:0050994;GO:0001523;GO:0062023;GO:0005615;GO:0005102		301364	201950	445760	391509	461380	221286	0	122453	0	159882	1.3071	0.875917	1.93339	1.69809	2.00114	0.959783	0.00102167	0.531115	0.00055156	0.693456	0.443835
A0A0R4IZY2	Cytochrome P450	RecName: Full=Cytochrome P450 {ECO:0000256|RuleBase:RU368047}; EC=1.14.14.- {ECO:0000256|RuleBase:RU368047};	Cyp2d26	76279	ENSMUSG00000022445.8	Endoplasmic reticulum membrane {ECO:0000256|RuleBase:RU368047}. Microsome membrane {ECO:0000256|RuleBase:RU368047}.	Mus musculus (Mouse).					mmu:76279	GO:0007565, P:female pregnancy;GO:0009410, P:response to xenobiotic stimulus	GO:0005789, C:endoplasmic reticulum membrane	GO:0020037, F:heme binding;GO:0005506, F:iron ion binding;GO:0016712, F:oxidoreductase activity, acting on paired donors, with incorporation or reduction of molecular oxygen, reduced flavin or flavoprotein as one donor, and incorporation of one atom of oxygen	PF00067	p450	K07414	cytochrome P450 family 2 subfamily D [EC:1.14.14.1]	mmu00140;mmu04726	Steroid hormone biosynthesis;Serotonergic synapse	10090	1;5	Metabolism;Organismal Systems	1_3;5_6	Lipid metabolism;Nervous system	GO:0007565;GO:0009410;GO:0005789;GO:0020037;GO:0005506;GO:0016712		990935	2350930	671830	1544160	1128370	444331	304342	266926	0	0	1.28662	3.05243	0.8723	2.00493	1.46507	0.576917	0.395156	0.346575	0.00055156	0.000434695	0.310653
A0A0R4J090	CD1d1 antigen	SubName: Full=CD1d1 antigen {ECO:0000313|Ensembl:ENSMUSP00000029717.3};	Cd1d1	12479	ENSMUSG00000028076.13		Mus musculus (Mouse).					mmu:12479		GO:0016020, C:membrane		PF07654;PF16497	C1-set;MHC_I_3	K06448	T-cell surface glycoprotein CD1	mmu04530;mmu04640;mmu05146	Tight junction;Hematopoietic cell lineage;Amoebiasis	10090	4;5;6	Cellular Processes;Organismal Systems;Human Diseases	4_3;5_1;6_5	Cellular community - eukaryotes;Immune system;Infectious disease: parasitic	GO:0016020		762395	1150150	849778	1074350	346837	629505	1430030	594718	1250560	788567	0.858854	1.29567	0.957292	1.21028	0.390719	0.70915	1.61096	0.669962	1.40878	0.888337	-0.395916
A0A0R4J0B5	RUS family member 1	SubName: Full=RUS family member 1 {ECO:0000313|Ensembl:ENSMUSP00000033044.10};	Rusf1	233913	ENSMUSG00000030780.16		Mus musculus (Mouse).					mmu:233913				PF04884	UVB_sens_prot					10090							761903	1211820	501626	924966	761166	438488	868214	235936	311855	640467	1.14461	1.82052	0.753595	1.38958	1.1435	0.658742	1.30432	0.354448	0.468501	0.962176	0.337401
A0A0R4J0I1	Serine (or cysteine) peptidase inhibitor, clade A, member 3K	SubName: Full=Serine (or cysteine) peptidase inhibitor, clade A, member 3K {ECO:0000313|Ensembl:ENSMUSP00000042095.4};	Serpina3k	20714	ENSMUSG00000058207.7		Mus musculus (Mouse).					mmu:20714		GO:0005615, C:extracellular space	GO:0004867, F:serine-type endopeptidase inhibitor activity	PF00079	Serpin	K04525	serpin A			10090					GO:0005615;GO:0004867		7155460	6103550	22310600	16042100	14313600	942407	898564	913596	951977	936223	1.01398	0.864917	3.16157	2.27328	2.02834	0.133546	0.127333	0.129463	0.134902	0.132669	0.0132449
A0A0R4J135	Methanethiol oxidase	RecName: Full=Methanethiol oxidase {ECO:0000256|RuleBase:RU369071}; Short=MTO {ECO:0000256|RuleBase:RU369071}; EC=1.8.3.4 {ECO:0000256|RuleBase:RU369071}; AltName: Full=Selenium-binding protein 1 {ECO:0000256|RuleBase:RU369071};	Selenbp2	20342	ENSMUSG00000068877.13	Nucleus {ECO:0000256|RuleBase:RU369071}. Cytoplasm, cytosol {ECO:0000256|RuleBase:RU369071}. Membrane {ECO:0000256|RuleBase:RU369071}; Peripheral membrane protein {ECO:0000256|RuleBase:RU369071}. Note=May associate with Golgi membrane. May associate with the membrane of autophagosomes. {ECO:0000256|RuleBase:RU369071}.	Mus musculus (Mouse).					mmu:20342	GO:0015031, P:protein transport	GO:0005829, C:cytosol;GO:0016020, C:membrane;GO:0005634, C:nucleus	GO:0018549, F:methanethiol oxidase activity;GO:0008430, F:selenium binding	PF05694	SBP56	K17285	methanethiol oxidase [EC:1.8.3.4]	mmu00920;mmu01100	Sulfur metabolism;Metabolic pathways	10090	1;1	Metabolism;Metabolism	1_3;1_0	Lipid metabolism;Global and overview maps	GO:0015031;GO:0005829;GO:0016020;GO:0005634;GO:0018549;GO:0008430		2833070	3358830	7572270	3826030	1692660	539549	1474450	957106	1243670	827388	1.16467	1.38081	3.11295	1.57288	0.695851	0.221808	0.606145	0.393466	0.511272	0.340139	0.198816
A0A0R4J1B4	Integrin alpha M	SubName: Full=Integrin alpha M {ECO:0000313|Ensembl:ENSMUSP00000101847.3};	Itgam		ENSMUSG00000030786.19	Membrane {ECO:0000256|ARBA:ARBA00004479, ECO:0000256|RuleBase:RU003762}; Single-pass type I membrane protein {ECO:0000256|ARBA:ARBA00004479, ECO:0000256|RuleBase:RU003762}.	Mus musculus (Mouse).						GO:0007155, P:cell adhesion;GO:0007229, P:integrin-mediated signaling pathway	GO:0008305, C:integrin complex		PF00357;PF08441;PF00092	Integrin_alpha;Integrin_alpha2;VWA					10090					GO:0007155;GO:0007229;GO:0008305		0	0	0	0	0	212080	593466	550366	368755	976368	0.00669393	0.00307089	0.00622722	0.0062766	0.00312087	0.78518	2.19718	2.03761	1.36524	3.61479	-0.827694
A0A0R4J1J1	Paroxysmal nonkinesiogenic dyskinesia	SubName: Full=Paroxysmal nonkinesiogenic dyskinesia {ECO:0000313|Ensembl:ENSMUSP00000109436.2};	Pnkd	56695	ENSMUSG00000026179.15		Mus musculus (Mouse).							GO:0016020, C:membrane		PF15932	DUF4748					10090					GO:0016020		0	0	0	0	0	37232.8	122291	29072.1	36646	78833.8	0.00669393	0.00307089	0.00622722	0.0062766	0.00312087	1.22446	4.02173	0.956081	1.20516	2.59257	-0.770358
A0A0R4J1V0	PDZ domain containing 1	SubName: Full=PDZ domain containing 1 {ECO:0000313|Ensembl:ENSMUSP00000118846.2};	Pdzk1	59020	ENSMUSG00000038298.15		Mus musculus (Mouse).					mmu:59020	GO:0015879, P:carnitine transport;GO:1904064, P:positive regulation of cation transmembrane transport;GO:0032414, P:positive regulation of ion transmembrane transporter activity;GO:1905477, P:positive regulation of protein localization to membrane	GO:0016324, C:apical plasma membrane;GO:0005903, C:brush border;GO:0031528, C:microvillus membrane	GO:0030165, F:PDZ domain binding;GO:0044877, F:protein-containing complex binding;GO:0005124, F:scavenger receptor binding	PF00595	PDZ	K24057	DZ domain-containing protein 1			10090					GO:0015879;GO:1904064;GO:0032414;GO:1905477;GO:0016324;GO:0005903;GO:0031528;GO:0030165;GO:0044877;GO:0005124		374056	554552	378615	0	0	0	0	0	0	0	2.86146	4.24221	2.89633	0.0062766	0.00312087	0.000665135	0.00102167	0.000203521	0.00055156	0.000434695	1.18728
A0A0R4J256	Proteasome subunit beta	RecName: Full=Proteasome subunit beta {ECO:0000256|RuleBase:RU004203};	Psmb9	16912	ENSMUSG00000096727.4	Cytoplasm {ECO:0000256|RuleBase:RU004203}. Nucleus {ECO:0000256|RuleBase:RU004203}.	Mus musculus (Mouse).					mmu:16912	GO:0051603, P:proteolysis involved in protein catabolic process;GO:2000116, P:regulation of cysteine-type endopeptidase activity	GO:0005829, C:cytosol;GO:0005634, C:nucleus;GO:0005839, C:proteasome core complex	GO:0004298, F:threonine-type endopeptidase activity	PF00227	Proteasome	K02741	20S proteasome subunit beta 9 [EC:3.4.25.1]	mmu03050	Proteasome	10090	2	Genetic Information Processing	2_3	Folding, sorting and degradation	GO:0051603;GO:2000116;GO:0005829;GO:0005634;GO:0005839;GO:0004298		143065	430218	198855	0	182088	0	0	0	0	0	1.49928	4.50855	2.08394	0.0062766	1.90823	0.000665135	0.00102167	0.000203521	0.00055156	0.000434695	0.347726
A0A0R4J293	Transglutaminase 1, K polypeptide	SubName: Full=Transglutaminase 1, K polypeptide {ECO:0000313|Ensembl:ENSMUSP00000137642.2};	Tgm1	21816	ENSMUSG00000022218.17		Mus musculus (Mouse).					mmu:21816	GO:0030216, P:keratinocyte differentiation;GO:0018149, P:peptide cross-linking;GO:0045787, P:positive regulation of cell cycle;GO:0010838, P:positive regulation of keratinocyte proliferation	GO:0016020, C:membrane	GO:0042802, F:identical protein binding;GO:0046872, F:metal ion binding;GO:0003810, F:protein-glutamine gamma-glutamyltransferase activity	PF00927;PF01841;PF00868	Transglut_C;Transglut_core;Transglut_N	K05619	transglutaminase 1 [EC:2.3.2.13]			10090					GO:0030216;GO:0018149;GO:0045787;GO:0010838;GO:0016020;GO:0042802;GO:0046872;GO:0003810		307920	443195	279874	227045	435979	425397	862722	457385	585507	1011010	0.611434	0.880048	0.555743	0.450841	0.865719	0.844706	1.7131	0.908225	1.16264	2.00755	-0.816453
A0A0U1RP81	MICOS complex subunit MIC60	RecName: Full=MICOS complex subunit MIC60 {ECO:0000256|RuleBase:RU363000}; AltName: Full=Mitofilin {ECO:0000256|RuleBase:RU363000};	Immt		ENSMUSG00000052337.16	Mitochondrion inner membrane {ECO:0000256|RuleBase:RU363000}; Single-pass membrane protein {ECO:0000256|RuleBase:RU363000}.	Mus musculus (Mouse).							GO:0005743, C:mitochondrial inner membrane		PF09731	Mitofilin					10090					GO:0005743		114313	51756.9	0	67178.2	113881	161940	392162	379689	469930	376822	0.537268	0.243256	0.00622722	0.315736	0.535238	0.761114	1.84315	1.78453	2.20866	1.77105	-0.603369
A0A140LIF8	Immunity-related GTPase family M protein 2	RecName: Full=Immunity-related GTPase family M protein 2 {ECO:0000305}; EC=3.6.5.- {ECO:0000269|PubMed:34078740}; AltName: Full=Interferon-inducible GTPase 2 {ECO:0000303|PubMed:17641048};	Irgm2	54396	ENSMUSG00000069874	Cytoplasmic vesicle membrane {ECO:0000269|PubMed:34078740}. Golgi apparatus membrane {ECO:0000269|PubMed:34078740}. Cytoplasm, cytosol {ECO:0000269|PubMed:34078740}. Note=Localizes to parasitophorous vacuole membranes. {ECO:0000269|PubMed:34078740}.	Mus musculus (Mouse).	10090.ENSMUSP00000104464	ENOG502QS9R			mmu:54396	GO:0000045, P:autophagosome assembly;GO:0061762, P:CAMKK-AMPK signaling cascade;GO:0035458, P:cellular response to interferon-beta;GO:0071222, P:cellular response to lipopolysaccharide;GO:0098586, P:cellular response to virus;GO:0006952, P:defense response;GO:0042742, P:defense response to bacterium;GO:0050829, P:defense response to Gram-negative bacterium;GO:0042832, P:defense response to protoz…	GO:0000421, C:autophagosome membrane;GO:0030659, C:cytoplasmic vesicle membrane;GO:0005829, C:cytosol;GO:0005789, C:endoplasmic reticulum membrane;GO:0005794, C:Golgi apparatus;GO:0000139, C:Golgi membrane;GO:0005739, C:mitochondrion;GO:0005774, C:vacuolar membrane	GO:0051434, F:BH3 domain binding;GO:0050700, F:CARD domain binding;GO:1901612, F:cardiolipin binding;GO:0003925, F:G protein activity;GO:0005525, F:GTP binding;GO:0003924, F:GTPase activity;GO:0019901, F:protein kinase binding;GO:0043539, F:protein serine/threonine kinase activator activity;GO:0030674, F:protein-macromolecule adaptor activity	PF05049	IIGP	K14139	immunity-related GTPase family M protein [EC:3.6.5.-]	mmu04621;mmu05145	NOD-like receptor signaling pathway;Toxoplasmosis	10090	5;6	Organismal Systems;Human Diseases	5_1;6_5	Immune system;Infectious disease: parasitic	GO:0000045;GO:0061762;GO:0035458;GO:0071222;GO:0098586;GO:0006952;GO:0042742;GO:0050829;GO:0042832;GO:0045087;GO:0031640;GO:0160049;GO:0050687;GO:0043124;GO:0050728;GO:1900226;GO:0160076;GO:0032480;GO:0070431;GO:1901098;GO:0010508;GO:1905673;GO:0090141;GO:1901526;GO:0033138;GO:0010800;GO:0001934;GO:0071902;GO:0060335;GO:1904417;GO:0031648;GO:0061739;GO:0050821;GO:0044395;GO:0071211;GO:0065003;GO:…		0	177640	0	0	0	0	0	0	0	0	0.00669393	10	0.00622722	0.0062766	0.00312087	0.000665135	0.00102167	0.000203521	0.00055156	0.000434695	-0.332035
A0A140LIS8	Predicted gene 4756	SubName: Full=Predicted gene 4756 {ECO:0000313|Ensembl:ENSMUSP00000146943.2};	Gm4756		ENSMUSG00000109482.3		Mus musculus (Mouse).									PF00106	adh_short					10090							721560	572987	301490	415517	560179	543544	555970	452887	306071	440192	1.48152	1.17647	0.619026	0.853148	1.15017	1.11602	1.14153	0.929877	0.628431	0.903811	1.90638
A0A140T8M1	Immunoglobulin kappa variable 10-96	SubName: Full=Immunoglobulin kappa variable 10-96 {ECO:0000313|Ensembl:ENSMUSP00000100129.2}; Flags: Fragment;	Igkv10-96		ENSMUSG00000094420.3		Mus musculus (Mouse).						GO:0006955, P:immune response	GO:0005615, C:extracellular space		PF07686	V-set					10090					GO:0006955;GO:0005615		0	0	498309	0	544860	0	416789	699521	0	1396280	0.00669393	0.00307089	1.40141	0.0062766	1.53233	0.000665135	1.17215	1.96729	0.00055156	3.92681	-0.814027
A0A140T8M2	Immunoglobulin kappa variable 12-44	SubName: Full=Immunoglobulin kappa variable 12-44 {ECO:0000313|Ensembl:ENSMUSP00000100168.2}; Flags: Fragment;	Igkv12-44		ENSMUSG00000096422.3		Mus musculus (Mouse).						GO:0006955, P:immune response	GO:0005615, C:extracellular space		PF07686	V-set					10090					GO:0006955;GO:0005615		0	0	226058	74036	0	0	94674.1	0	91676.6	215389	0.00669393	0.00307089	3.22096	1.05489	0.00312087	0.000665135	1.34895	0.000203521	1.30624	3.06895	-0.828777
A0A140T8M3	Immunoglobulin kappa chain variable 8-30	SubName: Full=Immunoglobulin kappa chain variable 8-30 {ECO:0000313|Ensembl:ENSMUSP00000100179.2}; Flags: Fragment;	Igkv8-30		ENSMUSG00000076577.3		Mus musculus (Mouse).						GO:0006955, P:immune response	GO:0005615, C:extracellular space		PF07686	V-set					10090					GO:0006955;GO:0005615		159571	89392.9	202251	271836	423195	175240	387976	503817	358716	849606	0.466364	0.26126	0.5911	0.79447	1.23683	0.512158	1.1339	1.47246	1.04839	2.48307	-0.868305
A0A140T8P5	Immunoglobulin kappa chain variable 8-24	SubName: Full=Immunoglobulin kappa chain variable 8-24 {ECO:0000313|Ensembl:ENSMUSP00000100185.2}; Flags: Fragment;	Igkv8-24		ENSMUSG00000076583.2		Mus musculus (Mouse).						GO:0006955, P:immune response	GO:0005615, C:extracellular space		PF07686	V-set					10090					GO:0006955;GO:0005615		0	0	0	0	0	0	741405	812934	0	1863460	0.00669393	0.00307089	0.00622722	0.0062766	0.00312087	0.000665135	2.16925	2.37853	0.00055156	5.45222	-0.574671
A0A140T8P6	Immunoglobulin kappa variable 12-46	SubName: Full=Immunoglobulin kappa variable 12-46 {ECO:0000313|Ensembl:ENSMUSP00000100166.2}; Flags: Fragment;	Igkv12-46		ENSMUSG00000076564.3		Mus musculus (Mouse).						GO:0006955, P:immune response	GO:0005615, C:extracellular space		PF07686	V-set					10090					GO:0006955;GO:0005615		0	0	96335.7	141694	156522	0	0	190093	0	493506	0.00669393	0.00307089	0.893527	1.31423	1.45176	0.000665135	0.00102167	1.76314	0.00055156	4.57734	-0.72784
A0A140T8Q0	Immunoglobulin kappa variable 3-3	SubName: Full=Immunoglobulin kappa variable 3-3 {ECO:0000313|Ensembl:ENSMUSP00000100203.2}; Flags: Fragment;	Igkv3-3		ENSMUSG00000094478.2		Mus musculus (Mouse).						GO:0006955, P:immune response	GO:0005615, C:extracellular space;GO:0071748, C:monomeric IgA immunoglobulin complex;GO:0071756, C:pentameric IgM immunoglobulin complex;GO:0071751, C:secretory IgA immunoglobulin complex		PF07686	V-set					10090					GO:0006955;GO:0005615;GO:0071748;GO:0071756;GO:0071751		0	67896.5	0	0	0	0	0	277142	0	839054	0.00669393	0.573405	0.00622722	0.0062766	0.00312087	0.000665135	0.00102167	2.34054	0.00055156	7.08605	-0.464428
A0A140T8U1	Cytochrome P450, family 2, subfamily j, polypeptide 7	SubName: Full=Cytochrome P450, family 2, subfamily j, polypeptide 7 {ECO:0000313|Ensembl:ENSMUSP00000134331.2};	Cyp2j7		ENSMUSG00000081362.4		Mus musculus (Mouse).		KOG0156				GO:0019373, P:epoxygenase P450 pathway;GO:0006690, P:icosanoid metabolic process;GO:0043651, P:linoleic acid metabolic process;GO:0006082, P:organic acid metabolic process;GO:0006805, P:xenobiotic metabolic process	GO:0005737, C:cytoplasm;GO:0043231, C:intracellular membrane-bounded organelle;GO:0016020, C:membrane	GO:0008405, F:arachidonic acid 11,12-epoxygenase activity;GO:0008404, F:arachidonic acid 14,15-epoxygenase activity;GO:0008392, F:arachidonic acid epoxygenase activity;GO:0020037, F:heme binding;GO:0005506, F:iron ion binding;GO:0016853, F:isomerase activity;GO:0071614, F:linoleic acid epoxygenase activity;GO:0016712, F:oxidoreductase activity, acting on paired donors, with incorporation or reduc…	PF00067	p450					10090					GO:0019373;GO:0006690;GO:0043651;GO:0006082;GO:0006805;GO:0005737;GO:0043231;GO:0016020;GO:0008405;GO:0008404;GO:0008392;GO:0020037;GO:0005506;GO:0016853;GO:0071614;GO:0016712		2399900	6081040	3119190	3528820	4231900	755128	1097350	872607	447024	1249380	1.00911	2.55696	1.31156	1.4838	1.77943	0.317516	0.461414	0.366914	0.187965	0.525339	0.0123925
A0A1B0GR60	Ferritin	RecName: Full=Ferritin {ECO:0000256|RuleBase:RU361145};	Ftl1		ENSMUSG00000050708.17		Mus musculus (Mouse).						GO:0006879, P:intracellular iron ion homeostasis;GO:0006826, P:iron ion transport		GO:0008199, F:ferric iron binding	PF00210	Ferritin					10090					GO:0006879;GO:0006826;GO:0008199		2705110	2419140	2026290	2609900	1411710	2388760	1628350	2465240	3298350	1707140	1.19378	1.06758	0.894215	1.15177	0.622997	1.05418	0.718601	1.08793	1.45558	0.753372	0.806933
A0A1B0GR99	5-hydroxyisourate hydrolase	RecName: Full=5-hydroxyisourate hydrolase {ECO:0000256|RuleBase:RU361270}; Short=HIU hydrolase {ECO:0000256|RuleBase:RU361270}; Short=HIUHase {ECO:0000256|RuleBase:RU361270}; EC=3.5.2.17 {ECO:0000256|RuleBase:RU361270}; Flags: Fragment;	Urah		ENSMUSG00000025481.13		Mus musculus (Mouse).						GO:0006144, P:purine nucleobase metabolic process		GO:0033971, F:hydroxyisourate hydrolase activity	PF00576	Transthyretin					10090					GO:0006144;GO:0033971		0	0	0	0	0	881627	0	341110	384462	0	0.00669393	0.00307089	0.00622722	0.0062766	0.00312087	5.48549	0.00102167	2.12239	2.39212	0.000434695	-0.572524
A0A1D5RLI4	Rho guanine nucleotide exchange factor (GEF) 11	SubName: Full=Rho guanine nucleotide exchange factor (GEF) 11 {ECO:0000313|Ensembl:ENSMUSP00000148382.2}; Flags: Fragment;	Arhgef11		ENSMUSG00000041977.19		Mus musculus (Mouse).						GO:0007186, P:G protein-coupled receptor signaling pathway;GO:0045893, P:positive regulation of DNA-templated transcription;GO:0007266, P:Rho protein signal transduction	GO:0005737, C:cytoplasm;GO:0005654, C:nucleoplasm;GO:0005886, C:plasma membrane	GO:0001664, F:G protein-coupled receptor binding;GO:0005085, F:guanyl-nucleotide exchange factor activity	PF00595	PDZ					10090					GO:0007186;GO:0045893;GO:0007266;GO:0005737;GO:0005654;GO:0005886;GO:0001664;GO:0005085		1199820	0	0	2488810	1558540	0	0	0	0	0	2.2866	0.00307089	0.00622722	4.74315	2.97025	0.000665135	0.00102167	0.000203521	0.00055156	0.000434695	0.789248
A0A1L1SQT2	Olfactory receptor	RecName: Full=Olfactory receptor {ECO:0000256|RuleBase:RU363047};	Or10ag60	258835	ENSMUSG00000059205.6	Cell membrane {ECO:0000256|ARBA:ARBA00004651, ECO:0000256|RuleBase:RU363047}; Multi-pass membrane protein {ECO:0000256|ARBA:ARBA00004651, ECO:0000256|RuleBase:RU363047}. Membrane {ECO:0000256|ARBA:ARBA00004141}; Multi-pass membrane protein {ECO:0000256|ARBA:ARBA00004141}.	Mus musculus (Mouse).	10090.ENSMUSP00000078649	ENOG502SI62			mmu:258835	GO:0050911, P:detection of chemical stimulus involved in sensory perception of smell;GO:0007186, P:G protein-coupled receptor signaling pathway;GO:0007608, P:sensory perception of smell	GO:0016020, C:membrane;GO:0005886, C:plasma membrane	GO:0004930, F:G protein-coupled receptor activity;GO:0004984, F:olfactory receptor activity	PF13853	7tm_4	K04257	olfactory receptor	mmu04740	Olfactory transduction	10090	5	Organismal Systems	5_7	Sensory system	GO:0050911;GO:0007186;GO:0007608;GO:0016020;GO:0005886;GO:0004930;GO:0004984		0	0	0	0	1972410	357551	0	264579	0	427225	0.00669393	0.00307089	0.00622722	0.0062766	6.52734	1.18325	0.00102167	0.875578	0.00055156	1.41383	-0.519575
A0A1L1SS44	Amyloid beta (A4) precursor-like protein 2	SubName: Full=Amyloid beta (A4) precursor-like protein 2 {ECO:0000313|Ensembl:ENSMUSP00000149732.2}; Flags: Fragment;	Aplp2		ENSMUSG00000031996.18	Membrane {ECO:0000256|ARBA:ARBA00004479}; Single- pass type I membrane protein {ECO:0000256|ARBA:ARBA00004479}.	Mus musculus (Mouse).							GO:0012505, C:endomembrane system;GO:0016020, C:membrane	GO:0008201, F:heparin binding;GO:0004867, F:serine-type endopeptidase inhibitor activity;GO:0046914, F:transition metal ion binding	PF12924;PF12925;PF02177;PF00014	APP_Cu_bd;APP_E2;APP_N;Kunitz_BPTI					10090					GO:0012505;GO:0016020;GO:0008201;GO:0004867;GO:0046914		75235	79851.8	76118.4	49430.6	45242.1	0	0	0	0	0	2.30869	2.45036	2.3358	1.51684	1.38831	0.000665135	0.00102167	0.000203521	0.00055156	0.000434695	1.24679
A0A1L1SSC7	Tetratricopeptide repeat domain 13	SubName: Full=Tetratricopeptide repeat domain 13 {ECO:0000313|Ensembl:ENSMUSP00000149848.2};	Ttc13		ENSMUSG00000037300.20		Mus musculus (Mouse).									PF00515;PF13432;PF13181	TPR_1;TPR_16;TPR_8					10090							1046940	388526	813164	801871	863454	471041	794665	570811	375128	621066	1.55179	0.575879	1.20528	1.18854	1.27982	0.698183	1.17786	0.846064	0.55602	0.920552	1.75353
A0A1L1SSF8	RIKEN cDNA 4931406C07 gene	SubName: Full=RIKEN cDNA 4931406C07 gene {ECO:0000313|Ensembl:ENSMUSP00000149878.2};	4931406C07Rik		ENSMUSG00000031938.16	Nucleus {ECO:0000256|ARBA:ARBA00004123}.	Mus musculus (Mouse).							GO:0005634, C:nucleus		PF08925	DUF1907					10090					GO:0005634		1672380	1436600	2561680	2282250	2023940	1690360	1887660	2288800	2305580	2889210	0.794916	0.682845	1.21762	1.0848	0.962019	0.803462	0.897242	1.08791	1.09589	1.3733	-1.02021
A0A1L1ST86	RIKEN cDNA 4931406C07 gene	SubName: Full=RIKEN cDNA 4931406C07 gene {ECO:0000313|Ensembl:ENSMUSP00000150223.2};	4931406C07Rik		ENSMUSG00000031938.16	Nucleus {ECO:0000256|ARBA:ARBA00004123}.	Mus musculus (Mouse).							GO:0005634, C:nucleus		PF08925	DUF1907					10090					GO:0005634		184100	201871	284588	292699	270319	225977	220700	290245	0	321804	0.803122	0.880647	1.24149	1.27688	1.17925	0.985808	0.962787	1.26617	0.00055156	1.40385	-0.516363
A0A1L1SUI3	Solute carrier family 37 (glucose-6-phosphate transporter), member 4	SubName: Full=Solute carrier family 37 (glucose-6-phosphate transporter), member 4 {ECO:0000313|Ensembl:ENSMUSP00000150753.2};	Slc37a4		ENSMUSG00000032114.10	Membrane {ECO:0000256|ARBA:ARBA00004141}; Multi- pass membrane protein {ECO:0000256|ARBA:ARBA00004141}.	Mus musculus (Mouse).			R-MMU-70263	Gluconeogenesis		GO:0042632, P:cholesterol homeostasis;GO:0006094, P:gluconeogenesis;GO:0042593, P:glucose homeostasis;GO:0015760, P:glucose-6-phosphate transport;GO:0005977, P:glycogen metabolic process;GO:0006874, P:intracellular calcium ion homeostasis;GO:0006089, P:lactate metabolic process;GO:0002318, P:myeloid progenitor cell differentiation;GO:0032682, P:negative regulation of chemokine production;GO:00305…	GO:0005789, C:endoplasmic reticulum membrane;GO:0043231, C:intracellular membrane-bounded organelle	GO:0061513, F:glucose 6-phosphate:inorganic phosphate antiporter activity;GO:0015152, F:glucose-6-phosphate transmembrane transporter activity	PF07690	MFS_1					10090					GO:0042632;GO:0006094;GO:0042593;GO:0015760;GO:0005977;GO:0006874;GO:0006089;GO:0002318;GO:0032682;GO:0030593;GO:0001780;GO:0035435;GO:0043085;GO:0035166;GO:0045730;GO:0009749;GO:0007584;GO:0014070;GO:0008202;GO:0006641;GO:0005789;GO:0043231;GO:0061513;GO:0015152		22834200	50903900	18214500	30440900	19611700	45336800	51748000	32498500	37394700	33647200	0.666438	1.48568	0.531608	0.888447	0.572386	1.3232	1.51032	0.9485	1.0914	0.982026	-0.988773
A0A1W2P6G5	Myosin, light polypeptide 6, alkali, smooth muscle and non-muscle	SubName: Full=Myosin, light polypeptide 6, alkali, smooth muscle and non-muscle {ECO:0000313|Ensembl:ENSMUSP00000151250.2};	Myl6		ENSMUSG00000090841.3		Mus musculus (Mouse).								GO:0005509, F:calcium ion binding							10090					GO:0005509		0	188473	180859	0	0	195654	0	47717.8	129876	0	0.00669393	2.53808	2.43555	0.0062766	0.00312087	2.63479	0.00102167	0.642595	1.74898	0.000434695	-0.881147
A0A286YCL2	FCH domain only 2	SubName: Full=FCH domain only 2 {ECO:0000313|Ensembl:ENSMUSP00000153040.2}; Flags: Fragment;	Fcho2		ENSMUSG00000041685.17		Mus musculus (Mouse).									PF00611	FCH					10090							140383	230870	72562.8	123480	133847	147226	94231.6	207477	217021	149187	0.925835	1.5226	0.478556	0.814359	0.88273	0.970965	0.621463	1.36832	1.43127	0.983898	-0.227284
A0A286YCX6	Trafficking protein particle complex 8	SubName: Full=Trafficking protein particle complex 8 {ECO:0000313|Ensembl:ENSMUSP00000153183.3};	Trappc8	75964	ENSMUSG00000033382.16		Mus musculus (Mouse).	10090.ENSMUSP00000025177		R-MMU-8876198	RAB GEFs exchange GTP for GDP on RABs		GO:0048208, P:COPII vesicle coating;GO:0006888, P:endoplasmic reticulum to Golgi vesicle-mediated transport;GO:0007030, P:Golgi organization;GO:0099022, P:vesicle tethering	GO:0005737, C:cytoplasm;GO:0030008, C:TRAPP complex;GO:1990072, C:TRAPPIII protein complex		PF12739	TRAPPC-Trs85					10090					GO:0048208;GO:0006888;GO:0007030;GO:0099022;GO:0005737;GO:0030008;GO:1990072		0	260040	0	0	0	890070	0	0	1176560	0	0.00669393	1.11765	0.00622722	0.0062766	0.00312087	3.82551	0.00102167	0.000203521	5.05684	0.000434695	-0.561842
A0A286YDI8	Sec24 related gene family, member C (S. cerevisiae)	SubName: Full=Sec24 related gene family, member C (S. cerevisiae) {ECO:0000313|Ensembl:ENSMUSP00000153434.2};	Sec24c	218811	ENSMUSG00000039367.12	Cytoplasm, cytosol {ECO:0000256|ARBA:ARBA00004514}. Cytoplasmic vesicle, COPII-coated vesicle membrane {ECO:0000256|ARBA:ARBA00004299}; Peripheral membrane protein {ECO:0000256|ARBA:ARBA00004299}; Cytoplasmic side {ECO:0000256|ARBA:ARBA00004299}. Endoplasmic reticulum membrane {ECO:0000256|ARBA:ARBA00004397}; Peripheral membrane protein {ECO:0000256|ARBA:ARBA00004397}; Cytoplasmic side {ECO:00002…	Mus musculus (Mouse).					mmu:218811	GO:0090110, P:COPII-coated vesicle cargo loading;GO:0006888, P:endoplasmic reticulum to Golgi vesicle-mediated transport;GO:0001701, P:in utero embryonic development;GO:0006886, P:intracellular protein transport	GO:0030127, C:COPII vesicle coat;GO:0005829, C:cytosol;GO:0070971, C:endoplasmic reticulum exit site;GO:0005789, C:endoplasmic reticulum membrane	GO:0000149, F:SNARE binding;GO:0008270, F:zinc ion binding	PF00626;PF08033;PF04815;PF04811;PF04810	Gelsolin;Sec23_BS;Sec23_helical;Sec23_trunk;zf-Sec23_Sec24	K14007	protein transport protein SEC24	mmu04141	Protein processing in endoplasmic reticulum	10090	2	Genetic Information Processing	2_3	Folding, sorting and degradation	GO:0090110;GO:0006888;GO:0001701;GO:0006886;GO:0030127;GO:0005829;GO:0070971;GO:0005789;GO:0000149;GO:0008270		511997	354943	418698	534936	629591	2078330	672196	1323780	1146110	1015430	0.58945	0.408638	0.482037	0.615859	0.724833	2.39273	0.773883	1.52404	1.31949	1.16904	-0.703475
A0A2I3BQG3	Signal peptidase complex subunit 1	RecName: Full=Signal peptidase complex subunit 1 {ECO:0000256|ARBA:ARBA00017059}; AltName: Full=Microsomal signal peptidase 12 kDa subunit {ECO:0000256|ARBA:ARBA00032913};	Spcs1		ENSMUSG00000021917.17	Endoplasmic reticulum membrane {ECO:0000256|ARBA:ARBA00004477}; Multi-pass membrane protein {ECO:0000256|ARBA:ARBA00004477}. Membrane {ECO:0000256|ARBA:ARBA00004141}; Multi-pass membrane protein {ECO:0000256|ARBA:ARBA00004141}.	Mus musculus (Mouse).						GO:0006465, P:signal peptide processing	GO:0005787, C:signal peptidase complex		PF06645	SPC12					10090					GO:0006465;GO:0005787		101239	323895	83766.4	101580	0	298361	193485	236998	196780	125826	0.609165	1.94891	0.504031	0.611217	0.00312087	1.79527	1.16422	1.42604	1.18404	0.757108	-0.673004
A0A2I3BRQ1	Expressed sequence AI182371	SubName: Full=Expressed sequence AI182371 {ECO:0000313|Ensembl:ENSMUSP00000154570.2};	AI182371		ENSMUSG00000035875.16	Secreted {ECO:0000256|ARBA:ARBA00004613}.	Mus musculus (Mouse).						GO:0006957, P:complement activation, alternative pathway;GO:0006958, P:complement activation, classical pathway;GO:0006954, P:inflammatory response	GO:0005615, C:extracellular space;GO:0016020, C:membrane	GO:0004866, F:endopeptidase inhibitor activity	PF01821;PF17790;PF01835	ANATO;MG1;MG2					10090					GO:0006957;GO:0006958;GO:0006954;GO:0005615;GO:0016020;GO:0004866		1019940	805553	2394480	1919550	2038560	118152	252716	0	0	240005	1.16048	0.916551	2.72442	2.18405	2.31946	0.134432	0.287538	0.000203521	0.00055156	0.273076	0.160944
A0A2R8VHX1	NADH:ubiquinone oxidoreductase subunit A6	SubName: Full=NADH:ubiquinone oxidoreductase subunit A6 {ECO:0000313|Ensembl:ENSMUSP00000155547.2}; Flags: Fragment;	Ndufa6		ENSMUSG00000022450.7		Mus musculus (Mouse).															10090							9316490	7968050	12069400	7669090	9129300	15008000	17325300	14549400	17430100	18422500	0.722838	0.618217	0.936428	0.595021	0.708315	1.16443	1.34422	1.12884	1.35235	1.42935	-0.90098
A0A2R8VI94	CD47 antigen (Rh-related antigen, integrin-associated signal transducer)	SubName: Full=CD47 antigen (Rh-related antigen, integrin-associated signal transducer) {ECO:0000313|Ensembl:ENSMUSP00000155856.2};	Cd47		ENSMUSG00000055447.20	Membrane {ECO:0000256|ARBA:ARBA00004141}; Multi- pass membrane protein {ECO:0000256|ARBA:ARBA00004141}.	Mus musculus (Mouse).						GO:0022409, P:positive regulation of cell-cell adhesion;GO:0050729, P:positive regulation of inflammatory response;GO:0050766, P:positive regulation of phagocytosis	GO:0005886, C:plasma membrane	GO:0070053, F:thrombospondin receptor activity	PF04549;PF08204	CD47;V-set_CD47					10090					GO:0022409;GO:0050729;GO:0050766;GO:0005886;GO:0070053		398681	489166	336495	533151	569308	830168	1868620	1169520	1755920	1104890	0.440244	0.540162	0.371575	0.588732	0.628658	0.916713	2.06342	1.29144	1.93897	1.22007	-0.962869
A0A338P7C9	Transmembrane protein 181A	SubName: Full=Transmembrane protein 181A {ECO:0000313|Ensembl:ENSMUSP00000156382.2};	Tmem181a		ENSMUSG00000038141.12		Mus musculus (Mouse).							GO:0016020, C:membrane	GO:0015643, F:toxic substance binding	PF06664	MIG-14_Wnt-bd					10090					GO:0016020;GO:0015643		122097	139768	175730	190724	0	90890.3	193772	160626	205483	185977	0.833388	0.954004	1.19947	1.30181	0.00312087	0.620383	1.32262	1.09637	1.40255	1.26941	-0.411359
A0A3B2W820	Ribosomal protein L10A	SubName: Full=Ribosomal protein L10A {ECO:0000313|Ensembl:ENSMUSP00000156823.2};	Rpl10a		ENSMUSG00000037805.16		Mus musculus (Mouse).									PF00687	Ribosomal_L1					10090							1032550	1244100	691837	647276	406415	4046500	224813	1901310	534172	838967	0.892596	1.07547	0.598064	0.559543	0.351329	3.49803	0.194341	1.6436	0.461769	0.725252	-0.116756
A0A3Q4EI31	cDNA sequence BC004004	SubName: Full=cDNA sequence BC004004 {ECO:0000313|Ensembl:ENSMUSP00000157214.2};	BC004004		ENSMUSG00000052712.18	Cytoplasm {ECO:0000256|ARBA:ARBA00004496}. Golgi apparatus membrane {ECO:0000256|ARBA:ARBA00004323}; Single-pass type II membrane protein {ECO:0000256|ARBA:ARBA00004323}. Membrane {ECO:0000256|ARBA:ARBA00004606}; Single-pass type II membrane protein {ECO:0000256|ARBA:ARBA00004606}.	Mus musculus (Mouse).						GO:0006338, P:chromatin remodeling;GO:0050673, P:epithelial cell proliferation;GO:0045787, P:positive regulation of cell cycle;GO:0042060, P:wound healing	GO:0000139, C:Golgi membrane;GO:0030496, C:midbody;GO:0005886, C:plasma membrane								10090					GO:0006338;GO:0050673;GO:0045787;GO:0042060;GO:0000139;GO:0030496;GO:0005886		1678860	1344600	1686050	1254470	1095440	612771	568029	784332	527006	802527	1.62145	1.29862	1.62839	1.21157	1.05798	0.591816	0.548604	0.75751	0.508984	0.775082	1.53492
A0A571BF69	Maltase-glucoamylase	SubName: Full=Maltase-glucoamylase {ECO:0000313|Ensembl:ENSMUSP00000158794.2};	Mgam	232714	ENSMUSG00000068587.11		Mus musculus (Mouse).			R-MMU-189085;R-MMU-6798695	Digestion of dietary carbohydrate;Neutrophil degranulation		GO:1901027, P:dextrin catabolic process;GO:0000025, P:maltose catabolic process	GO:0016324, C:apical plasma membrane	GO:0004558, F:alpha-1,4-glucosidase activity;GO:0016160, F:amylase activity;GO:0030246, F:carbohydrate binding	PF01055;PF16863;PF00088	Glyco_hydro_31;NtCtMGAM_N;Trefoil					10090					GO:1901027;GO:0000025;GO:0016324;GO:0004558;GO:0016160;GO:0030246		641890	500001	541788	436657	426277	114107	459918	329178	342414	523234	1.48742	1.15863	1.25546	1.01184	0.987789	0.264414	1.06574	0.762787	0.793458	1.21246	1.52784
A0A571BF82	Coiled-coil domain containing 30	SubName: Full=Coiled-coil domain containing 30 {ECO:0000313|Ensembl:ENSMUSP00000158811.2}; Flags: Fragment;	Ccdc30		ENSMUSG00000028637.17		Mus musculus (Mouse).									PF15742	DUF4686					10090							0	0	0	102042	339611	0	0	0	0	0	0.00669393	0.00307089	0.00622722	2.31046	7.68954	0.000665135	0.00102167	0.000203521	0.00055156	0.000434695	-0.426569
A0A571BG59	Tenascin XB	SubName: Full=Tenascin XB {ECO:0000313|Ensembl:ENSMUSP00000158703.2};	Tnxb		ENSMUSG00000033327.19	Secreted, extracellular space, extracellular matrix {ECO:0000256|ARBA:ARBA00004498}.	Mus musculus (Mouse).						GO:0098609, P:cell-cell adhesion;GO:0007160, P:cell-matrix adhesion;GO:0030199, P:collagen fibril organization;GO:0032963, P:collagen metabolic process;GO:0048251, P:elastic fiber assembly;GO:0030198, P:extracellular matrix organization;GO:0006631, P:fatty acid metabolic process;GO:0006629, P:lipid metabolic process;GO:0031175, P:neuron projection development;GO:1904028, P:positive regulation of …	GO:0062023, C:collagen-containing extracellular matrix;GO:0031012, C:extracellular matrix;GO:0005576, C:extracellular region;GO:0005615, C:extracellular space	GO:0005518, F:collagen binding;GO:0098633, F:collagen fibril binding;GO:0008201, F:heparin binding	PF18720;PF00147;PF00041	EGF_Tenascin;Fibrinogen_C;fn3					10090					GO:0098609;GO:0007160;GO:0030199;GO:0032963;GO:0048251;GO:0030198;GO:0006631;GO:0006629;GO:0031175;GO:1904028;GO:0030155;GO:0043506;GO:0006641;GO:0062023;GO:0031012;GO:0005576;GO:0005615;GO:0005518;GO:0098633;GO:0008201		2548560	1246410	814599	2251180	1388310	3610940	1935050	2424090	1558140	3198340	1.21501	0.594218	0.388355	1.07324	0.661868	1.72149	0.922523	1.15567	0.742834	1.52479	0.538028
A0A668KL51	Isocitrate dehydrogenase [NAD] subunit, mitochondrial	RecName: Full=Isocitrate dehydrogenase [NAD] subunit, mitochondrial {ECO:0000256|RuleBase:RU361266};	Idh3b		ENSMUSG00000027406.14	Mitochondrion {ECO:0000256|ARBA:ARBA00004173, ECO:0000256|RuleBase:RU361266}.	Mus musculus (Mouse).						GO:0006103, P:2-oxoglutarate metabolic process;GO:0006102, P:isocitrate metabolic process;GO:0006734, P:NADH metabolic process;GO:0006099, P:tricarboxylic acid cycle	GO:0005962, C:mitochondrial isocitrate dehydrogenase complex (NAD+);GO:0005739, C:mitochondrion	GO:0004449, F:isocitrate dehydrogenase (NAD+) activity;GO:0000287, F:magnesium ion binding;GO:0051287, F:NAD binding	PF00180	Iso_dh					10090					GO:0006103;GO:0006102;GO:0006734;GO:0006099;GO:0005962;GO:0005739;GO:0004449;GO:0000287;GO:0051287		0	21217.7	0	0	0	351353	98587.3	122207	146658	186686	0.00669393	0.228958	0.00622722	0.0062766	0.00312087	3.79141	1.06384	1.31872	1.58257	2.01451	-0.846962
A0A8V5KYP9	Vomeronasal 2, receptor 97	SubName: Full=Vomeronasal 2, receptor 97 {ECO:0000313|Ensembl:ENSMUSP00000159513.1};	Vmn2r97		ENSMUSG00000091491.4	Cell membrane {ECO:0000256|ARBA:ARBA00004651}; Multi-pass membrane protein {ECO:0000256|ARBA:ARBA00004651}. Membrane {ECO:0000256|ARBA:ARBA00004141}; Multi-pass membrane protein {ECO:0000256|ARBA:ARBA00004141}.	Mus musculus (Mouse).							GO:0005886, C:plasma membrane	GO:0004930, F:G protein-coupled receptor activity	PF00003;PF01094;PF07562	7tm_3;ANF_receptor;NCD3G					10090					GO:0005886;GO:0004930		250816	243940	1148940	662850	527111	188757	137299	99400.4	198816	164389	0.692418	0.673436	3.17184	1.82991	1.45518	0.521094	0.379036	0.274411	0.548864	0.453823	-0.35618
A0JNU3	60 kDa lysophospholipase	RecName: Full=60 kDa lysophospholipase; EC=3.1.1.5 {ECO:0000250|UniProtKB:O88202}; AltName: Full=Lysophospholipase-transacylase {ECO:0000250|UniProtKB:O88202}; Includes: RecName: Full=L-asparaginase; EC=3.5.1.1 {ECO:0000250|UniProtKB:O88202}; AltName: Full=L-asparagine amidohydrolase; Includes: RecName: Full=1-alkyl-2-acetylglycerophosphocholine esterase; EC=3.1.1.47 {ECO:0000250|UniProtKB:O88202…	Aspg	104816	ENSMUSG00000037686		Mus musculus (Mouse).	10090.ENSMUSP00000078369	KOG0503	R-MMU-8963693	Aspartate and asparagine metabolism	mmu:104816	GO:0006528, P:asparagine metabolic process;GO:0016042, P:lipid catabolic process;GO:0006644, P:phospholipid metabolic process		GO:0003847, F:1-alkyl-2-acetylglycerophosphocholine esterase activity;GO:0016747, F:acyltransferase activity, transferring groups other than amino-acyl groups;GO:0004067, F:asparaginase activity;GO:0004622, F:lysophospholipase activity;GO:0102545, F:phosphatidyl phospholipase B activity	PF13857;PF00710;PF17763	Ank_5;Asparaginase;Asparaginase_C	K13278	60kDa lysophospholipase [EC:3.1.1.5 3.1.1.47 3.5.1.1]			10090					GO:0006528;GO:0016042;GO:0006644;GO:0003847;GO:0016747;GO:0004067;GO:0004622;GO:0102545		234433	0	0	0	184518	1414900	695551	815955	838815	673067	0.482647	0.00307089	0.00622722	0.0062766	0.379882	2.91297	1.43199	1.67987	1.72694	1.3857	-0.559341
A1KXC4	Fas apoptotic inhibitory molecule 3	RecName: Full=Fas apoptotic inhibitory molecule 3 {ECO:0000250|UniProtKB:O60667}; AltName: Full=IgM Fc fragment receptor {ECO:0000250|UniProtKB:O60667, ECO:0000312|MGI:MGI:1916419}; AltName: Full=Regulator of Fas-induced apoptosis Toso {ECO:0000250|UniProtKB:O60667}; Flags: Precursor;	Fcmr	69169		Membrane {ECO:0000250|UniProtKB:O60667}; Single- pass membrane protein {ECO:0000255}.	Mus musculus (Mouse).	10090.ENSMUSP00000048303	ENOG502S6XH			mmu:69169	GO:0002376, P:immune system process;GO:1990001, P:inhibition of cysteine-type endopeptidase activity involved in apoptotic process;GO:2001237, P:negative regulation of extrinsic apoptotic signaling pathway;GO:0070229, P:negative regulation of lymphocyte apoptotic process	GO:0009986, C:cell surface;GO:0009897, C:external side of plasma membrane;GO:0005886, C:plasma membrane	GO:0004888, F:transmembrane signaling receptor activity	PF07686	V-set					10090					GO:0002376;GO:1990001;GO:2001237;GO:0070229;GO:0009986;GO:0009897;GO:0005886;GO:0004888		107700	62405.1	0	91876.2	0	0	0	0	0	0	4.11098	2.38204	0.00622722	3.50698	0.00312087	0.000665135	0.00102167	0.000203521	0.00055156	0.000434695	1.97276
A1L314	Macrophage-expressed gene 1 protein	RecName: Full=Macrophage-expressed gene 1 protein; Short=Macrophage gene 1 protein; Short=Mpg-1; AltName: Full=Perforin-2 {ECO:0000303|PubMed:23257510}; Short=P-2 {ECO:0000250|UniProtKB:Q2M385}; AltName: Full=Protein MPS1; Flags: Precursor;	Mpeg1	17476		Cytoplasmic vesicle membrane {ECO:0000269|PubMed:26402460, ECO:0000269|PubMed:26418746}; Single-pass type I membrane protein {ECO:0000255}. Note=Bacterial infection induces translocation of the cytoplasmic vesicles to bacterium-containing phagocytic vesicles and fusing of the vesicles. {ECO:0000269|PubMed:26402460}.	Mus musculus (Mouse).	10090.ENSMUSP00000108573	ENOG502QRKR			mmu:17476	GO:0140367, P:antibacterial innate immune response;GO:0042742, P:defense response to bacterium;GO:0050829, P:defense response to Gram-negative bacterium;GO:0050830, P:defense response to Gram-positive bacterium;GO:0052337, P:disruption by host of symbiont membrane	GO:0031410, C:cytoplasmic vesicle;GO:0030659, C:cytoplasmic vesicle membrane;GO:0045335, C:phagocytic vesicle		PF01823	MACPF	K26547	macrophage-expressed gene 1 protein			10090					GO:0140367;GO:0042742;GO:0050829;GO:0050830;GO:0052337;GO:0031410;GO:0030659;GO:0045335		236543	739891	278844	152927	294909	641009	502900	486909	285597	681066	0.550024	1.72044	0.648385	0.355595	0.68574	1.49051	1.16937	1.13219	0.664087	1.58366	-0.982065
A1L3P4	Sodium/hydrogen exchanger 6	RecName: Full=Sodium/hydrogen exchanger 6; AltName: Full=Na(+)/H(+) exchanger 6; Short=NHE-6; AltName: Full=Sodium/hydrogen exchanger; AltName: Full=Solute carrier family 9 member 6;	Slc9a6	236794	ENSMUSG00000060681	Endosome membrane {ECO:0000250|UniProtKB:Q92581}; Multi-pass membrane protein {ECO:0000255}. Recycling endosome membrane {ECO:0000269|PubMed:23303939, ECO:0000269|PubMed:24035762}; Multi-pass membrane protein {ECO:0000255}. Early endosome membrane {ECO:0000269|PubMed:23303939, ECO:0000269|PubMed:24035762}; Multi-pass membrane protein {ECO:0000255}. Late endosome membrane {ECO:0000269|PubMed:24035…	Mus musculus (Mouse).	10090.ENSMUSP00000076922	KOG1965	R-MMU-425986	Sodium/Proton exchangers		GO:0048675, P:axon extension;GO:0031547, P:brain-derived neurotrophic factor receptor signaling pathway;GO:0097484, P:dendrite extension;GO:0060996, P:dendritic spine development;GO:0030010, P:establishment of cell polarity;GO:0048812, P:neuron projection morphogenesis;GO:0071805, P:potassium ion transmembrane transport;GO:1902600, P:proton transmembrane transport;GO:0051453, P:regulation of intr…	GO:0043679, C:axon terminus;GO:0044308, C:axonal spine;GO:0031410, C:cytoplasmic vesicle;GO:0030425, C:dendrite;GO:0005769, C:early endosome;GO:0031901, C:early endosome membrane;GO:0005789, C:endoplasmic reticulum membrane;GO:0005768, C:endosome;GO:0098978, C:glutamatergic synapse;GO:0043231, C:intracellular membrane-bounded organelle;GO:0005770, C:late endosome;GO:0031902, C:late endosome membr…	GO:0042802, F:identical protein binding;GO:0015386, F:potassium:proton antiporter activity;GO:0015385, F:sodium:proton antiporter activity	PF00999	Na_H_Exchanger					10090					GO:0048675;GO:0031547;GO:0097484;GO:0060996;GO:0030010;GO:0048812;GO:0071805;GO:1902600;GO:0051453;GO:0051386;GO:0099072;GO:0098719;GO:0050808;GO:0043679;GO:0044308;GO:0031410;GO:0030425;GO:0005769;GO:0031901;GO:0005789;GO:0005768;GO:0098978;GO:0043231;GO:0005770;GO:0031902;GO:0005739;GO:0005886;GO:0055037;GO:0055038;GO:0098685;GO:0045202;GO:0042802;GO:0015386;GO:0015385		242793	451315	0	252658	213355	251900	347287	323757	265576	313229	0.912114	1.69548	0.00622722	0.949175	0.801523	0.946327	1.30467	1.21628	0.997705	1.17673	-0.215
A2A432	Cullin-4B	RecName: Full=Cullin-4B {ECO:0000305}; Short=CUL-4B {ECO:0000303|PubMed:16052071};	Cul4b	72584	ENSMUSG00000031095. [A2A432-1]	Cytoplasm {ECO:0000269|PubMed:24357321}. Nucleus {ECO:0000269|PubMed:24357321}. Note=More concentrated in nuclei than in cytoplasm in germinal vesicle (GV) stage oocytes, zygotes and the 2- cell stage, but distributed in the cytoplasm at the MII-stage oocytes. {ECO:0000269|PubMed:24357321}.	Mus musculus (Mouse).	10090.ENSMUSP00000059276	KOG2167	R-MMU-110314;R-MMU-5696394;R-MMU-5696395;R-MMU-5696400;R-MMU-6781823;R-MMU-6782135;R-MMU-6782210;R-MMU-8951664	Recognition of DNA damage by PCNA-containing replication complex;DNA Damage Recognition in GG-NER;Formation of Incision Complex in GG-NER;Dual Incision in GG-NER;Formation of TC-NER Pre-Incision Complex;Dual incision in TC-NER;Gap-filling DNA repair synthesis and ligation in TC-NER;Neddylation	mmu:72584	GO:0048708, P:astrocyte differentiation;GO:0007049, P:cell cycle;GO:0034644, P:cellular response to UV;GO:0006974, P:DNA damage response;GO:0010467, P:gene expression;GO:0035518, P:histone H2A monoubiquitination;GO:0031175, P:neuron projection development;GO:1900087, P:positive regulation of G1/S transition of mitotic cell cycle;GO:0045732, P:positive regulation of protein catabolic process;GO:00…	GO:0080008, C:Cul4-RING E3 ubiquitin ligase complex;GO:0031464, C:Cul4A-RING E3 ubiquitin ligase complex;GO:0031465, C:Cul4B-RING E3 ubiquitin ligase complex;GO:0005829, C:cytosol;GO:0005654, C:nucleoplasm;GO:0005634, C:nucleus	GO:0003684, F:damaged DNA binding;GO:0031625, F:ubiquitin protein ligase binding	PF00888;PF10557	Cullin;Cullin_Nedd8	K10609	cullin 4	mmu03420;mmu04120;mmu05170	Nucleotide excision repair;Ubiquitin mediated proteolysis;Human immunodeficiency virus 1 infection	10090	2;2;6	Genetic Information Processing;Genetic Information Processing;Human Diseases	2_4;2_3;6_3	Replication and repair;Folding, sorting and degradation;Infectious disease: viral	GO:0048708;GO:0007049;GO:0034644;GO:0006974;GO:0010467;GO:0035518;GO:0031175;GO:1900087;GO:0045732;GO:0010498;GO:0000209;GO:0016567;GO:0042254;GO:0006511;GO:0070914;GO:0080008;GO:0031464;GO:0031465;GO:0005829;GO:0005654;GO:0005634;GO:0003684;GO:0031625		13330900	5591400	8870800	12756500	23561600	7490640	5375050	5006180	5888020	6030990	1.41966	0.59545	0.944686	1.35849	2.50917	0.797708	0.57241	0.533128	0.627038	0.642264	0.713677
A2A5R2	Brefeldin A-inhibited guanine nucleotide-exchange protein 2	RecName: Full=Brefeldin A-inhibited guanine nucleotide-exchange protein 2; Short=Brefeldin A-inhibited GEP 2; AltName: Full=ADP-ribosylation factor guanine nucleotide-exchange factor 2;	Arfgef2	99371	ENSMUSG00000074582	Cytoplasm {ECO:0000250}. Membrane {ECO:0000250}. Golgi apparatus {ECO:0000250}. Cytoplasm, perinuclear region {ECO:0000250}. Golgi apparatus, trans-Golgi network {ECO:0000250}. Endosome {ECO:0000250}. Cytoplasm, cytoskeleton, microtubule organizing center, centrosome {ECO:0000250}. Cell projection, dendrite {ECO:0000250}. Cytoplasmic vesicle {ECO:0000250}. Synapse {ECO:0000250}. Cytoplasm, cytosk…	Mus musculus (Mouse).	10090.ENSMUSP00000096677	KOG0929			mmu:99371	GO:0010256, P:endomembrane system organization;GO:0007032, P:endosome organization;GO:0006887, P:exocytosis;GO:0006893, P:Golgi to plasma membrane transport;GO:0035556, P:intracellular signal transduction;GO:0032760, P:positive regulation of tumor necrosis factor production;GO:0015031, P:protein transport;GO:0001881, P:receptor recycling;GO:0032012, P:regulation of ARF protein signal transduction	GO:0032279, C:asymmetric synapse;GO:0005879, C:axonemal microtubule;GO:0005737, C:cytoplasm;GO:0031410, C:cytoplasmic vesicle;GO:0005829, C:cytosol;GO:0043197, C:dendritic spine;GO:0098982, C:GABA-ergic synapse;GO:0098978, C:glutamatergic synapse;GO:0005794, C:Golgi apparatus;GO:0000139, C:Golgi membrane;GO:0043231, C:intracellular membrane-bounded organelle;GO:0016020, C:membrane;GO:0005815, C:m…	GO:0050811, F:GABA receptor binding;GO:0005085, F:guanyl-nucleotide exchange factor activity;GO:0017022, F:myosin binding;GO:0034237, F:protein kinase A regulatory subunit binding	PF20252;PF16213;PF09324;PF01369;PF12783	BIG2_C;DCB;DUF1981;Sec7;Sec7_N	K18442	brefeldin A-inhibited guanine nucleotide-exchange protein	mmu04144	Endocytosis	10090	4	Cellular Processes	4_1	Transport and catabolism	GO:0010256;GO:0007032;GO:0006887;GO:0006893;GO:0035556;GO:0032760;GO:0015031;GO:0001881;GO:0032012;GO:0032279;GO:0005879;GO:0005737;GO:0031410;GO:0005829;GO:0043197;GO:0098982;GO:0098978;GO:0005794;GO:0000139;GO:0043231;GO:0016020;GO:0005815;GO:0048471;GO:0098794;GO:0098793;GO:0055037;GO:0032280;GO:0005802;GO:0050811;GO:0005085;GO:0017022;GO:0034237		0	0	0	0	0	256999	26636.5	96611.2	0	51266.4	0.00669393	0.00307089	0.00622722	0.0062766	0.00312087	5.95576	0.617281	2.23889	0.00055156	1.18806	-0.554783
A2A8L1	Chromodomain-helicase-DNA-binding protein 5	RecName: Full=Chromodomain-helicase-DNA-binding protein 5; Short=CHD-5; EC=3.6.4.12; AltName: Full=ATP-dependent helicase CHD5;	Chd5		ENSMUSG00000005045	Nucleus {ECO:0000269|PubMed:23318260, ECO:0000269|PubMed:23948251}. Chromosome {ECO:0000269|PubMed:27806305}.	Mus musculus (Mouse).	10090.ENSMUSP00000030775	KOG0383				GO:0021895, P:cerebral cortex neuron differentiation;GO:0006338, P:chromatin remodeling;GO:0098532, P:histone H3-K27 trimethylation;GO:0008285, P:negative regulation of cell population proliferation;GO:0000122, P:negative regulation of transcription by RNA polymerase II;GO:1901798, P:positive regulation of signal transduction by p53 class mediator;GO:0045595, P:regulation of cell differentiation;…	GO:0000785, C:chromatin;GO:0005829, C:cytosol;GO:0000792, C:heterochromatin;GO:0016607, C:nuclear speck;GO:0005654, C:nucleoplasm;GO:0005634, C:nucleus;GO:0016581, C:NuRD complex	GO:0005524, F:ATP binding;GO:0016887, F:ATP hydrolysis activity;GO:0140658, F:ATP-dependent chromatin remodeler activity;GO:0003682, F:chromatin binding;GO:0003677, F:DNA binding;GO:0061628, F:H3K27me3 modified histone binding;GO:0004386, F:helicase activity;GO:0042393, F:histone binding;GO:0042826, F:histone deacetylase binding;GO:0046872, F:metal ion binding	PF08074;PF06461;PF08073;PF00385;PF06465;PF00271;PF00628;PF00176	CHDCT2;CHDII_SANT-like;CHDNT;Chromo;DUF1087;Helicase_C;PHD;SNF2-rel_dom					10090					GO:0021895;GO:0006338;GO:0098532;GO:0008285;GO:0000122;GO:1901798;GO:0045595;GO:0006357;GO:0035092;GO:0006366;GO:0000785;GO:0005829;GO:0000792;GO:0016607;GO:0005654;GO:0005634;GO:0016581;GO:0005524;GO:0016887;GO:0140658;GO:0003682;GO:0003677;GO:0061628;GO:0004386;GO:0042393;GO:0042826;GO:0046872		0	96453.6	0	0	0	0	0	0	0	0	0.00669393	10	0.00622722	0.0062766	0.00312087	0.000665135	0.00102167	0.000203521	0.00055156	0.000434695	-0.332035
A2A8L5	Receptor-type tyrosine-protein phosphatase F	RecName: Full=Receptor-type tyrosine-protein phosphatase F; EC=3.1.3.48; AltName: Full=Leukocyte common antigen related; Short=LAR; Flags: Precursor;	Ptprf	19268	ENSMUSG00000033295	Membrane {ECO:0000305}; Single-pass membrane protein {ECO:0000305}.	Mus musculus (Mouse).	10090.ENSMUSP00000039368	KOG4228	R-MMU-388844;R-MMU-77387;R-MMU-8849932	Receptor-type tyrosine-protein phosphatases;Insulin receptor recycling;Synaptic adhesion-like molecules	mmu:19268	GO:0016477, P:cell migration;GO:0007156, P:homophilic cell adhesion via plasma membrane adhesion molecules;GO:0008285, P:negative regulation of cell population proliferation;GO:0031345, P:negative regulation of cell projection organization;GO:0001960, P:negative regulation of cytokine-mediated signaling pathway;GO:0042059, P:negative regulation of epidermal growth factor receptor signaling pathwa…	GO:0005768, C:endosome;GO:0060076, C:excitatory synapse;GO:0030426, C:growth cone;GO:0043231, C:intracellular membrane-bounded organelle;GO:0016020, C:membrane;GO:0043005, C:neuron projection;GO:0043025, C:neuronal cell body;GO:0005886, C:plasma membrane;GO:0098839, C:postsynaptic density membrane	GO:0050839, F:cell adhesion molecule binding;GO:0035373, F:chondroitin sulfate proteoglycan binding;GO:0008201, F:heparin binding;GO:0005158, F:insulin receptor binding;GO:0042301, F:phosphate ion binding;GO:0004721, F:phosphoprotein phosphatase activity;GO:0004725, F:protein tyrosine phosphatase activity;GO:0044877, F:protein-containing complex binding;GO:0030971, F:receptor tyrosine kinase bind…	PF00041;PF07679;PF00102	fn3;I-set;Y_phosphatase	K05695	receptor-type tyrosine-protein phosphatase F [EC:3.1.3.48]	mmu04514;mmu04520;mmu04910;mmu04931	Cell adhesion molecules;Adherens junction;Insulin signaling pathway;Insulin resistance	10090	3;4;5;6	Environmental Information Processing;Cellular Processes;Organismal Systems;Human Diseases	3_3;4_3;5_2;6_10	Signaling molecules and interaction;Cellular community - eukaryotes;Endocrine system;Endocrine and metabolic disease	GO:0016477;GO:0007156;GO:0008285;GO:0031345;GO:0001960;GO:0042059;GO:0046627;GO:0051387;GO:1900121;GO:0007399;GO:0031102;GO:0035335;GO:0043065;GO:0050775;GO:0043525;GO:0006470;GO:0048679;GO:0010975;GO:0099175;GO:0050803;GO:0099560;GO:0005768;GO:0060076;GO:0030426;GO:0043231;GO:0016020;GO:0043005;GO:0043025;GO:0005886;GO:0098839;GO:0050839;GO:0035373;GO:0008201;GO:0005158;GO:0042301;GO:0004721;GO:…		298669	203978	391884	284311	296514	380796	296186	366033	414283	371631	0.903884	0.617314	1.18599	0.860431	0.897362	1.15243	0.896369	1.10775	1.25378	1.12469	-0.516852
A2A8Z1	Oxysterol-binding protein-related protein 9	RecName: Full=Oxysterol-binding protein-related protein 9; Short=ORP-9; Short=OSBP-related protein 9;	Osbpl9	100273	ENSMUSG00000028559. [A2A8Z1-1]	Late endosome membrane {ECO:0000250}. Golgi apparatus, trans-Golgi network membrane {ECO:0000250}. Note=Localizes at the Golgi-late endosome interface. {ECO:0000250}.	Mus musculus (Mouse).	10090.ENSMUSP00000124370	KOG2210	R-MMU-192105	Synthesis of bile acids and bile salts	mmu:100273		GO:0005829, C:cytosol;GO:0005794, C:Golgi apparatus;GO:0043231, C:intracellular membrane-bounded organelle;GO:0031902, C:late endosome membrane;GO:0016020, C:membrane	GO:0032934, F:sterol binding;GO:0015248, F:sterol transporter activity	PF01237;PF00169	Oxysterol_BP;PH	K20465	oxysterol-binding protein-related protein 9/10/11			10090					GO:0005829;GO:0005794;GO:0043231;GO:0031902;GO:0016020;GO:0032934;GO:0015248		114424	0	0	55872.6	0	466186	88747.1	116407	172701	170568	0.96568	0.00307089	0.00622722	0.471536	0.00312087	3.93437	0.74898	0.982416	1.45751	1.43951	-0.0320233
A2A974	Cytochrome P450 4A12B	RecName: Full=Cytochrome P450 4A12B {ECO:0000303|PubMed:17112342}; EC=1.14.14.1 {ECO:0000269|PubMed:17112342}; Flags: Precursor;	Cyp4a12b	13118	ENSMUSG00000078597	Endoplasmic reticulum membrane {ECO:0000269|PubMed:17112342}; Peripheral membrane protein. Microsome membrane {ECO:0000269|PubMed:17112342}; Peripheral membrane protein.	Mus musculus (Mouse).	10090.ENSMUSP00000092487	KOG0157	R-MMU-211935;R-MMU-211979;R-MMU-2142691;R-MMU-2142816	Fatty acids;Eicosanoids;Synthesis of Leukotrienes (LT) and Eoxins (EX);Synthesis of (16-20)-hydroxyeicosatetraenoic acids (HETE)	mmu:13118	GO:0019369, P:arachidonic acid metabolic process;GO:0019373, P:epoxygenase P450 pathway;GO:0006631, P:fatty acid metabolic process;GO:0046456, P:icosanoid biosynthetic process;GO:0001822, P:kidney development;GO:0048252, P:lauric acid metabolic process;GO:0006691, P:leukotriene metabolic process;GO:0043651, P:linoleic acid metabolic process;GO:0001676, P:long-chain fatty acid metabolic process;GO…	GO:0016324, C:apical plasma membrane;GO:0005737, C:cytoplasm;GO:0005789, C:endoplasmic reticulum membrane;GO:0005615, C:extracellular space;GO:0043231, C:intracellular membrane-bounded organelle	GO:0103002, F:16-hydroxypalmitate dehydrogenase activity;GO:0018685, F:alkane 1-monooxygenase activity;GO:0008392, F:arachidonic acid epoxygenase activity;GO:0008391, F:arachidonic acid monooxygenase activity;GO:0052869, F:arachidonic acid omega-hydroxylase activity;GO:0070330, F:aromatase activity;GO:0120250, F:fatty acid omega-hydroxylase activity;GO:0020037, F:heme binding;GO:0005506, F:iron i…	PF00067	p450	K07425	long-chain fatty acid omega-monooxygenase [EC:1.14.14.80]	mmu00071;mmu00590;mmu00830;mmu01100;mmu03320;mmu04270;mmu04750	Fatty acid degradation;Arachidonic acid metabolism;Retinol metabolism;Metabolic pathways;PPAR signaling pathway;Vascular smooth muscle contraction;Inflammatory mediator regulation of TRP channels	10090	1;1;1;1;5;5;5	Metabolism;Metabolism;Metabolism;Metabolism;Organismal Systems;Organismal Systems;Organismal Systems	1_3;1_3;1_8;1_0;5_2;5_3;5_7	Lipid metabolism;Lipid metabolism;Metabolism of cofactors and vitamins;Global and overview maps;Endocrine system;Circulatory system;Sensory system	GO:0019369;GO:0019373;GO:0006631;GO:0046456;GO:0001822;GO:0048252;GO:0006691;GO:0043651;GO:0001676;GO:0097267;GO:0032305;GO:0016324;GO:0005737;GO:0005789;GO:0005615;GO:0043231;GO:0103002;GO:0018685;GO:0008392;GO:0008391;GO:0052869;GO:0070330;GO:0120250;GO:0020037;GO:0005506;GO:0050051;GO:0102033;GO:0140981;GO:0004497		1745430	2766430	1308540	2721070	1902780	884062	1030380	680448	772056	741924	1.19935	1.90092	0.899147	1.86975	1.30747	0.607472	0.708013	0.467562	0.530509	0.509804	0.383928
A2A995	FYN-binding protein 2	RecName: Full=FYN-binding protein 2 {ECO:0000312|MGI:MGI:2685466}; AltName: Full=Activation-dependent, raft-recruited ADAP-like phosphoprotein;	Fyb2		ENSMUSG00000078612	Membrane raft {ECO:0000250|UniProtKB:Q5VWT5}. Note=Recruited to membrane rafts and immunological synapse after TCR stimulation. {ECO:0000250|UniProtKB:Q5VWT5}.	Mus musculus (Mouse).	10090.ENSMUSP00000102415	ENOG502RXZD				GO:0033627, P:cell adhesion mediated by integrin;GO:0007229, P:integrin-mediated signaling pathway;GO:0072659, P:protein localization to plasma membrane;GO:0050852, P:T cell receptor signaling pathway	GO:0001772, C:immunological synapse;GO:0045121, C:membrane raft;GO:0005886, C:plasma membrane		PF14603	hSH3					10090					GO:0033627;GO:0007229;GO:0072659;GO:0050852;GO:0001772;GO:0045121;GO:0005886		0	0	0	15246	12371.4	121294	32171.7	38992.7	53754.3	42994.6	0.00669393	0.00307089	0.00622722	0.481212	0.390481	3.82843	1.01544	1.23073	1.69666	1.35705	-0.897988
A2AE89	glutathione transferase	RecName: Full=glutathione transferase {ECO:0000256|ARBA:ARBA00012452}; EC=2.5.1.18 {ECO:0000256|ARBA:ARBA00012452};	Gstm1		ENSMUSG00000058135.13		Mus musculus (Mouse).								GO:0004364, F:glutathione transferase activity;GO:0042802, F:identical protein binding	PF14497;PF02798	GST_C_3;GST_N					10090					GO:0004364;GO:0042802		0	0	0	0	0	1069990	272997	860929	607994	603183	0.00669393	0.00307089	0.00622722	0.0062766	0.00312087	3.13312	0.799384	2.52095	1.78031	1.76623	-0.871771
A2AFQ2	Hydroxysteroid (17-beta) dehydrogenase 10	SubName: Full=Hydroxysteroid (17-beta) dehydrogenase 10 {ECO:0000313|Ensembl:ENSMUSP00000108236.4};	Hsd17b10		ENSMUSG00000025260.11		Mus musculus (Mouse).						GO:0008209, P:androgen metabolic process;GO:0006699, P:bile acid biosynthetic process;GO:0062173, P:brexanolone metabolic process;GO:0008207, P:C21-steroid hormone metabolic process;GO:0008210, P:estrogen metabolic process;GO:0006635, P:fatty acid beta-oxidation;GO:0006550, P:isoleucine catabolic process;GO:1990180, P:mitochondrial tRNA 3'-end processing;GO:0097745, P:mitochondrial tRNA 5'-end pr…	GO:0042645, C:mitochondrial nucleoid;GO:0030678, C:mitochondrial ribonuclease P complex;GO:0043527, C:tRNA methyltransferase complex	GO:0044594, F:17-beta-hydroxysteroid dehydrogenase (NAD+) activity;GO:0047015, F:3-hydroxy-2-methylbutyryl-CoA dehydrogenase activity;GO:0003857, F:3-hydroxyacyl-CoA dehydrogenase activity;GO:0106281, F:chenodeoxycholate 7-alpha-dehydrogenase (NAD+) activity;GO:0008709, F:cholate 7-alpha-dehydrogenase activity;GO:0106282, F:isoursodeoxycholate 7-beta-dehydrogenase (NAD+) activity;GO:0047035, F:te…	PF00106	adh_short					10090					GO:0008209;GO:0006699;GO:0062173;GO:0008207;GO:0008210;GO:0006635;GO:0006550;GO:1990180;GO:0097745;GO:0070901;GO:0007005;GO:0051289;GO:0042645;GO:0030678;GO:0043527;GO:0044594;GO:0047015;GO:0003857;GO:0106281;GO:0008709;GO:0106282;GO:0047035;GO:0000049;GO:0106283		2259810	720320	1715270	1369970	1683760	1171220	2167530	1654860	1920170	2150320	1.34407	0.428425	1.02019	0.814817	1.00145	0.696606	1.28918	0.984261	1.14206	1.27895	1.25327
A2AHY8	DDB1 and CUL4 associated factor 8 like	SubName: Full=DDB1 and CUL4 associated factor 8 like {ECO:0000313|Ensembl:ENSMUSP00000109593.3}; SubName: Full=Pet2 protein {ECO:0000313|EMBL:AAI38081.1};	Dcaf8l	18630	ENSMUSG00000035395.12		Mus musculus (Mouse).	10090.ENSMUSP00000109592	KOG1334			mmu:18630	GO:0016567, P:protein ubiquitination	GO:0080008, C:Cul4-RING E3 ubiquitin ligase complex;GO:0005737, C:cytoplasm;GO:0005634, C:nucleus		PF00400	WD40					10090					GO:0016567;GO:0080008;GO:0005737;GO:0005634		338194	106192	135236	380831	706985	1000770	1681570	1173370	1940500	1640990	0.371452	0.116635	0.148535	0.418282	0.776511	1.09919	1.84694	1.28876	2.13133	1.80237	-0.886866
A2AJ15	Endoplasmic reticulum mannosyl-oligosaccharide 1,2-alpha-mannosidase	RecName: Full=Endoplasmic reticulum mannosyl-oligosaccharide 1,2-alpha-mannosidase; EC=3.2.1.113 {ECO:0000250|UniProtKB:P32906}; AltName: Full=ER alpha-1,2-mannosidase; AltName: Full=ER mannosidase 1; Short=ERMan1; AltName: Full=Man9GlcNAc2-specific-processing alpha-mannosidase; AltName: Full=Mannosidase alpha class 1B member 1;	Man1b1	227619	ENSMUSG00000036646	Endoplasmic reticulum membrane; Single-pass type II membrane protein.	Mus musculus (Mouse).	10090.ENSMUSP00000036996	KOG2431			mmu:227619	GO:0005975, P:carbohydrate metabolic process;GO:1904380, P:endoplasmic reticulum mannose trimming;GO:1904382, P:mannose trimming involved in glycoprotein ERAD pathway;GO:0006491, P:N-glycan processing;GO:0036508, P:protein alpha-1,2-demannosylation;GO:0006486, P:protein glycosylation;GO:0036509, P:trimming of terminal mannose on B branch;GO:0030433, P:ubiquitin-dependent ERAD pathway	GO:0031410, C:cytoplasmic vesicle;GO:0005783, C:endoplasmic reticulum;GO:0005789, C:endoplasmic reticulum membrane;GO:0044322, C:endoplasmic reticulum quality control compartment;GO:0016020, C:membrane	GO:0005509, F:calcium ion binding;GO:0004571, F:mannosyl-oligosaccharide 1,2-alpha-mannosidase activity	PF01532	Glyco_hydro_47	K23741	endoplasmic reticulum Man9GlcNAc2 1,2-alpha-mannosidase [EC:3.2.1.209]	mmu00510;mmu00513;mmu01100;mmu04141	N-Glycan biosynthesis;Various types of N-glycan biosynthesis;Metabolic pathways;Protein processing in endoplasmic reticulum	10090	1;1;1;2	Metabolism;Metabolism;Metabolism;Genetic Information Processing	1_7;1_7;1_0;2_3	Glycan biosynthesis and metabolism;Glycan biosynthesis and metabolism;Global and overview maps;Folding, sorting and degradation	GO:0005975;GO:1904380;GO:1904382;GO:0006491;GO:0036508;GO:0006486;GO:0036509;GO:0030433;GO:0031410;GO:0005783;GO:0005789;GO:0044322;GO:0016020;GO:0005509;GO:0004571		2338420	1569240	2167130	1603320	1761990	359717	655543	621367	0	871978	1.95705	1.31331	1.81369	1.34184	1.47463	0.301051	0.548631	0.520029	0.00055156	0.729768	1.51071
A2AJ88	Patatin-like phospholipase domain-containing protein 7	RecName: Full=Patatin-like phospholipase domain-containing protein 7; EC=3.1.1.- {ECO:0000269|PubMed:18086666, ECO:0000269|PubMed:22326266, ECO:0000269|PubMed:28887301}; EC=3.1.1.5 {ECO:0000269|PubMed:18086666, ECO:0000269|PubMed:28887301}; AltName: Full=Neuropathy target esterase-related esterase; Short=NRE; Short=NTE-related esterase;	Pnpla7	241274	ENSMUSG00000036833. [A2AJ88-1]	Endoplasmic reticulum membrane {ECO:0000269|PubMed:18086666, ECO:0000269|PubMed:28887301}; Single-pass type III membrane protein {ECO:0000269|PubMed:28887301}. Lipid droplet {ECO:0000269|PubMed:18086666, ECO:0000269|PubMed:28887301}.	Mus musculus (Mouse).	10090.ENSMUSP00000044078	KOG2968			mmu:241274	GO:0034638, P:phosphatidylcholine catabolic process	GO:0005783, C:endoplasmic reticulum;GO:0005789, C:endoplasmic reticulum membrane;GO:0005811, C:lipid droplet;GO:0005739, C:mitochondrion;GO:0005634, C:nucleus	GO:0004622, F:lysophospholipase activity;GO:0102545, F:phosphatidyl phospholipase B activity	PF00027;PF01734	cNMP_binding;Patatin	K14676	lysophospholipid hydrolase [EC:3.1.1.5]	mmu00564	Glycerophospholipid metabolism	10090	1	Metabolism	1_3	Lipid metabolism	GO:0034638;GO:0005783;GO:0005789;GO:0005811;GO:0005739;GO:0005634;GO:0004622;GO:0102545		0	0	0	0	0	562856	362878	342080	0	528029	0.00669393	0.00307089	0.00622722	0.0062766	0.00312087	3.13422	2.02066	1.90484	0.00055156	2.94028	-0.784191
A2AJL3	FGGY carbohydrate kinase domain-containing protein	RecName: Full=FGGY carbohydrate kinase domain-containing protein; AltName: Full=D-ribulokinase FGGY {ECO:0000250|UniProtKB:Q96C11}; EC=2.7.1.47 {ECO:0000250|UniProtKB:Q96C11};	Fggy	75578	ENSMUSG00000028573. [A2AJL3-2]		Mus musculus (Mouse).	10090.ENSMUSP00000078216	KOG2517			mmu:75578	GO:0046835, P:carbohydrate phosphorylation;GO:0070050, P:neuron cellular homeostasis;GO:0019321, P:pentose metabolic process	GO:0005737, C:cytoplasm	GO:0019150, F:D-ribulokinase activity	PF02782;PF00370	FGGY_C;FGGY_N	K00875	D-ribulokinase [EC:2.7.1.47]	mmu00040;mmu01100	Pentose and glucuronate interconversions;Metabolic pathways	10090	1;1	Metabolism;Metabolism	1_1;1_0	Carbohydrate metabolism;Global and overview maps	GO:0046835;GO:0070050;GO:0019321;GO:0005737;GO:0019150		221628	112335	331502	195613	219026	186197	280202	246134	308894	271007	0.934139	0.47348	1.39725	0.824488	0.923172	0.784801	1.18102	1.03743	1.30196	1.14227	-0.25483
A2AKQ0	Nucleotide sugar transporter SLC35D1	RecName: Full=Nucleotide sugar transporter SLC35D1 {ECO:0000303|PubMed:17952091}; AltName: Full=Solute carrier family 35 member D1 {ECO:0000303|PubMed:17952091}; AltName: Full=UDP-galactose transporter-related protein 7; Short=UGTrel7; AltName: Full=UDP-glucuronic acid/UDP-N-acetylgalactosamine transporter; Short=UDP-GlcA/UDP-GalNAc transporter {ECO:0000305};	Slc35d1	242585	ENSMUSG00000028521. [A2AKQ0-2]	Endoplasmic reticulum membrane {ECO:0000269|PubMed:17952091}; Multi-pass membrane protein {ECO:0000255}.	Mus musculus (Mouse).			R-MMU-173599;R-MMU-727802	Formation of the active cofactor, UDP-glucuronate;Transport of nucleotide sugars	mmu:242585	GO:0008643, P:carbohydrate transport;GO:0030206, P:chondroitin sulfate biosynthetic process;GO:0048706, P:embryonic skeletal system development;GO:0090481, P:pyrimidine nucleotide-sugar transmembrane transport	GO:0005783, C:endoplasmic reticulum;GO:0005789, C:endoplasmic reticulum membrane;GO:0005794, C:Golgi apparatus	GO:0015297, F:antiporter activity;GO:0005457, F:GDP-fucose transmembrane transporter activity;GO:0015165, F:pyrimidine nucleotide-sugar transmembrane transporter activity;GO:0005463, F:UDP-N-acetylgalactosamine transmembrane transporter activity;GO:0005462, F:UDP-N-acetylglucosamine transmembrane transporter activity	PF03151	TPT	K15281	solute carrier family 35, member D1/2/3			10090					GO:0008643;GO:0030206;GO:0048706;GO:0090481;GO:0005783;GO:0005789;GO:0005794;GO:0015297;GO:0005457;GO:0015165;GO:0005463;GO:0005462		1820090	3286250	1226970	1799960	1619430	2739460	3559640	2381820	2052010	2934150	0.777159	1.40319	0.523903	0.768564	0.69148	1.16972	1.51993	1.01701	0.876187	1.25285	-0.716858
A2ALW5	DnaJ homolog subfamily C member 25	RecName: Full=DnaJ homolog subfamily C member 25;	Dnajc25	72429	ENSMUSG00000070972. [A2ALW5-1]	Membrane {ECO:0000305}; Multi-pass membrane protein {ECO:0000305}.	Mus musculus (Mouse).	10090.ENSMUSP00000092680	KOG0722			mmu:72429	GO:0006457, P:protein folding	GO:0005789, C:endoplasmic reticulum membrane		PF00226	DnaJ	K19371	DnaJ homolog subfamily C member 25			10090					GO:0006457;GO:0005789		212189	396035	157444	374242	157095	501565	608890	497223	492229	682619	0.520131	0.970786	0.385937	0.917365	0.385081	1.22947	1.49255	1.21882	1.20658	1.67328	-1.12106
A2AM35	Olfactory receptor	RecName: Full=Olfactory receptor {ECO:0000256|RuleBase:RU363047};	Or2k2	258922	ENSMUSG00000043385.5	Cell membrane {ECO:0000256|ARBA:ARBA00004651, ECO:0000256|RuleBase:RU363047}; Multi-pass membrane protein {ECO:0000256|ARBA:ARBA00004651, ECO:0000256|RuleBase:RU363047}. Membrane {ECO:0000256|ARBA:ARBA00004141}; Multi-pass membrane protein {ECO:0000256|ARBA:ARBA00004141}.	Mus musculus (Mouse).	10090.ENSMUSP00000062002	ENOG502R18M			mmu:258922	GO:0050911, P:detection of chemical stimulus involved in sensory perception of smell;GO:0007186, P:G protein-coupled receptor signaling pathway;GO:0007608, P:sensory perception of smell	GO:0016020, C:membrane;GO:0005886, C:plasma membrane	GO:0004930, F:G protein-coupled receptor activity;GO:0004984, F:olfactory receptor activity	PF13853	7tm_4	K04257	olfactory receptor	mmu04740	Olfactory transduction	10090	5	Organismal Systems	5_7	Sensory system	GO:0050911;GO:0007186;GO:0007608;GO:0016020;GO:0005886;GO:0004930;GO:0004984		0	0	398497	286538	485797	0	0	0	0	0	0.00669393	0.00307089	3.40354	2.4473	4.14916	0.000665135	0.00102167	0.000203521	0.00055156	0.000434695	-0.632016
A2AMW0	F-actin-capping protein subunit beta	RecName: Full=F-actin-capping protein subunit beta {ECO:0000256|RuleBase:RU365078};	Capzb		ENSMUSG00000028745.19	Cytoplasm, cytoskeleton {ECO:0000256|RuleBase:RU365078}. Cytoplasm, myofibril, sarcomere {ECO:0000256|ARBA:ARBA00004204}.	Mus musculus (Mouse).						GO:0030036, P:actin cytoskeleton organization;GO:0051016, P:barbed-end actin filament capping	GO:0008290, C:F-actin capping protein complex;GO:0030017, C:sarcomere	GO:0003779, F:actin binding	PF01115	F_actin_cap_B					10090					GO:0030036;GO:0051016;GO:0008290;GO:0030017;GO:0003779		1081600	633449	932752	724231	1398610	629330	1050220	1103240	1015640	1413800	1.08346	0.634536	0.934352	0.725474	1.40101	0.63041	1.05202	1.10513	1.01738	1.41623	0.314332
A2AN08	E3 ubiquitin-protein ligase UBR4	RecName: Full=E3 ubiquitin-protein ligase UBR4; EC=2.3.2.27; AltName: Full=N-recognin-4; AltName: Full=RING-type E3 ubiquitin transferase UBR4; AltName: Full=Zinc finger UBR1-type protein 1; AltName: Full=p600;	Ubr4	69116	ENSMUSG00000066036. [A2AN08-1]	Membrane {ECO:0000305}; Multi-pass membrane protein {ECO:0000305}. Cytoplasm {ECO:0000250}. Cytoplasm, cytoskeleton {ECO:0000250}. Nucleus {ECO:0000250}. Note=Concentrates at the leading edge of membrane structures involved in actin motility. {ECO:0000250}.	Mus musculus (Mouse).	10090.ENSMUSP00000095433	KOG1776	R-MMU-6798695;R-MMU-983168	Neutrophil degranulation;Antigen processing: Ubiquitination & Proteasome degradation	mmu:69116	GO:0045717, P:negative regulation of fatty acid biosynthetic process;GO:0016567, P:protein ubiquitination;GO:0006511, P:ubiquitin-dependent protein catabolic process	GO:0005813, C:centrosome;GO:0005829, C:cytosol;GO:0016020, C:membrane;GO:0005654, C:nucleoplasm	GO:0005516, F:calmodulin binding;GO:0061630, F:ubiquitin protein ligase activity;GO:0004842, F:ubiquitin-protein transferase activity;GO:0008270, F:zinc ion binding	PF13764;PF19423;PF02207	E3_UbLigase_R4;E3_UBR4_N;zf-UBR	K10691	E3 ubiquitin-protein ligase UBR4 [EC:2.3.2.27]	mmu05165;mmu05203	Human papillomavirus infection;Viral carcinogenesis	10090	6;6	Human Diseases;Human Diseases	6_3;6_1	Infectious disease: viral;Cancer: overview	GO:0045717;GO:0016567;GO:0006511;GO:0005813;GO:0005829;GO:0016020;GO:0005654;GO:0005516;GO:0061630;GO:0004842;GO:0008270		478855	205026	193125	714765	710551	1854020	1043640	1131300	1161650	1206930	0.550417	0.235666	0.221986	0.821582	0.816738	2.13109	1.19961	1.30037	1.33525	1.3873	-0.80374
A2ARA8	Integrin alpha-8	RecName: Full=Integrin alpha-8; Contains: RecName: Full=Integrin alpha-8 heavy chain; Contains: RecName: Full=Integrin alpha-8 light chain; Flags: Precursor;	Itga8	241226	ENSMUSG00000026768. [A2ARA8-1]	Membrane {ECO:0000269|PubMed:10742111}; Single- pass type I membrane protein {ECO:0000269|PubMed:10742111}. Cell membrane {ECO:0000250}.	Mus musculus (Mouse).	10090.ENSMUSP00000028106	KOG3637	R-MMU-2129379;R-MMU-216083;R-MMU-2173789;R-MMU-3000178	Molecules associated with elastic fibres;Integrin cell surface interactions;TGF-beta receptor signaling activates SMADs;ECM proteoglycans	mmu:241226	GO:0007420, P:brain development;GO:0033627, P:cell adhesion mediated by integrin;GO:0030030, P:cell projection organization;GO:0098609, P:cell-cell adhesion;GO:0007160, P:cell-matrix adhesion;GO:0045184, P:establishment of protein localization;GO:0030198, P:extracellular matrix organization;GO:0042472, P:inner ear morphogenesis;GO:0007229, P:integrin-mediated signaling pathway;GO:0001822, P:kidne…	GO:0045177, C:apical part of cell;GO:0009986, C:cell surface;GO:0032591, C:dendritic spine membrane;GO:0005783, C:endoplasmic reticulum;GO:0009897, C:external side of plasma membrane;GO:0098978, C:glutamatergic synapse;GO:0008305, C:integrin complex;GO:0043204, C:perikaryon;GO:0005886, C:plasma membrane;GO:0014069, C:postsynaptic density;GO:0098839, C:postsynaptic density membrane	GO:0005178, F:integrin binding;GO:0046872, F:metal ion binding	PF01839;PF00357;PF08441	FG-GAP;Integrin_alpha;Integrin_alpha2	K06584	integrin alpha 8	mmu04151;mmu04510;mmu04512;mmu04514;mmu04810;mmu05165;mmu05410;mmu05412;mmu05414	PI3K-Akt signaling pathway;Focal adhesion;ECM-receptor interaction;Cell adhesion molecules;Regulation of actin cytoskeleton;Human papillomavirus infection;Hypertrophic cardiomyopathy;Arrhythmogenic right ventricular cardiomyopathy;Dilated cardiomyopathy	10090	3;4;3;3;4;6;6;6;6	Environmental Information Processing;Cellular Processes;Environmental Information Processing;Environmental Information Processing;Cellular Processes;Human Diseases;Human Diseases;Human Diseases;Human Diseases	3_2;4_3;3_3;3_3;4_5;6_3;6_9;6_9;6_9	Signal transduction;Cellular community - eukaryotes;Signaling molecules and interaction;Signaling molecules and interaction;Cell motility;Infectious disease: viral;Cardiovascular disease;Cardiovascular disease;Cardiovascular disease	GO:0007420;GO:0033627;GO:0030030;GO:0098609;GO:0007160;GO:0045184;GO:0030198;GO:0042472;GO:0007229;GO:0001822;GO:0007613;GO:0048333;GO:0001656;GO:0045944;GO:0030511;GO:0051145;GO:0048745;GO:0034446;GO:0007179;GO:0045177;GO:0009986;GO:0032591;GO:0005783;GO:0009897;GO:0098978;GO:0008305;GO:0043204;GO:0005886;GO:0014069;GO:0098839;GO:0005178;GO:0046872		461764	240199	322181	952317	540653	415058	776216	487011	524123	691250	0.853416	0.443927	0.595444	1.76004	0.999216	0.767096	1.43458	0.900077	0.968666	1.27754	-0.391325
A2AS89	Guanidino acid hydrolase, mitochondrial	RecName: Full=Guanidino acid hydrolase, mitochondrial {ECO:0000250|UniProtKB:Q9BSE5}; EC=3.5.3.- {ECO:0000250|UniProtKB:Q9BSE5}; AltName: Full=Arginase, mitochondrial {ECO:0000250|UniProtKB:Q9BSE5}; EC=3.5.3.1 {ECO:0000250|UniProtKB:Q9BSE5}; AltName: Full=Guanidinobutyrase, mitochondrial; EC=3.5.3.7 {ECO:0000250|UniProtKB:Q9BSE5}; AltName: Full=Guanidinopropionase, mitochondrial; EC=3.5.3.17 {ECO…	Agmat	75986	ENSMUSG00000040706	Mitochondrion {ECO:0000250}.	Mus musculus (Mouse).	10090.ENSMUSP00000040853	KOG2964	R-MMU-351143	Agmatine biosynthesis	mmu:75986	GO:0033389, P:putrescine biosynthetic process from arginine, using agmatinase;GO:0008295, P:spermidine biosynthetic process	GO:0005739, C:mitochondrion	GO:0008783, F:agmatinase activity;GO:0046872, F:metal ion binding	PF00491	Arginase	K01480	agmatinase [EC:3.5.3.11]	mmu00330;mmu01100	Arginine and proline metabolism;Metabolic pathways	10090	1;1	Metabolism;Metabolism	1_5;1_0	Amino acid metabolism;Global and overview maps	GO:0033389;GO:0008295;GO:0005739;GO:0008783;GO:0046872		364832	395986	803079	279794	302334	448703	852325	772860	860049	715935	0.629466	0.683218	1.3856	0.482745	0.521635	0.774174	1.47057	1.33346	1.48389	1.23524	-0.93939
A2ASQ1	Agrin	RecName: Full=Agrin; Contains: RecName: Full=Agrin N-terminal 110 kDa subunit; Contains: RecName: Full=Agrin C-terminal 110 kDa subunit; Contains: RecName: Full=Agrin C-terminal 90 kDa fragment; Short=C90; Contains: RecName: Full=Agrin C-terminal 22 kDa fragment; Short=C22;	Agrn		ENSMUSG00000041936. [A2ASQ1-1]	Synapse {ECO:0000269|PubMed:10402191, ECO:0000269|PubMed:12796478, ECO:0000269|PubMed:17611272, ECO:0000269|PubMed:18230682, ECO:0000269|PubMed:8653787}. Cell membrane {ECO:0000269|PubMed:11018052, ECO:0000269|PubMed:11161480}; Single-pass type II membrane protein {ECO:0000269|PubMed:11018052, ECO:0000269|PubMed:11161480}.	Mus musculus (Mouse).	10090.ENSMUSP00000137931	KOG3509	R-MMU-1971475;R-MMU-2022928;R-MMU-2024096;R-MMU-3000178;R-MMU-975634	A tetrasaccharide linker sequence is required for GAG synthesis;HS-GAG biosynthesis;HS-GAG degradation;ECM proteoglycans;Retinoid metabolism and transport		GO:0030154, P:cell differentiation;GO:0007268, P:chemical synaptic transmission;GO:0097049, P:motor neuron apoptotic process;GO:1903407, P:negative regulation of P-type sodium:potassium-exchanging transporter activity;GO:1903277, P:negative regulation of sodium ion export across plasma membrane;GO:0007528, P:neuromuscular junction development;GO:0045213, P:neurotransmitter receptor metabolic proc…	GO:0044295, C:axonal growth cone;GO:0005604, C:basement membrane;GO:0009986, C:cell surface;GO:0062023, C:collagen-containing extracellular matrix;GO:0005576, C:extracellular region;GO:0005615, C:extracellular space;GO:0098978, C:glutamatergic synapse;GO:0005796, C:Golgi lumen;GO:0042383, C:sarcolemma;GO:0045202, C:synapse;GO:0043083, C:synaptic cleft	GO:0030548, F:acetylcholine receptor regulator activity;GO:0042030, F:ATPase inhibitor activity;GO:0036122, F:BMP binding;GO:0005509, F:calcium ion binding;GO:0035374, F:chondroitin sulfate binding;GO:0002162, F:dystroglycan binding;GO:0043395, F:heparan sulfate proteoglycan binding;GO:0033691, F:sialic acid binding;GO:0050431, F:transforming growth factor beta binding;GO:0044325, F:transmembrane…	PF00008;PF00050;PF07648;PF00053;PF00054;PF01390	EGF;Kazal_1;Kazal_2;Laminin_EGF;Laminin_G_1;SEA					10090					GO:0030154;GO:0007268;GO:0097049;GO:1903407;GO:1903277;GO:0007528;GO:0045213;GO:0007009;GO:0051491;GO:0043547;GO:2000673;GO:0050731;GO:0032092;GO:2000541;GO:0001934;GO:0061098;GO:0045887;GO:0045944;GO:0015031;GO:0043113;GO:1902667;GO:0086036;GO:0055117;GO:0043087;GO:0070507;GO:0001932;GO:0050807;GO:0060025;GO:0071340;GO:0007416;GO:0044295;GO:0005604;GO:0009986;GO:0062023;GO:0005576;GO:0005615;GO:…		35422.9	35965.8	0	0	34881.4	0	0	0	0	44061.3	2.35632	2.39243	0.00622722	0.0062766	2.3203	0.000665135	0.00102167	0.000203521	0.00055156	2.93094	1.09817
A2ASS6	Titin	RecName: Full=Titin; EC=2.7.11.1; AltName: Full=Connectin;	Ttn		ENSMUSG00000051747. [A2ASS6-3]	Cytoplasm {ECO:0000305}. Nucleus {ECO:0000250|UniProtKB:Q8WZ42}.	Mus musculus (Mouse).	10090.ENSMUSP00000097561	KOG0613				GO:0007512, P:adult heart development;GO:0055013, P:cardiac muscle cell development;GO:0060048, P:cardiac muscle contraction;GO:0003300, P:cardiac muscle hypertrophy;GO:0048738, P:cardiac muscle tissue development;GO:0055008, P:cardiac muscle tissue morphogenesis;GO:0055003, P:cardiac myofibril assembly;GO:0035995, P:detection of muscle stretch;GO:0043056, P:forward locomotion;GO:0007507, P:heart…	GO:0031672, C:A band;GO:0000794, C:condensed nuclear chromosome;GO:0031674, C:I band;GO:0031430, C:M band;GO:0005859, C:muscle myosin complex;GO:0030017, C:sarcomere;GO:0005865, C:striated muscle thin filament;GO:1990733, C:titin-telethonin complex;GO:0030018, C:Z disc	GO:0051015, F:actin filament binding;GO:0042805, F:actinin binding;GO:0030506, F:ankyrin binding;GO:0005524, F:ATP binding;GO:0005509, F:calcium ion binding;GO:0005516, F:calmodulin binding;GO:0019899, F:enzyme binding;GO:0042802, F:identical protein binding;GO:0051371, F:muscle alpha-actinin binding;GO:0002020, F:protease binding;GO:0019901, F:protein kinase binding;GO:0043621, F:protein self-as…	PF00041;PF07679;PF00069;PF02818;PF18362;PF09042	fn3;I-set;Pkinase;PPAK;THB;Titin_Z					10090					GO:0007512;GO:0055013;GO:0060048;GO:0003300;GO:0048738;GO:0055008;GO:0055003;GO:0035995;GO:0043056;GO:0007507;GO:0060419;GO:0003007;GO:0001701;GO:0006936;GO:0010628;GO:0050714;GO:0010737;GO:0006468;GO:0050790;GO:0045859;GO:1901897;GO:0051592;GO:0045214;GO:0048769;GO:0030241;GO:0030240;GO:0001756;GO:0055002;GO:0021591;GO:0031672;GO:0000794;GO:0031674;GO:0031430;GO:0005859;GO:0030017;GO:0005865;GO:…		2556280	4428790	2474920	1591570	2055590	7579900	3851660	6095440	5313130	5855230	0.611514	1.05946	0.592051	0.380736	0.491738	1.81326	0.921394	1.45815	1.27101	1.40069	-0.853008
A2ASZ8	Mitochondrial adenyl nucleotide antiporter SLC25A25	RecName: Full=Mitochondrial adenyl nucleotide antiporter SLC25A25 {ECO:0000305|PubMed:21296886}; AltName: Full=Short calcium-binding mitochondrial carrier protein 2 {ECO:0000303|PubMed:15054102}; Short=SCaMC-2 {ECO:0000303|PubMed:15054102}; AltName: Full=Solute carrier family 25 member 25 {ECO:0000312|MGI:MGI:1915913};	Slc25a25	227731	ENSMUSG00000026819. [A2ASZ8-3]	Mitochondrion inner membrane {ECO:0000305|PubMed:15054102}; Multi-pass membrane protein {ECO:0000255}.	Mus musculus (Mouse).	10090.ENSMUSP00000028160	KOG0036			mmu:227731	GO:0060612, P:adipose tissue development;GO:0015866, P:ADP transport;GO:0046034, P:ATP metabolic process;GO:0015867, P:ATP transport;GO:0070588, P:calcium ion transmembrane transport;GO:0043010, P:camera-type eye development;GO:0045333, P:cellular respiration;GO:0035264, P:multicellular organism growth;GO:0014823, P:response to activity;GO:0002021, P:response to dietary excess;GO:0032094, P:respo…	GO:0005743, C:mitochondrial inner membrane;GO:0005739, C:mitochondrion	GO:0005347, F:ATP transmembrane transporter activity;GO:0140987, F:ATP:inorganic phosphate antiporter activity;GO:0005509, F:calcium ion binding	PF13499;PF13833;PF00153	EF-hand_7;EF-hand_8;Mito_carr	K14684	solute carrier family 25 (mitochondrial phosphate transporter), member 23/24/25/41			10090					GO:0060612;GO:0015866;GO:0046034;GO:0015867;GO:0070588;GO:0043010;GO:0045333;GO:0035264;GO:0014823;GO:0002021;GO:0032094;GO:0005743;GO:0005739;GO:0005347;GO:0140987;GO:0005509		112670	355458	413605	0	0	2496520	3213920	2166510	3965220	1361650	0.0799898	0.252356	0.293638	0.0062766	0.00312087	1.7724	2.28171	1.53811	2.8151	0.9667	-0.934591
A2AWR2	Lysosomal cholesterol signaling protein	RecName: Full=Lysosomal cholesterol signaling protein {ECO:0000250|UniProtKB:Q7Z3F1}; Short=LYCHOS {ECO:0000250|UniProtKB:Q7Z3F1};	Gpr155	68526	ENSMUSG00000041762.17	Lysosome membrane {ECO:0000250|UniProtKB:Q7Z3F1}; Multi-pass membrane protein {ECO:0000255}.	Mus musculus (Mouse).	10090.ENSMUSP00000075788	ENOG502QQ69			mmu:68526	GO:0050890, P:cognition;GO:0035556, P:intracellular signal transduction;GO:0030514, P:negative regulation of BMP signaling pathway;GO:0055085, P:transmembrane transport	GO:0016020, C:membrane		PF00610;PF03547	DEP;Mem_trans					10090					GO:0050890;GO:0035556;GO:0030514;GO:0055085;GO:0016020		101354	82398.1	215832	142925	0	0	0	0	0	0	1.86825	1.51883	3.9784	2.63452	0.00312087	0.000665135	0.00102167	0.000203521	0.00055156	0.000434695	0.636984
A2BE28	Ribosomal biogenesis protein LAS1L	RecName: Full=Ribosomal biogenesis protein LAS1L; AltName: Full=Protein LAS1 homolog;	Las1l	76130	ENSMUSG00000057421. [A2BE28-2]	Nucleus, nucleolus {ECO:0000250}. Nucleus, nucleoplasm {ECO:0000269|PubMed:22872859}. Cytoplasm {ECO:0000269|PubMed:22872859}. Note=Localizes mainly to the granular component, the region implicated in the later steps of rRNA processing and subunit assembly and export (By similarity). Mainly found in the nucleoplasm, with low levels detected in the cytoplasmic and chromatin fractions. {ECO:0000250…	Mus musculus (Mouse).	10090.ENSMUSP00000078901	KOG2425	R-MMU-6791226	Major pathway of rRNA processing in the nucleolus and cytosol	mmu:76130	GO:0000460, P:maturation of 5.8S rRNA;GO:0000470, P:maturation of LSU-rRNA	GO:0090730, C:Las1 complex;GO:0071339, C:MLL1 complex;GO:0005730, C:nucleolus;GO:0030687, C:preribosome, large subunit precursor	GO:0004519, F:endonuclease activity	PF04031	Las1	K16912	ribosomal biogenesis protein LAS1			10090					GO:0000460;GO:0000470;GO:0090730;GO:0071339;GO:0005730;GO:0030687;GO:0004519		0	70641.1	71981.3	0	0	258978	122740	0	106382	0	0.00669393	1.12	1.14125	0.0062766	0.00312087	4.10605	1.94602	0.000203521	1.68667	0.000434695	-0.786231
A2CEK7	Major urinary protein 12	SubName: Full=Major urinary protein 12 {ECO:0000313|EMBL:DAA06308.1}; SubName: Full=Major urinary protein 14 {ECO:0000313|Ensembl:ENSMUSP00000074696.6};	Mup14	100039116	ENSMUSG00000073830.12	Secreted {ECO:0000256|ARBA:ARBA00004613}.	Mus musculus (Mouse).	10090.ENSMUSP00000074696	ENOG502S6GK			mmu:100039116		GO:0005615, C:extracellular space	GO:0005549, F:odorant binding;GO:0005550, F:pheromone binding;GO:0036094, F:small molecule binding	PF00061	Lipocalin					10090					GO:0005615;GO:0005549;GO:0005550;GO:0036094		223220000	223227000	640240000	547396000	550639000	1183140	1118320	1106590	603740	475819	1.01964	1.01967	2.92453	2.50043	2.51524	0.00540442	0.00510833	0.00505475	0.0027578	0.00217347	0.0170851
A2RSJ4	Bridge-like lipid transfer protein family member 3B	RecName: Full=Bridge-like lipid transfer protein family member 3B; AltName: Full=Syntaxin-6 Habc-interacting protein of 164 kDa {ECO:0000250|UniProtKB:A0JNW5}; AltName: Full=UHRF1-binding protein 1-like {ECO:0000312|MGI:MGI:2442888};	Bltp3b	75089	ENSMUSG00000019951	Cytoplasm, cytosol {ECO:0000250|UniProtKB:A0JNW5}. Early endosome {ECO:0000250|UniProtKB:A0JNW5}. Note=Localizes on a subpopulation of vesicle clusters in the early endocytic pathway. {ECO:0000250|UniProtKB:A0JNW5}.	Mus musculus (Mouse).	10090.ENSMUSP00000020112	KOG2955	R-MMU-9696270	RND2 GTPase cycle	mmu:75089	GO:0034498, P:early endosome to Golgi transport;GO:0120009, P:intermembrane lipid transfer	GO:0005829, C:cytosol;GO:0005769, C:early endosome	GO:0062069, F:GARP complex binding;GO:0120013, F:lipid transfer activity;GO:0042803, F:protein homodimerization activity	PF12624	Chorein_N					10090					GO:0034498;GO:0120009;GO:0005829;GO:0005769;GO:0062069;GO:0120013;GO:0042803		0	0	0	0	0	504904	75041.1	257460	147859	192105	0.00669393	0.00307089	0.00622722	0.0062766	0.00312087	4.28841	0.637363	2.18674	1.25584	1.63165	-0.747106
A2RSQ0	DENN domain-containing protein 5B	RecName: Full=DENN domain-containing protein 5B; AltName: Full=Rab6IP1-like protein;	Dennd5b	320560	ENSMUSG00000030313	Membrane {ECO:0000305}; Single-pass membrane protein {ECO:0000305}.	Mus musculus (Mouse).	10090.ENSMUSP00000107182	KOG2080	R-MMU-8876198	RAB GEFs exchange GTP for GDP on RABs	mmu:320560	GO:1905885, P:positive regulation of triglyceride transport	GO:0016020, C:membrane	GO:0005085, F:guanyl-nucleotide exchange factor activity;GO:0031267, F:small GTPase binding	PF03455;PF02141;PF01477;PF02759;PF03456	dDENN;DENN;PLAT;RUN;uDENN	K20164	DENN domain-containing protein 5			10090					GO:1905885;GO:0016020;GO:0005085;GO:0031267		0	0	0	0	0	482672	0	54053.1	0	85781.4	0.00669393	0.00307089	0.00622722	0.0062766	0.00312087	7.75369	0.00102167	0.868314	0.00055156	1.378	-0.433789
A3KFU5	Polyadenylate-binding protein	RecName: Full=Polyadenylate-binding protein {ECO:0000256|RuleBase:RU362004}; Short=PABP {ECO:0000256|RuleBase:RU362004};	Pabpc4	230721	ENSMUSG00000011257.20	Cytoplasm {ECO:0000256|RuleBase:RU362004}.	Mus musculus (Mouse).						GO:0061515, P:myeloid cell development;GO:0043488, P:regulation of mRNA stability	GO:0005737, C:cytoplasm;GO:0010494, C:cytoplasmic stress granule;GO:0005829, C:cytosol;GO:0005634, C:nucleus;GO:1990904, C:ribonucleoprotein complex	GO:0003730, F:mRNA 3'-UTR binding;GO:0003729, F:mRNA binding;GO:0008143, F:poly(A) binding;GO:0008266, F:poly(U) RNA binding	PF00658;PF00076	PABP;RRM_1					10090					GO:0061515;GO:0043488;GO:0005737;GO:0010494;GO:0005829;GO:0005634;GO:1990904;GO:0003730;GO:0003729;GO:0008143;GO:0008266		224496	239343	261841	173388	187132	1086810	595395	838271	794002	788728	0.432604	0.461215	0.504568	0.334119	0.360604	2.09429	1.14733	1.61535	1.53004	1.51988	-0.91338
A3KGB4	TBC1 domain family member 8B	RecName: Full=TBC1 domain family member 8B;	Tbc1d8b	245638	ENSMUSG00000042473	Cytoplasm, cytosol {ECO:0000250|UniProtKB:Q0IIM8}.	Mus musculus (Mouse).	10090.ENSMUSP00000094036	KOG4347	R-MMU-432722	Golgi Associated Vesicle Biogenesis	mmu:245638	GO:0090630, P:activation of GTPase activity;GO:0003094, P:glomerular filtration;GO:0016192, P:vesicle-mediated transport	GO:0005829, C:cytosol	GO:0005509, F:calcium ion binding;GO:0005096, F:GTPase activator activity	PF02893;PF00566	GRAM;RabGAP-TBC	K19951	TBC1 domain family member 8/9			10090					GO:0090630;GO:0003094;GO:0016192;GO:0005829;GO:0005509;GO:0005096		188109	54767.9	127625	195411	203142	73882.8	16148.5	16367.9	0	55333.4	2.02097	0.588404	1.37115	2.09942	2.18247	0.793767	0.173493	0.17585	0.00055156	0.594479	1.26388
A3KGS3	Ral GTPase-activating protein subunit alpha-2	RecName: Full=Ral GTPase-activating protein subunit alpha-2; AltName: Full=250 kDa substrate of Akt; Short=AS250; AltName: Full=P220;	Ralgapa2	241694	ENSMUSG00000037110. [A3KGS3-1]	Cytoplasm {ECO:0000250}.	Mus musculus (Mouse).	10090.ENSMUSP00000105613	KOG3686			mmu:241694	GO:0090630, P:activation of GTPase activity;GO:0032484, P:Ral protein signal transduction;GO:0060178, P:regulation of exocyst localization;GO:0032880, P:regulation of protein localization;GO:0051056, P:regulation of small GTPase mediated signal transduction	GO:0005737, C:cytoplasm;GO:0005829, C:cytosol;GO:0005634, C:nucleus;GO:0005886, C:plasma membrane	GO:0005096, F:GTPase activator activity;GO:0046982, F:protein heterodimerization activity	PF20412;PF02145	RALGAPB_N;Rap_GAP	K25768	Ral GTPase-activating protein subunit alpha	mmu04014	Ras signaling pathway	10090	3	Environmental Information Processing	3_2	Signal transduction	GO:0090630;GO:0032484;GO:0060178;GO:0032880;GO:0051056;GO:0005737;GO:0005829;GO:0005634;GO:0005886;GO:0005096;GO:0046982		294517	406333	0	0	0	0	0	378923	526344	0	1.83372	2.52991	0.00622722	0.0062766	0.00312087	0.000665135	0.00102167	2.35925	3.27712	0.000434695	0.657032
A3KMP2	Tetratricopeptide repeat protein 38	RecName: Full=Tetratricopeptide repeat protein 38; Short=TPR repeat protein 38;	Ttc38	239570	ENSMUSG00000035944. [A3KMP2-1]		Mus musculus (Mouse).	10090.ENSMUSP00000114504	KOG2610			mmu:239570						K24942	tetratricopeptide repeat protein 38			10090							825658	611839	955471	940146	911270	1266670	1362980	1548870	1564060	1557530	0.715196	0.529983	0.827642	0.814367	0.789355	1.09721	1.18063	1.34165	1.35481	1.34915	-0.996299
A6H8H2	DENN domain-containing protein 4C	RecName: Full=DENN domain-containing protein 4C;	Dennd4c	329877	ENSMUSG00000038024. [A6H8H2-2]	Cytoplasmic vesicle membrane {ECO:0000269|PubMed:21454697}. Cell membrane {ECO:0000269|PubMed:21454697}. Cytoplasm, cytosol {ECO:0000269|PubMed:21454697}. Note=Associates with SLC2A4/GLUT4 storage vesicles.	Mus musculus (Mouse).	10090.ENSMUSP00000080685	KOG2127	R-MMU-8876198	RAB GEFs exchange GTP for GDP on RABs	mmu:329877	GO:0032869, P:cellular response to insulin stimulus;GO:0072659, P:protein localization to plasma membrane;GO:0015031, P:protein transport;GO:0032483, P:regulation of Rab protein signal transduction	GO:0031410, C:cytoplasmic vesicle;GO:0030659, C:cytoplasmic vesicle membrane;GO:0005829, C:cytosol;GO:0005794, C:Golgi apparatus;GO:0032593, C:insulin-responsive compartment;GO:0043231, C:intracellular membrane-bounded organelle;GO:0005886, C:plasma membrane;GO:0030904, C:retromer complex	GO:0005085, F:guanyl-nucleotide exchange factor activity	PF03455;PF02141;PF03456	dDENN;DENN;uDENN	K20163	DENN domain-containing protein 4			10090					GO:0032869;GO:0072659;GO:0015031;GO:0032483;GO:0031410;GO:0030659;GO:0005829;GO:0005794;GO:0032593;GO:0043231;GO:0005886;GO:0030904;GO:0005085		61619.1	11650.3	0	0	0	95134.9	186087	18292	146410	49124.1	1.08424	0.204996	0.00622722	0.0062766	0.00312087	1.67397	3.27435	0.321862	2.5762	0.864378	0.074858
A6X919	Probable C-mannosyltransferase DPY19L1	RecName: Full=Probable C-mannosyltransferase DPY19L1; EC=2.4.1.-; AltName: Full=Dpy-19-like protein 1; AltName: Full=Protein dpy-19 homolog 1;	Dpy19l1	244745	ENSMUSG00000043067. [A6X919-2]	Membrane {ECO:0000305}; Multi-pass membrane protein {ECO:0000305}.	Mus musculus (Mouse).	10090.ENSMUSP00000129575	KOG4587			mmu:244745	GO:0018406, P:protein C-linked glycosylation via 2'-alpha-mannosyl-L-tryptophan	GO:0005637, C:nuclear inner membrane	GO:0000030, F:mannosyltransferase activity	PF10034	Dpy19	K24553	C-mannosyltransferase DPY19L [EC:2.4.1.-]			10090					GO:0018406;GO:0005637;GO:0000030		762527	1529840	456020	856194	580897	421279	1063740	356784	468130	556530	1.0813	2.16939	0.646659	1.21413	0.823741	0.597394	1.50844	0.505937	0.663831	0.789187	0.166024
A6X935	Inter alpha-trypsin inhibitor, heavy chain 4	RecName: Full=Inter alpha-trypsin inhibitor, heavy chain 4; Short=ITI heavy chain H4; Short=ITI-HC4; Short=Inter-alpha-inhibitor heavy chain 4; Flags: Precursor;	Itih4	16427	ENSMUSG00000021922. [A6X935-1]	Secreted {ECO:0000250}.	Mus musculus (Mouse).	10090.ENSMUSP00000006703	ENOG502QPS2	R-MMU-114608	Platelet degranulation	mmu:16427	GO:0006953, P:acute-phase response;GO:0030212, P:hyaluronan metabolic process;GO:0010466, P:negative regulation of peptidase activity;GO:0034097, P:response to cytokine	GO:0062023, C:collagen-containing extracellular matrix;GO:0005737, C:cytoplasm;GO:0005615, C:extracellular space;GO:0005886, C:plasma membrane	GO:0004867, F:serine-type endopeptidase inhibitor activity	PF06668;PF08487;PF00092	ITI_HC_C;VIT;VWA	K24514	inter-alpha-trypsin inhibitor heavy chain H4			10090					GO:0006953;GO:0030212;GO:0010466;GO:0034097;GO:0062023;GO:0005737;GO:0005615;GO:0005886;GO:0004867		2407530	2826940	6930110	2670030	2959630	2565260	1153800	1700540	819084	1575880	0.940118	1.10389	2.70614	1.04262	1.15571	1.00171	0.450548	0.664045	0.319845	0.615366	-0.0949587
A7MCT6	Ethanolamine kinase 2	RecName: Full=Ethanolamine kinase 2; Short=EKI 2; EC=2.7.1.82; AltName: Full=Ethanolamine kinase-like protein;	Etnk2	214253	ENSMUSG00000070644. [A7MCT6-1]		Mus musculus (Mouse).	10090.ENSMUSP00000114272	KOG4720	R-MMU-1483213	Synthesis of PE	mmu:214253	GO:0001701, P:in utero embryonic development;GO:0035264, P:multicellular organism growth;GO:0006646, P:phosphatidylethanolamine biosynthetic process;GO:0016310, P:phosphorylation;GO:0001890, P:placenta development;GO:0009791, P:post-embryonic development	GO:0005737, C:cytoplasm	GO:0005524, F:ATP binding;GO:0004305, F:ethanolamine kinase activity	PF01633	Choline_kinase	K00894	ethanolamine kinase [EC:2.7.1.82]	mmu00564;mmu01100	Glycerophospholipid metabolism;Metabolic pathways	10090	1;1	Metabolism;Metabolism	1_3;1_0	Lipid metabolism;Global and overview maps	GO:0001701;GO:0035264;GO:0006646;GO:0016310;GO:0001890;GO:0009791;GO:0005737;GO:0005524;GO:0004305		0	0	0	0	0	842897	399623	364377	0	214301	0.00669393	0.00307089	0.00622722	0.0062766	0.00312087	4.62826	2.19429	2.00075	0.00055156	1.1767	-0.678072
A8DUK4	Beta-globin	SubName: Full=Beta-globin {ECO:0000313|EMBL:ABU63178.1}; SubName: Full=Globin a1 {ECO:0000313|EMBL:SAI82194.1}; SubName: Full=Hemoglobin, beta adult s chain {ECO:0000313|Ensembl:ENSMUSP00000023934.7}; SubName: Full=Hemoglobin, beta adult t chain {ECO:0000313|Ensembl:ENSMUSP00000095794.4};	Hbb-bs	100503605	ENSMUSG00000052305.7		Mus musculus (Mouse).			R-MMU-1237044;R-MMU-1247673;R-MMU-2168880;R-MMU-6798695;R-MMU-9707564;R-MMU-9707616	Erythrocytes take up carbon dioxide and release oxygen;Erythrocytes take up oxygen and release carbon dioxide;Scavenging of heme from plasma;Neutrophil degranulation;Cytoprotection by HMOX1;Heme signaling	mmu:101488143	GO:0042744, P:hydrogen peroxide catabolic process	GO:0005615, C:extracellular space;GO:0031838, C:haptoglobin-hemoglobin complex;GO:0005833, C:hemoglobin complex	GO:0031720, F:haptoglobin binding;GO:0020037, F:heme binding;GO:0031721, F:hemoglobin alpha binding;GO:0031722, F:hemoglobin beta binding;GO:0030492, F:hemoglobin binding;GO:0046872, F:metal ion binding;GO:0043177, F:organic acid binding;GO:0019825, F:oxygen binding;GO:0005344, F:oxygen carrier activity;GO:0004601, F:peroxidase activity;GO:0044877, F:protein-containing complex binding	PF00042	Globin	K13823	hemoglobin subunit beta	mmu05143;mmu05144	African trypanosomiasis;Malaria	10090	6;6	Human Diseases;Human Diseases	6_5;6_5	Infectious disease: parasitic;Infectious disease: parasitic	GO:0042744;GO:0005615;GO:0031838;GO:0005833;GO:0031720;GO:0020037;GO:0031721;GO:0031722;GO:0030492;GO:0046872;GO:0043177;GO:0019825;GO:0005344;GO:0004601;GO:0044877		8138480	10824600	12747600	13877300	7813430	20114400	40378100	39433400	30229300	51754300	0.345861	0.460013	0.541734	0.589743	0.332047	0.854801	1.71595	1.6758	1.28465	2.1994	-1.02738
A8Y5N4	Hydroxysteroid (17-beta) dehydrogenase 13	SubName: Full=Hydroxysteroid (17-beta) dehydrogenase 13 {ECO:0000313|Ensembl:ENSMUSP00000113599.2};	Hsd17b13		ENSMUSG00000034528.16		Mus musculus (Mouse).							GO:0016020, C:membrane		PF00106	adh_short					10090					GO:0016020		1105460	1327930	180504	821229	1207660	2585160	1793280	1410710	1468940	1403480	0.830901	0.998117	0.135673	0.617263	0.907718	1.94309	1.34789	1.06034	1.1041	1.0549	-0.382091
B1ART1	Vacuolar protein sorting 13D	SubName: Full=Vacuolar protein sorting 13D {ECO:0000313|Ensembl:ENSMUSP00000020441.7};	Vps13d		ENSMUSG00000020220.17		Mus musculus (Mouse).	10090.ENSMUSP00000020441	KOG1796				GO:0006869, P:lipid transport;GO:0007005, P:mitochondrion organization;GO:1901526, P:positive regulation of mitophagy;GO:0045053, P:protein retention in Golgi apparatus;GO:0006623, P:protein targeting to vacuole	GO:0019898, C:extrinsic component of membrane		PF12624;PF06650;PF16908;PF16909;PF16910	Chorein_N;SHR-BD;VPS13;VPS13_C;VPS13_mid_rpt					10090					GO:0006869;GO:0007005;GO:1901526;GO:0045053;GO:0006623;GO:0019898		575208	90648.1	213607	73830	0	556411	214461	264096	244548	236461	2.32947	0.367105	0.865061	0.298995	0.00312087	2.25334	0.86852	1.06953	0.990366	0.957615	1.83157
B1AUE5	Peroxisome biogenesis factor 10	RecName: Full=Peroxisome biogenesis factor 10 {ECO:0000305}; EC=2.3.2.27 {ECO:0000250|UniProtKB:O60683}; AltName: Full=Peroxin-10 {ECO:0000305}; AltName: Full=Peroxisomal biogenesis factor 10; AltName: Full=Peroxisome assembly protein 10;	Pex10	668173	ENSMUSG00000029047	Peroxisome membrane {ECO:0000250|UniProtKB:O60683}; Multi-pass membrane protein {ECO:0000255}.	Mus musculus (Mouse).	10090.ENSMUSP00000099469	KOG0317	R-MMU-8866654;R-MMU-9033241	E3 ubiquitin ligases ubiquitinate target proteins;Peroxisomal protein import	mmu:668173	GO:0034614, P:cellular response to reactive oxygen species;GO:0007031, P:peroxisome organization;GO:0016558, P:protein import into peroxisome matrix;GO:0016562, P:protein import into peroxisome matrix, receptor recycling;GO:0000209, P:protein polyubiquitination	GO:0005778, C:peroxisomal membrane;GO:0005777, C:peroxisome	GO:0061630, F:ubiquitin protein ligase activity;GO:0008270, F:zinc ion binding	PF04757;PF13920	Pex2_Pex12;zf-C3HC4_3	K13346	peroxin-10	mmu04146	Peroxisome	10090	4	Cellular Processes	4_1	Transport and catabolism	GO:0034614;GO:0007031;GO:0016558;GO:0016562;GO:0000209;GO:0005778;GO:0005777;GO:0061630;GO:0008270		245712	140119	164644	291750	673670	654231	567437	615295	730720	1031180	0.480398	0.27395	0.3219	0.570408	1.31711	1.2791	1.10941	1.20298	1.42865	2.01609	-0.96666
B1AUS6	Solute carrier family 25, member 54	SubName: Full=Solute carrier family 25, member 54 {ECO:0000313|Ensembl:ENSMUSP00000029478.3};	Slc25a54	74686	ENSMUSG00000027880.7	Membrane {ECO:0000256|ARBA:ARBA00004141}; Multi- pass membrane protein {ECO:0000256|ARBA:ARBA00004141}. Mitochondrion inner membrane {ECO:0000256|ARBA:ARBA00004448}; Multi-pass membrane protein {ECO:0000256|ARBA:ARBA00004448}.	Mus musculus (Mouse).	10090.ENSMUSP00000029478	KOG0036			mmu:74686	GO:0015866, P:ADP transport;GO:0015867, P:ATP transport	GO:0033391, C:chromatoid body;GO:0005829, C:cytosol;GO:0005815, C:microtubule organizing center;GO:0005743, C:mitochondrial inner membrane;GO:0005739, C:mitochondrion	GO:0005347, F:ATP transmembrane transporter activity;GO:0005509, F:calcium ion binding	PF13202;PF13499;PF00153	EF-hand_5;EF-hand_7;Mito_carr	K14684	solute carrier family 25 (mitochondrial phosphate transporter), member 23/24/25/41			10090					GO:0015866;GO:0015867;GO:0033391;GO:0005829;GO:0005815;GO:0005743;GO:0005739;GO:0005347;GO:0005509		258590	0	0	137227	213606	307429	293798	276241	316788	256291	1.25531	0.00307089	0.00622722	0.66616	1.03694	1.4924	1.42622	1.341	1.53783	1.24415	0.460707
B1AWE0	Clathrin light chain	RecName: Full=Clathrin light chain {ECO:0000256|RuleBase:RU363137};	Clta	12757	ENSMUSG00000028478.19	Cytoplasmic vesicle membrane {ECO:0000256|ARBA:ARBA00004180, ECO:0000256|RuleBase:RU363137}; Peripheral membrane protein {ECO:0000256|ARBA:ARBA00004180, ECO:0000256|RuleBase:RU363137}; Cytoplasmic side {ECO:0000256|ARBA:ARBA00004180, ECO:0000256|RuleBase:RU363137}. Membrane, coated pit {ECO:0000256|RuleBase:RU363137}; Peripheral membrane protein {ECO:0000256|RuleBase:RU363137}; Cytoplasmic side {…	Mus musculus (Mouse).						GO:0006886, P:intracellular protein transport;GO:0016192, P:vesicle-mediated transport	GO:0030132, C:clathrin coat of coated pit;GO:0030130, C:clathrin coat of trans-Golgi network vesicle	GO:0005198, F:structural molecule activity	PF01086	Clathrin_lg_ch					10090					GO:0006886;GO:0016192;GO:0030132;GO:0030130;GO:0005198		495018	238511	409145	302210	484295	232661	303328	400582	373159	586898	1.29389	0.623427	1.06943	0.789925	1.26586	0.608136	0.792847	1.04705	0.975373	1.53405	1.01869
B1AXP6	Mitochondrial import receptor subunit TOM5 homolog	RecName: Full=Mitochondrial import receptor subunit TOM5 homolog {ECO:0000250|UniProtKB:Q8N4H5};	Tomm5	68512	ENSMUSG00000078713. [B1AXP6-2]	Mitochondrion outer membrane {ECO:0000250|UniProtKB:Q8N4H5}; Single-pass membrane protein {ECO:0000250|UniProtKB:Q8N4H5}.	Mus musculus (Mouse).	10090.ENSMUSP00000103438	ENOG502S99E	R-MMU-5205685	PINK1-PRKN Mediated Mitophagy	mmu:68512	GO:0006626, P:protein targeting to mitochondrion	GO:0005742, C:mitochondrial outer membrane translocase complex;GO:0005739, C:mitochondrion		PF10642	Tom5	K17773	mitochondrial import receptor subunit TOM5			10090					GO:0006626;GO:0005742;GO:0005739		356451	1062010	842164	0	536543	1081550	2069790	1250830	1797890	1294530	0.346346	1.0319	0.81829	0.0062766	0.521333	1.05089	2.01111	1.21537	1.74692	1.25783	-1.12647
B1AXW6	Peroxiredoxin 1	SubName: Full=Peroxiredoxin 1 {ECO:0000313|Ensembl:ENSMUSP00000030454.6}; Flags: Fragment;	Prdx1		ENSMUSG00000028691.13		Mus musculus (Mouse).						GO:0006979, P:response to oxidative stress		GO:0051920, F:peroxiredoxin activity	PF10417;PF00578	1-cysPrx_C;AhpC-TSA					10090					GO:0006979;GO:0051920		284307	255302	469440	289476	318768	283483	438633	666446	805770	651963	0.636947	0.571966	1.05171	0.648528	0.714152	0.635101	0.982692	1.49307	1.80521	1.46063	-0.865383
B1AY13	Ubiquitin carboxyl-terminal hydrolase 24	RecName: Full=Ubiquitin carboxyl-terminal hydrolase 24; EC=3.4.19.12; AltName: Full=Deubiquitinating enzyme 24; AltName: Full=Ubiquitin thioesterase 24; AltName: Full=Ubiquitin-specific-processing protease 24;	Usp24	329908	ENSMUSG00000028514. [B1AY13-1]		Mus musculus (Mouse).	10090.ENSMUSP00000092538	KOG1866	R-MMU-5689880	Ub-specific processing proteases	mmu:329908	GO:0016579, P:protein deubiquitination;GO:0006511, P:ubiquitin-dependent protein catabolic process	GO:0005829, C:cytosol;GO:0005634, C:nucleus	GO:0004843, F:cysteine-type deubiquitinase activity;GO:0004197, F:cysteine-type endopeptidase activity	PF12030;PF00443	DUF3517;UCH	K11840	ubiquitin carboxyl-terminal hydrolase 9/24 [EC:3.4.19.12]			10090					GO:0016579;GO:0006511;GO:0005829;GO:0005634;GO:0004843;GO:0004197		0	0	0	0	0	207814	116911	41548.1	103947	99507.2	0.00669393	0.00307089	0.00622722	0.0062766	0.00312087	3.6476	2.05205	0.729263	1.8245	1.74658	-0.830552
B2KF05	Bromodomain and PHD finger-containing protein 3	RecName: Full=Bromodomain and PHD finger-containing protein 3 {ECO:0000303|PubMed:26677226};	Brpf3	268936	ENSMUSG00000063952. [B2KF05-1]	Nucleus {ECO:0000250|UniProtKB:Q9ULD4}.	Mus musculus (Mouse).	10090.ENSMUSP00000004985	KOG0955	R-MMU-114608;R-MMU-3214847;R-MMU-6804758	Platelet degranulation;HATs acetylate histones;Regulation of TP53 Activity through Acetylation	mmu:268936	GO:0045740, P:positive regulation of DNA replication;GO:0050793, P:regulation of developmental process;GO:0006355, P:regulation of DNA-templated transcription;GO:1903706, P:regulation of hemopoiesis;GO:0006357, P:regulation of transcription by RNA polymerase II	GO:0000123, C:histone acetyltransferase complex;GO:0070776, C:MOZ/MORF histone acetyltransferase complex;GO:0005634, C:nucleus	GO:0036408, F:histone H3K14 acetyltransferase activity;GO:0043997, F:histone H4K12 acetyltransferase activity;GO:0043995, F:histone H4K5 acetyltransferase activity;GO:0043996, F:histone H4K8 acetyltransferase activity;GO:0046872, F:metal ion binding	PF00439;PF10513;PF13831;PF00855;PF13832	Bromodomain;EPL1;PHD_2;PWWP;zf-HC5HC2H_2	K11350	bromodomain and PHD finger-containing protein 3			10090					GO:0045740;GO:0050793;GO:0006355;GO:1903706;GO:0006357;GO:0000123;GO:0070776;GO:0005634;GO:0036408;GO:0043997;GO:0043995;GO:0043996;GO:0046872		0	0	0	0	0	1998810	2346230	2090480	1273840	3135370	0.00669393	0.00307089	0.00622722	0.0062766	0.00312087	1.84312	2.16347	1.92765	1.17462	2.89115	-0.929387
B2KF50	UHRF1 (ICBP90) binding protein 1	SubName: Full=UHRF1 (ICBP90) binding protein 1 {ECO:0000313|Ensembl:ENSMUSP00000110499.2};	Bltp3a	224648	ENSMUSG00000039512.13		Mus musculus (Mouse).	10090.ENSMUSP00000110499	KOG2955			mmu:224648		GO:0005770, C:late endosome	GO:0042826, F:histone deacetylase binding;GO:0042802, F:identical protein binding	PF12624	Chorein_N					10090					GO:0005770;GO:0042826;GO:0042802		52016.7	49461.5	192417	138404	0	701860	380545	468238	445050	290647	0.191334	0.181935	0.70777	0.509093	0.00312087	2.58166	1.39976	1.72232	1.63703	1.06909	-1.02434
B2RQC6	CAD protein	RecName: Full=CAD protein; Includes: RecName: Full=Glutamine-dependent carbamoyl-phosphate synthase; EC=6.3.5.5 {ECO:0000250|UniProtKB:P27708}; Includes: RecName: Full=Aspartate carbamoyltransferase; EC=2.1.3.2 {ECO:0000250|UniProtKB:P27708}; Includes: RecName: Full=Dihydroorotase; EC=3.5.2.3 {ECO:0000250|UniProtKB:P27708};	Cad	69719	ENSMUSG00000013629. [B2RQC6-1]	Cytoplasm {ECO:0000250}. Nucleus {ECO:0000250}. Note=Cytosolic and unphosphorylated in resting cells, translocates to the nucleus in response to EGF stimulation, nuclear import promotes optimal cell growth. {ECO:0000250}.	Mus musculus (Mouse).	10090.ENSMUSP00000013773	KOG0370	R-MMU-500753	Pyrimidine biosynthesis	mmu:69719	GO:0006207, P:'de novo' pyrimidine nucleobase biosynthetic process;GO:0044205, P:'de novo' UMP biosynthetic process;GO:0019240, P:citrulline biosynthetic process;GO:0006541, P:glutamine metabolic process;GO:0018107, P:peptidyl-threonine phosphorylation;GO:0046777, P:protein autophosphorylation;GO:0032868, P:response to insulin;GO:0042594, P:response to starvation;GO:0006225, P:UDP biosynthetic pr…	GO:0042995, C:cell projection;GO:0005737, C:cytoplasm;GO:0005829, C:cytosol;GO:0043025, C:neuronal cell body;GO:0016363, C:nuclear matrix;GO:0005634, C:nucleus;GO:0032991, C:protein-containing complex;GO:0043195, C:terminal bouton	GO:0016597, F:amino acid binding;GO:0004070, F:aspartate carbamoyltransferase activity;GO:0005524, F:ATP binding;GO:0004088, F:carbamoyl-phosphate synthase (glutamine-hydrolyzing) activity;GO:0004151, F:dihydroorotase activity;GO:0019899, F:enzyme binding;GO:0042802, F:identical protein binding;GO:0004672, F:protein kinase activity;GO:0036094, F:small molecule binding;GO:0002134, F:UTP binding;GO…	PF01979;PF02786;PF02787;PF00988;PF00117;PF02142;PF00185;PF02729	Amidohydro_1;CPSase_L_D2;CPSase_L_D3;CPSase_sm_chain;GATase;MGS;OTCace;OTCace_N	K11540	carbamoyl-phosphate synthase / aspartate carbamoyltransferase / dihydroorotase [EC:6.3.5.5 2.1.3.2 3.5.2.3]	mmu00240;mmu00250;mmu01100;mmu01240	Pyrimidine metabolism;Alanine, aspartate and glutamate metabolism;Metabolic pathways;Biosynthesis of cofactors	10090	1;1;1;1	Metabolism;Metabolism;Metabolism;Metabolism	1_4;1_5;1_0;1_0	Nucleotide metabolism;Amino acid metabolism;Global and overview maps;Global and overview maps	GO:0006207;GO:0044205;GO:0019240;GO:0006541;GO:0018107;GO:0046777;GO:0032868;GO:0042594;GO:0006225;GO:0006228;GO:0006805;GO:0042995;GO:0005737;GO:0005829;GO:0043025;GO:0016363;GO:0005634;GO:0032991;GO:0043195;GO:0016597;GO:0004070;GO:0005524;GO:0004088;GO:0004151;GO:0019899;GO:0042802;GO:0004672;GO:0036094;GO:0002134;GO:0008270		0	0	0	0	0	38951.9	0	0	8788.63	0	0.00669393	0.00307089	0.00622722	0.0062766	0.00312087	8.15908	0.00102167	0.000203521	1.84092	0.000434695	-0.40694
B2RT14	UDP-glucuronosyltransferase	RecName: Full=UDP-glucuronosyltransferase {ECO:0000256|RuleBase:RU362059}; EC=2.4.1.17 {ECO:0000256|RuleBase:RU362059};	Ugt1a5	394433	ENSMUSG00000089943.2	Membrane {ECO:0000256|RuleBase:RU362059}; Single- pass membrane protein {ECO:0000256|RuleBase:RU362059}.	Mus musculus (Mouse).	10090.ENSMUSP00000095263	KOG1192	R-MMU-156588;R-MMU-189483;R-MMU-9749641;R-MMU-9754706;R-MMU-9757110	Glucuronidation;Heme degradation;Aspirin ADME;Atorvastatin ADME;Prednisone ADME	mmu:394433	GO:0052695, P:cellular glucuronidation	GO:0005783, C:endoplasmic reticulum;GO:0016020, C:membrane	GO:0019899, F:enzyme binding;GO:0015020, F:glucuronosyltransferase activity;GO:0046982, F:protein heterodimerization activity;GO:0042803, F:protein homodimerization activity	PF00201	UDPGT	K00699	glucuronosyltransferase [EC:2.4.1.17]	mmu00040;mmu00053;mmu00140;mmu00830;mmu00860;mmu00980;mmu00982;mmu00983;mmu01100;mmu01240;mmu04976;mmu05204;mmu05207	Pentose and glucuronate interconversions;Ascorbate and aldarate metabolism;Steroid hormone biosynthesis;Retinol metabolism;Porphyrin metabolism;Metabolism of xenobiotics by cytochrome P450;Drug metabolism - cytochrome P450;Drug metabolism - other enzymes;Metabolic pathways;Biosynthesis of cofactors;Bile secretion;Chemical carcinogenesis - DNA adducts;Chemical carcinogenesis - receptor activation	10090	1;1;1;1;1;1;1;1;1;1;5;6;6	Metabolism;Metabolism;Metabolism;Metabolism;Metabolism;Metabolism;Metabolism;Metabolism;Metabolism;Metabolism;Organismal Systems;Human Diseases;Human Diseases	1_1;1_1;1_3;1_8;1_8;1_11;1_11;1_11;1_0;1_0;5_4;6_1;6_1	Carbohydrate metabolism;Carbohydrate metabolism;Lipid metabolism;Metabolism of cofactors and vitamins;Metabolism of cofactors and vitamins;Xenobiotics biodegradation and metabolism;Xenobiotics biodegradation and metabolism;Xenobiotics biodegradation and metabolism;Global and overview maps;Global and overview maps;Digestive system;Cancer: overview;Cancer: overview	GO:0052695;GO:0005783;GO:0016020;GO:0019899;GO:0015020;GO:0046982;GO:0042803		4502000	16693900	4513520	4408320	5867460	4996780	4965600	2065640	2234050	4549430	0.821582	3.04652	0.823685	0.804486	1.07077	0.911876	0.906186	0.376964	0.407698	0.830238	-0.250357
B2RT89	Predicted gene, EG434674	SubName: Full=Predicted gene, EG434674 {ECO:0000313|EMBL:AAI39175.1}; SubName: Full=Solute carrier family 22, member 28 {ECO:0000313|Ensembl:ENSMUSP00000067114.5};	Slc22a28	434674	ENSMUSG00000063590.4		Mus musculus (Mouse).	10090.ENSMUSP00000067114	KOG0255			mmu:434674	GO:0015711, P:organic anion transport	GO:0016323, C:basolateral plasma membrane	GO:0008514, F:organic anion transmembrane transporter activity;GO:0015636, F:short-chain fatty acid transmembrane transporter activity;GO:0015347, F:sodium-independent organic anion transmembrane transporter activity	PF00083	Sugar_tr	K08206	MFS transporter, OCT family, solute carrier family 22 (organic anion/cation transporter), member 9/10/19/24/25			10090					GO:0015711;GO:0016323;GO:0008514;GO:0015636;GO:0015347		440720	652981	543852	699621	407402	0	0	0	0	77537.8	1.56167	2.3138	1.92711	2.47907	1.44361	0.000665135	0.00102167	0.000203521	0.00055156	0.274751	0.566931
B2RU80	Receptor-type tyrosine-protein phosphatase beta	RecName: Full=Receptor-type tyrosine-protein phosphatase beta; Short=Protein-tyrosine phosphatase beta; Short=R-PTP-beta; EC=3.1.3.48; AltName: Full=Vascular endothelial protein tyrosine phosphatase; Short=VE-PTP; Flags: Precursor;	Ptprb	19263	ENSMUSG00000020154	Membrane {ECO:0000305}; Single-pass type I membrane protein {ECO:0000305}.	Mus musculus (Mouse).	10090.ENSMUSP00000089805	KOG0791	R-MMU-6798695	Neutrophil degranulation	mmu:19263	GO:0001525, P:angiogenesis;GO:0016311, P:dephosphorylation;GO:0008347, P:glial cell migration;GO:1990264, P:peptidyl-tyrosine dephosphorylation involved in inactivation of protein kinase activity	GO:0016020, C:membrane;GO:0043235, C:receptor complex	GO:0045296, F:cadherin binding;GO:0004725, F:protein tyrosine phosphatase activity	PF00041;PF18861;PF00102	fn3;PTP_tm;Y_phosphatase	K05694	receptor-type tyrosine-protein phosphatase beta [EC:3.1.3.48]	mmu04520	Adherens junction	10090	4	Cellular Processes	4_3	Cellular community - eukaryotes	GO:0001525;GO:0016311;GO:0008347;GO:1990264;GO:0016020;GO:0043235;GO:0045296;GO:0004725		184411	48504.3	164002	0	97775.4	312938	343556	364592	294157	316751	0.867128	0.228074	0.771162	0.0062766	0.459755	1.47148	1.61545	1.71437	1.38317	1.48941	-0.227516
B2RWH8	Flavin-containing monooxygenase	RecName: Full=Flavin-containing monooxygenase {ECO:0000256|RuleBase:RU361177}; EC=1.-.-.- {ECO:0000256|RuleBase:RU361177};	Gm4846	226601	ENSMUSG00000086056.2	Endoplasmic reticulum membrane {ECO:0000256|ARBA:ARBA00004586, ECO:0000256|PIRNR:PIRNR000332}. Membrane {ECO:0000256|ARBA:ARBA00004370}. Microsome membrane {ECO:0000256|ARBA:ARBA00004524}.	Mus musculus (Mouse).	10090.ENSMUSP00000123476	KOG1399			mmu:226601	GO:0006629, P:lipid metabolic process	GO:0005789, C:endoplasmic reticulum membrane	GO:0050660, F:flavin adenine dinucleotide binding;GO:0047822, F:hypotaurine dehydrogenase activity;GO:0004499, F:N,N-dimethylaniline monooxygenase activity;GO:0016174, F:NAD(P)H oxidase H2O2-forming activity;GO:0050661, F:NADP binding	PF00743	FMO-like	K00485	dimethylaniline monooxygenase (N-oxide forming) / hypotaurine monooxygenase [EC:1.14.13.8 1.8.1.-]	mmu00430;mmu00982;mmu01100	Taurine and hypotaurine metabolism;Drug metabolism - cytochrome P450;Metabolic pathways	10090	1;1;1	Metabolism;Metabolism;Metabolism	1_6;1_11;1_0	Metabolism of other amino acids;Xenobiotics biodegradation and metabolism;Global and overview maps	GO:0006629;GO:0005789;GO:0050660;GO:0047822;GO:0004499;GO:0016174;GO:0050661		15010000	1511510	1366850	18646300	27955100	22241900	13832300	19130200	13727400	29711300	0.920109	0.0926552	0.0837875	1.14301	1.71364	1.36342	0.847916	1.17268	0.841486	1.82129	-0.143872
B2RWS6	Histone acetyltransferase p300	RecName: Full=Histone acetyltransferase p300; Short=p300 HAT; EC=2.3.1.48 {ECO:0000269|PubMed:28576496}; AltName: Full=E1A-associated protein p300; AltName: Full=Histone butyryltransferase p300; EC=2.3.1.- {ECO:0000269|PubMed:27105113}; AltName: Full=Histone crotonyltransferase p300; EC=2.3.1.- {ECO:0000250|UniProtKB:Q09472}; AltName: Full=Protein 2-hydroxyisobutyryltransferase p300 {ECO:0000250|…	Ep300	328572	ENSMUSG00000055024	Cytoplasm {ECO:0000250|UniProtKB:Q09472}. Nucleus {ECO:0000255|PROSITE-ProRule:PRU00311, ECO:0000269|PubMed:19324970}. Note=In the presence of ALX1 relocalizes from the cytoplasm to the nucleus. Colocalizes with ROCK2 in the nucleus. Localizes to sites of DNA damage. {ECO:0000250|UniProtKB:Q09472}.	Mus musculus (Mouse).	10090.ENSMUSP00000066789	KOG1778	R-MMU-1234158;R-MMU-201722;R-MMU-2122947;R-MMU-3134973;R-MMU-3371568;R-MMU-3899300;R-MMU-5250924;R-MMU-5621575;R-MMU-5689901;R-MMU-6781823;R-MMU-6782135;R-MMU-6782210;R-MMU-6804758;R-MMU-6804760;R-MMU-6811555;R-MMU-8866907;R-MMU-8936459;R-MMU-8939243;R-MMU-8941856;R-MMU-8941858;R-MMU-8951936;R-MMU-9018519;R-MMU-9029569;R-MMU-918233;R-MMU-933541;R-MMU-9617629;R-MMU-9701898;R-MMU-9759194	Regulation of gene expression by Hypoxia-inducible Factor;Formation of the beta-catenin:TCF transactivating complex;NOTCH1 Intracellular Domain Regulates Transcription;LRR FLII-interacting protein 1 (LRRFIP1) activates type I IFN production;Attenuation phase;SUMOylation of transcription cofactors;B-WICH complex positively regulates rRNA expression;CD209 (DC-SIGN) signaling;Metalloprotease DUBs;Fo…	mmu:328572	GO:0009887, P:animal organ morphogenesis;GO:0006915, P:apoptotic process;GO:0030183, P:B cell differentiation;GO:0002209, P:behavioral defense response;GO:0051216, P:cartilage development;GO:0007049, P:cell cycle;GO:0034644, P:cellular response to UV;GO:0006338, P:chromatin remodeling;GO:0007623, P:circadian rhythm;GO:0060325, P:face morphogenesis;GO:0045444, P:fat cell differentiation;GO:0007507…	GO:0000785, C:chromatin;GO:0005737, C:cytoplasm;GO:0005829, C:cytosol;GO:0000123, C:histone acetyltransferase complex;GO:0005654, C:nucleoplasm;GO:0005634, C:nucleus;GO:0032991, C:protein-containing complex;GO:0032993, C:protein-DNA complex;GO:0005667, C:transcription regulator complex	GO:0016407, F:acetyltransferase activity;GO:0016746, F:acyltransferase activity;GO:0003823, F:antigen binding;GO:0008013, F:beta-catenin binding;GO:0043425, F:bHLH transcription factor binding;GO:0003682, F:chromatin binding;GO:0031490, F:chromatin DNA binding;GO:0000987, F:cis-regulatory region sequence-specific DNA binding;GO:0003684, F:damaged DNA binding;GO:0003677, F:DNA binding;GO:0140297, …	PF00439;PF09030;PF08214;PF02172;PF06001;PF02135;PF00569	Bromodomain;Creb_binding;HAT_KAT11;KIX;RING_CBP-p300;zf-TAZ;ZZ	K04498	E1A/CREB-binding protein [EC:2.3.1.48]	mmu03083;mmu03250;mmu04024;mmu04066;mmu04068;mmu04110;mmu04310;mmu04330;mmu04350;mmu04520;mmu04630;mmu04720;mmu04916;mmu04919;mmu04922;mmu04935;mmu05016;mmu05152;mmu05161;mmu05164;mmu05165;mmu05166;mmu05167;mmu05200;mmu05203;mmu05206;mmu05211;mmu05215	Polycomb repressive complex;Viral life cycle - HIV-1;cAMP signaling pathway;HIF-1 signaling pathway;FoxO signaling pathway;Cell cycle;Wnt signaling pathway;Notch signaling pathway;TGF-beta signaling pathway;Adherens junction;JAK-STAT signaling pathway;Long-term potentiation;Melanogenesis;Thyroid hormone signaling pathway;Glucagon signaling pathway;Growth hormone synthesis, secretion and action;Hu…	10090	;;3;3;3;4;3;3;3;4;3;5;5;5;5;5;6;6;6;6;6;6;6;6;6;6;6;6	;;Environmental Information Processing;Environmental Information Processing;Environmental Information Processing;Cellular Processes;Environmental Information Processing;Environmental Information Processing;Environmental Information Processing;Cellular Processes;Environmental Information Processing;Organismal Systems;Organismal Systems;Organismal Systems;Organismal Systems;Organismal Systems;Human…	;;3_2;3_2;3_2;4_2;3_2;3_2;3_2;4_3;3_2;5_6;5_2;5_2;5_2;5_2;6_7;6_4;6_3;6_3;6_3;6_3;6_3;6_1;6_1;6_1;6_2;6_2	;;Signal transduction;Signal transduction;Signal transduction;Cell growth and death;Signal transduction;Signal transduction;Signal transduction;Cellular community - eukaryotes;Signal transduction;Nervous system;Endocrine system;Endocrine system;Endocrine system;Endocrine system;Neurodegenerative disease;Infectious disease: bacterial;Infectious disease: viral;Infectious disease: viral;Infectious d…	GO:0009887;GO:0006915;GO:0030183;GO:0002209;GO:0051216;GO:0007049;GO:0034644;GO:0006338;GO:0007623;GO:0060325;GO:0045444;GO:0007507;GO:0016573;GO:0043966;GO:0018393;GO:0006475;GO:0042771;GO:0007611;GO:0030324;GO:0010742;GO:0035855;GO:0035264;GO:0018076;GO:0060548;GO:0043154;GO:0045721;GO:2000629;GO:0031333;GO:0000122;GO:0018394;GO:0140067;GO:0140066;GO:0061921;GO:0030220;GO:0043923;GO:0045773;GO:…		0	31230.8	29979.2	0	0	113973	174665	187813	200819	218457	0.00669393	0.326362	0.313283	0.0062766	0.00312087	1.19102	1.82525	1.96265	2.09856	2.28288	-1.08618
B2RX12	ATP-binding cassette sub-family C member 3	RecName: Full=ATP-binding cassette sub-family C member 3; EC=7.6.2.- {ECO:0000250|UniProtKB:O15438}; EC=7.6.2.2 {ECO:0000250|UniProtKB:O15438}; EC=7.6.2.3 {ECO:0000250|UniProtKB:O15438}; AltName: Full=Canalicular multispecific organic anion transporter 2; AltName: Full=Multidrug resistance-associated protein 3;	Abcc3	76408	ENSMUSG00000020865. [B2RX12-2]	Basolateral cell membrane {ECO:0000269|PubMed:16225954}; Multi-pass membrane protein {ECO:0000255|PROSITE-ProRule:PRU00441}. Basal cell membrane {ECO:0000250|UniProtKB:O15438}; Multi-pass membrane protein {ECO:0000255|PROSITE-ProRule:PRU00441}.	Mus musculus (Mouse).	10090.ENSMUSP00000021231	KOG0054	R-MMU-159418;R-MMU-382556;R-MMU-9749641;R-MMU-9753281	Recycling of bile acids and salts;ABC-family proteins mediated transport;Aspirin ADME;Paracetamol ADME	mmu:76408	GO:0015721, P:bile acid and bile salt transport;GO:0015722, P:canalicular bile acid transport;GO:0071716, P:leukotriene transport;GO:0098656, P:monoatomic anion transmembrane transport;GO:0055085, P:transmembrane transport;GO:0006855, P:xenobiotic transmembrane transport;GO:0042908, P:xenobiotic transport	GO:0009925, C:basal plasma membrane;GO:0016323, C:basolateral plasma membrane;GO:0016020, C:membrane;GO:0005886, C:plasma membrane	GO:0015432, F:ABC-type bile acid transporter activity;GO:0015431, F:ABC-type glutathione S-conjugate transporter activity;GO:0008559, F:ABC-type xenobiotic transporter activity;GO:0005524, F:ATP binding;GO:0016887, F:ATP hydrolysis activity;GO:0042626, F:ATPase-coupled transmembrane transporter activity;GO:0015164, F:glucuronoside transmembrane transporter activity;GO:0071714, F:icosanoid transme…	PF00664;PF00005	ABC_membrane;ABC_tran	K05667	ATP-binding cassette, subfamily C (CFTR/MRP), member 3	mmu01523;mmu02010;mmu04976	Antifolate resistance;ABC transporters;Bile secretion	10090	6;3;5	Human Diseases;Environmental Information Processing;Organismal Systems	6_12;3_1;5_4	Drug resistance: antineoplastic;Membrane transport;Digestive system	GO:0015721;GO:0015722;GO:0071716;GO:0098656;GO:0055085;GO:0006855;GO:0042908;GO:0009925;GO:0016323;GO:0016020;GO:0005886;GO:0015432;GO:0015431;GO:0008559;GO:0005524;GO:0016887;GO:0042626;GO:0015164;GO:0071714;GO:0042910		2114520	2277290	2155200	1232450	2374280	6386830	10042500	8431200	9198380	7419850	0.409533	0.441057	0.417412	0.238697	0.459842	1.23698	1.945	1.63292	1.78151	1.43705	-0.930895
B2RX70	Cadherin-like and PC-esterase domain containing 1	SubName: Full=Cadherin-like and PC-esterase domain containing 1 {ECO:0000313|Ensembl:ENSMUSP00000111041.3};	Cped1	214642	ENSMUSG00000062980.16		Mus musculus (Mouse).	10090.ENSMUSP00000111041	ENOG502QQAY			mmu:214642		GO:0005783, C:endoplasmic reticulum								10090					GO:0005783		483340	429006	537223	355523	439058	0	0	0	0	0	2.15378	1.91166	2.39388	1.58422	1.95646	0.000665135	0.00102167	0.000203521	0.00055156	0.000434695	1.13351
B2RXC1	Trafficking protein particle complex subunit 11	RecName: Full=Trafficking protein particle complex subunit 11;	Trappc11	320714	ENSMUSG00000038102. [B2RXC1-1]	Golgi apparatus {ECO:0000250|UniProtKB:Q7Z392}. Golgi apparatus, cis-Golgi network {ECO:0000250}.	Mus musculus (Mouse).	10090.ENSMUSP00000047562	KOG4386	R-MMU-8876198	RAB GEFs exchange GTP for GDP on RABs	mmu:320714	GO:0045054, P:constitutive secretory pathway;GO:0048208, P:COPII vesicle coating;GO:0006888, P:endoplasmic reticulum to Golgi vesicle-mediated transport;GO:0007030, P:Golgi organization;GO:0061635, P:regulation of protein complex stability;GO:0099022, P:vesicle tethering	GO:0005737, C:cytoplasm;GO:0005794, C:Golgi apparatus;GO:0030008, C:TRAPP complex;GO:1990072, C:TRAPPIII protein complex		PF11817;PF12742	Foie-gras_1;Gryzun-like	K20308	trafficking protein particle complex subunit 11			10090					GO:0045054;GO:0048208;GO:0006888;GO:0007030;GO:0061635;GO:0099022;GO:0005737;GO:0005794;GO:0030008;GO:1990072		0	0	0	0	0	261556	148915	0	0	0	0.00669393	0.00307089	0.00622722	0.0062766	0.00312087	6.37209	3.62791	0.000203521	0.00055156	0.000434695	-0.476368
B2RXS4	Plexin-B2	RecName: Full=Plexin-B2; Flags: Precursor;	Plxnb2	140570	ENSMUSG00000036606	Cell membrane {ECO:0000269|PubMed:21966369}; Single-pass type I membrane protein {ECO:0000255}.	Mus musculus (Mouse).	10090.ENSMUSP00000051731	KOG3610			mmu:140570	GO:0007420, P:brain development;GO:1904861, P:excitatory synapse assembly;GO:0007156, P:homophilic cell adhesion via plasma membrane adhesion molecules;GO:0007162, P:negative regulation of cell adhesion;GO:0001843, P:neural tube closure;GO:0007405, P:neuroblast proliferation;GO:0050772, P:positive regulation of axonogenesis;GO:0010976, P:positive regulation of neuron projection development;GO:004…	GO:0062023, C:collagen-containing extracellular matrix;GO:0005886, C:plasma membrane;GO:0002116, C:semaphorin receptor complex	GO:0017154, F:semaphorin receptor activity	PF08337;PF20170;PF01437;PF01403;PF01833;PF17960	Plexin_cytopl;Plexin_RBD;PSI;Sema;TIG;TIG_plexin	K06821	plexin B	mmu04360	Axon guidance	10090	5	Organismal Systems	5_8	Development and regeneration	GO:0007420;GO:1904861;GO:0007156;GO:0007162;GO:0001843;GO:0007405;GO:0050772;GO:0010976;GO:0045727;GO:0030334;GO:0008360;GO:0043087;GO:2001222;GO:0001932;GO:0071526;GO:1902287;GO:0062023;GO:0005886;GO:0002116;GO:0017154		3533600	2207340	3704670	2528270	2904290	3808140	3374920	3840710	3621480	4023940	1.05332	0.657977	1.10431	0.753642	0.865728	1.13515	1.00602	1.14486	1.07951	1.19948	0.310514
B2RY04	Dedicator of cytokinesis protein 5	RecName: Full=Dedicator of cytokinesis protein 5 {ECO:0000250|UniProtKB:Q9H7D0}; AltName: Full=Lens rupture protein 2; AltName: Full=Rupture of lens cataract protein;	Dock5	68813	ENSMUSG00000044447	Cytoplasm {ECO:0000269|PubMed:18396277}. Cell membrane {ECO:0000250|UniProtKB:Q9H7D0}. Cell projection, podosome {ECO:0000269|PubMed:27505886}. Note=Associated with the edge of the plasma membrane in intestinal epithelial cells spreading on type IV collagen. {ECO:0000250|UniProtKB:Q9H7D0}.	Mus musculus (Mouse).	10090.ENSMUSP00000036674	KOG1998	R-MMU-9013149;R-MMU-9013408;R-MMU-983231	RAC1 GTPase cycle;RHOG GTPase cycle;Factors involved in megakaryocyte development and platelet production	mmu:68813	GO:0046849, P:bone remodeling;GO:0016477, P:cell migration;GO:0007520, P:myoblast fusion;GO:1904694, P:negative regulation of vascular associated smooth muscle contraction;GO:0071800, P:podosome assembly;GO:0010634, P:positive regulation of epithelial cell migration;GO:1900026, P:positive regulation of substrate adhesion-dependent cell spreading;GO:1904754, P:positive regulation of vascular assoc…	GO:0070161, C:anchoring junction;GO:0042995, C:cell projection;GO:0005737, C:cytoplasm;GO:0005829, C:cytosol;GO:0005886, C:plasma membrane;GO:0002102, C:podosome	GO:0005096, F:GTPase activator activity;GO:0005085, F:guanyl-nucleotide exchange factor activity;GO:0031267, F:small GTPase binding	PF06920;PF20422;PF20421;PF14429;PF16172;PF00018	DHR-2_Lobe_A;DHR-2_Lobe_B;DHR-2_Lobe_C;DOCK-C2;DOCK_N;SH3_1	K17707	dedicator of cytokinesis protein 5			10090					GO:0046849;GO:0016477;GO:0007520;GO:1904694;GO:0071800;GO:0010634;GO:1900026;GO:1904754;GO:0016601;GO:0070161;GO:0042995;GO:0005737;GO:0005829;GO:0005886;GO:0002102;GO:0005096;GO:0005085;GO:0031267		0	0	0	0	0	95827.9	0	51763.1	0	68595.6	0.00669393	0.00307089	0.00622722	0.0062766	0.00312087	4.43265	0.00102167	2.39437	0.00055156	3.17298	-0.625005
B2RY56	RNA-binding protein 25	RecName: Full=RNA-binding protein 25; AltName: Full=RNA-binding motif protein 25;	Rbm25	67039	ENSMUSG00000010608	Nucleus speckle {ECO:0000255|PROSITE- ProRule:PRU00627}. Cytoplasm {ECO:0000250}. Note=Colocalizes predominantly, with SFRS2 and LUC7L3 splicing factors, in nuclear speckles. Cytoplasmic localization is faint (By similarity). {ECO:0000250}.	Mus musculus (Mouse).	10090.ENSMUSP00000048470	KOG2253	R-MMU-72163	mRNA Splicing - Major Pathway	mmu:67039	GO:0006915, P:apoptotic process;GO:0006397, P:mRNA processing;GO:0000381, P:regulation of alternative mRNA splicing, via spliceosome;GO:0042981, P:regulation of apoptotic process;GO:0008380, P:RNA splicing	GO:0005737, C:cytoplasm;GO:0016607, C:nuclear speck	GO:0003729, F:mRNA binding	PF01480;PF00076	PWI;RRM_1	K12822	RNA-binding protein 25	mmu03040	Spliceosome	10090	2	Genetic Information Processing	2_1	Transcription	GO:0006915;GO:0006397;GO:0000381;GO:0042981;GO:0008380;GO:0005737;GO:0016607;GO:0003729		209074	174732	203743	0	311870	428897	339846	331172	291170	0	0.912786	0.762854	0.889512	0.0062766	1.36158	1.8725	1.48372	1.44585	1.2712	0.000434695	-0.149388
B5X0G2	Major urinary protein 17	RecName: Full=Major urinary protein 17; Short=MUP 17; Flags: Precursor;	Mup17	100039206	ENSMUSG00000096688	Secreted {ECO:0000250}.	Mus musculus (Mouse).	10090.ENSMUSP00000103108	ENOG502S6GK			mmu:100039206		GO:0005615, C:extracellular space	GO:0005549, F:odorant binding;GO:0005550, F:pheromone binding;GO:0036094, F:small molecule binding	PF00061	Lipocalin					10090					GO:0005615;GO:0005549;GO:0005550;GO:0036094		690005	1036780	1163570	847405	876506	0	0	0	0	0	1.49537	2.2469	2.52168	1.83649	1.89956	0.000665135	0.00102167	0.000203521	0.00055156	0.000434695	0.480443
B8JI96	Major urinary protein 14	SubName: Full=Major urinary protein 14 {ECO:0000313|Ensembl:ENSMUSP00000115821.2}; Flags: Fragment;	Mup14		ENSMUSG00000073830.12	Secreted {ECO:0000256|ARBA:ARBA00004613}.	Mus musculus (Mouse).							GO:0005615, C:extracellular space	GO:0005549, F:odorant binding;GO:0036094, F:small molecule binding	PF00061	Lipocalin					10090					GO:0005615;GO:0005549;GO:0036094		0	103339	287166	112022	132231	0	0	0	0	0	0.00669393	1.62801	4.52402	1.7648	2.08317	0.000665135	0.00102167	0.000203521	0.00055156	0.000434695	-0.693541
B8JJG7	Trk-fused gene	SubName: Full=Trk-fused gene {ECO:0000313|Ensembl:ENSMUSP00000119561.2}; Flags: Fragment;	Tfg		ENSMUSG00000022757.20		Mus musculus (Mouse).						GO:0048208, P:COPII vesicle coating;GO:0006888, P:endoplasmic reticulum to Golgi vesicle-mediated transport	GO:0005829, C:cytosol;GO:0070971, C:endoplasmic reticulum exit site;GO:0043231, C:intracellular membrane-bounded organelle	GO:0042802, F:identical protein binding	PF00564	PB1					10090					GO:0048208;GO:0006888;GO:0005829;GO:0070971;GO:0043231;GO:0042802		388013	105803	557825	0	0	676869	1014930	985803	1078550	869839	0.683406	0.186351	0.982496	0.0062766	0.00312087	1.19217	1.78759	1.73629	1.89965	1.53205	-0.44747
B8JK39	Integrin alpha-9	RecName: Full=Integrin alpha-9 {ECO:0000305}; Flags: Precursor;	Itga9	104099	ENSMUSG00000039115	Membrane {ECO:0000255}; Single-pass type I membrane protein {ECO:0000255}.	Mus musculus (Mouse).	10090.ENSMUSP00000044227	KOG3637	R-MMU-216083;R-MMU-3000178;R-MMU-445144	Integrin cell surface interactions;ECM proteoglycans;Signal transduction by L1	mmu:104099	GO:0007155, P:cell adhesion;GO:0033627, P:cell adhesion mediated by integrin;GO:0098609, P:cell-cell adhesion;GO:0007160, P:cell-matrix adhesion;GO:0007229, P:integrin-mediated signaling pathway;GO:0030593, P:neutrophil chemotaxis;GO:0042060, P:wound healing	GO:0009925, C:basal plasma membrane;GO:0009897, C:external side of plasma membrane;GO:0034679, C:integrin alpha9-beta1 complex;GO:0008305, C:integrin complex;GO:0016020, C:membrane	GO:0005518, F:collagen binding;GO:0005178, F:integrin binding;GO:0043236, F:laminin binding;GO:0046872, F:metal ion binding	PF01839;PF08441	FG-GAP;Integrin_alpha2	K06585	integrin alpha 9	mmu04151;mmu04510;mmu04512;mmu04514;mmu04810;mmu05165;mmu05410;mmu05412;mmu05414	PI3K-Akt signaling pathway;Focal adhesion;ECM-receptor interaction;Cell adhesion molecules;Regulation of actin cytoskeleton;Human papillomavirus infection;Hypertrophic cardiomyopathy;Arrhythmogenic right ventricular cardiomyopathy;Dilated cardiomyopathy	10090	3;4;3;3;4;6;6;6;6	Environmental Information Processing;Cellular Processes;Environmental Information Processing;Environmental Information Processing;Cellular Processes;Human Diseases;Human Diseases;Human Diseases;Human Diseases	3_2;4_3;3_3;3_3;4_5;6_3;6_9;6_9;6_9	Signal transduction;Cellular community - eukaryotes;Signaling molecules and interaction;Signaling molecules and interaction;Cell motility;Infectious disease: viral;Cardiovascular disease;Cardiovascular disease;Cardiovascular disease	GO:0007155;GO:0033627;GO:0098609;GO:0007160;GO:0007229;GO:0030593;GO:0042060;GO:0009925;GO:0009897;GO:0034679;GO:0008305;GO:0016020;GO:0005518;GO:0005178;GO:0043236;GO:0046872		196938	267982	172762	145229	188561	418570	373046	327376	279050	402695	0.710401	0.966673	0.623193	0.523875	0.680183	1.50988	1.34566	1.18092	1.0066	1.45261	-0.845554
B9EJ80	PDZ domain-containing protein 8	RecName: Full=PDZ domain-containing protein 8 {ECO:0000305};	Pdzd8	107368	ENSMUSG00000074746	Endoplasmic reticulum membrane {ECO:0000269|PubMed:29097544}; Single-pass membrane protein {ECO:0000255}. Note=Localizes at mitochondria-endoplasmic reticulum contact sites. {ECO:0000269|PubMed:29097544}.	Mus musculus (Mouse).	10090.ENSMUSP00000096880	KOG3532			mmu:107368	GO:0007010, P:cytoskeleton organization;GO:0006869, P:lipid transport;GO:0051560, P:mitochondrial calcium ion homeostasis;GO:1990456, P:mitochondrion-endoplasmic reticulum membrane tethering;GO:0022604, P:regulation of cell morphogenesis	GO:0005789, C:endoplasmic reticulum membrane;GO:0044233, C:mitochondria-associated endoplasmic reticulum membrane;GO:0005739, C:mitochondrion	GO:0008289, F:lipid binding;GO:0046872, F:metal ion binding	PF00130;PF17820	C1_1;PDZ_6	K24060	PDZ domain-containing protein 8			10090					GO:0007010;GO:0006869;GO:0051560;GO:1990456;GO:0022604;GO:0005789;GO:0044233;GO:0005739;GO:0008289;GO:0046872		584798	403953	387085	537228	401603	224500	218997	140229	173451	138939	1.82136	1.25811	1.20558	1.6732	1.25079	0.699206	0.682067	0.436744	0.540214	0.432726	1.69736
B9EJ86	Oxysterol-binding protein-related protein 8	RecName: Full=Oxysterol-binding protein-related protein 8; Short=ORP-8; Short=OSBP-related protein 8;	Osbpl8	237542	ENSMUSG00000020189	Endoplasmic reticulum membrane {ECO:0000250|UniProtKB:Q9BZF1}; Single-pass membrane protein {ECO:0000250|UniProtKB:Q9BZF1}. Nucleus membrane {ECO:0000250|UniProtKB:Q9BZF1}. Note=The presence of the N-terminus extension contains an overall negative charge that may explain the weak localization to the cortical endoplasmic reticulum. {ECO:0000250|UniProtKB:Q9BZF1}.	Mus musculus (Mouse).	10090.ENSMUSP00000100911	KOG2210	R-MMU-1482801	Acyl chain remodelling of PS	mmu:237542	GO:0032148, P:activation of protein kinase B activity;GO:0045444, P:fat cell differentiation;GO:0030336, P:negative regulation of cell migration;GO:0010891, P:negative regulation of sequestering of triglyceride;GO:0015914, P:phospholipid transport;GO:0046326, P:positive regulation of glucose import;GO:0046628, P:positive regulation of insulin receptor signaling pathway;GO:0051897, P:positive regu…	GO:0032541, C:cortical endoplasmic reticulum;GO:0005829, C:cytosol;GO:0005783, C:endoplasmic reticulum;GO:0005789, C:endoplasmic reticulum membrane;GO:0043231, C:intracellular membrane-bounded organelle;GO:0016020, C:membrane;GO:0031965, C:nuclear membrane	GO:0015485, F:cholesterol binding;GO:0070273, F:phosphatidylinositol-4-phosphate binding;GO:0001786, F:phosphatidylserine binding;GO:0140343, F:phosphatidylserine transfer activity;GO:0015248, F:sterol transporter activity	PF01237;PF00169	Oxysterol_BP;PH	K22285	oxysterol-binding protein-related protein 8			10090					GO:0032148;GO:0045444;GO:0030336;GO:0010891;GO:0015914;GO:0046326;GO:0046628;GO:0051897;GO:0090204;GO:0032541;GO:0005829;GO:0005783;GO:0005789;GO:0043231;GO:0016020;GO:0031965;GO:0015485;GO:0070273;GO:0001786;GO:0140343;GO:0015248		462798	850668	496945	771206	469890	1719200	588680	361488	879115	659429	0.637514	1.17181	0.684552	1.06235	0.647283	2.36823	0.810919	0.497957	1.211	0.908377	-0.710689
C0HKG5	Ribonuclease T2-A	RecName: Full=Ribonuclease T2-A {ECO:0000312|MGI:MGI:1915445}; EC=4.6.1.19 {ECO:0000255|PROSITE-ProRule:PRU10045}; AltName: Full=Ribonuclease 6-A {ECO:0000305}; Flags: Precursor;	Rnaset2a	100037283	ENSMUSG00000094724	Secreted {ECO:0000250|UniProtKB:O00584}. Lysosome lumen {ECO:0000250|UniProtKB:O00584}. Endoplasmic reticulum lumen {ECO:0000250|UniProtKB:O00584}. Mitochondrion intermembrane space {ECO:0000250|UniProtKB:O00584}.	Mus musculus (Mouse).	10090.ENSMUSP00000095031	KOG1642	R-MMU-6798695	Neutrophil degranulation	mmu:68195	GO:0045087, P:innate immune response;GO:0006401, P:RNA catabolic process	GO:0005788, C:endoplasmic reticulum lumen;GO:0005576, C:extracellular region;GO:0005615, C:extracellular space;GO:0043202, C:lysosomal lumen;GO:0005764, C:lysosome;GO:0005758, C:mitochondrial intermembrane space	GO:0033897, F:ribonuclease T2 activity;GO:0003723, F:RNA binding;GO:0004521, F:RNA endonuclease activity;GO:0004540, F:RNA nuclease activity	PF00445	Ribonuclease_T2	K01166	ribonuclease T2 [EC:4.6.1.19]			10090					GO:0045087;GO:0006401;GO:0005788;GO:0005576;GO:0005615;GO:0043202;GO:0005764;GO:0005758;GO:0033897;GO:0003723;GO:0004521;GO:0004540		177708	110935	376875	221858	343041	230914	0	0	843343	0	0.771077	0.481348	1.63526	0.962644	1.48846	1.00194	0.00102167	0.000203521	3.65927	0.000434695	-0.218098
D3YVR3	Microsomal glutathione S-transferase 1	SubName: Full=Microsomal glutathione S-transferase 1 {ECO:0000313|Ensembl:ENSMUSP00000114222.2}; Flags: Fragment;	Mgst1		ENSMUSG00000008540.12	Membrane {ECO:0000256|ARBA:ARBA00004141}; Multi- pass membrane protein {ECO:0000256|ARBA:ARBA00004141}.	Mus musculus (Mouse).							GO:0016020, C:membrane								10090					GO:0016020		1082420	1849920	875389	906869	1393190	481047	735592	599645	534638	339655	1.23025	2.10257	0.994945	1.03072	1.58346	0.546746	0.836055	0.681541	0.607656	0.386043	0.462851
D3YVW2	Golgi integral membrane protein 4	SubName: Full=Golgi integral membrane protein 4 {ECO:0000313|Ensembl:ENSMUSP00000114006.2};	Golim4	73124	ENSMUSG00000034109.16		Mus musculus (Mouse).							GO:0000139, C:Golgi membrane								10090					GO:0000139		821412	1408020	705324	924996	875992	469781	1204110	442092	232724	676025	1.05846	1.81435	0.908867	1.19193	1.12879	0.605351	1.55159	0.569671	0.299884	0.871113	0.134808
D3YW09	Splicing factor 3a, subunit 2	SubName: Full=Splicing factor 3a, subunit 2 {ECO:0000313|Ensembl:ENSMUSP00000114164.2};	Sf3a2		ENSMUSG00000020211.16		Mus musculus (Mouse).						GO:0006397, P:mRNA processing;GO:0008380, P:RNA splicing	GO:0005681, C:spliceosomal complex	GO:0003676, F:nucleic acid binding;GO:0008270, F:zinc ion binding	PF16835;PF12874	SF3A2;zf-met					10090					GO:0006397;GO:0008380;GO:0005681;GO:0003676;GO:0008270		0	0	200003	0	0	500319	255321	539893	381620	295176	0.00669393	0.00307089	0.920683	0.0062766	0.00312087	2.30314	1.17533	2.48532	1.75673	1.3588	-1.0729
D3YWD1	Collagen, type VI, alpha 3	SubName: Full=Collagen, type VI, alpha 3 {ECO:0000313|Ensembl:ENSMUSP00000115210.3}; Flags: Fragment;	Col6a3		ENSMUSG00000048126.17		Mus musculus (Mouse).							GO:0005581, C:collagen trimer;GO:0062023, C:collagen-containing extracellular matrix;GO:0031012, C:extracellular matrix;GO:0005615, C:extracellular space;GO:0042383, C:sarcolemma		PF00092	VWA					10090					GO:0005581;GO:0062023;GO:0031012;GO:0005615;GO:0042383		772777	491471	631360	590063	581208	691532	876830	1195700	1595670	1652500	0.851159	0.541321	0.695398	0.649913	0.64016	0.761674	0.965766	1.31698	1.75752	1.82011	-0.334306
D3YXK2	Scaffold attachment factor B1	RecName: Full=Scaffold attachment factor B1; Short=SAF-B1;	Safb	224903	ENSMUSG00000071054	Nucleus {ECO:0000250|UniProtKB:Q15424}.	Mus musculus (Mouse).	10090.ENSMUSP00000092849	KOG4661	R-MMU-3899300	SUMOylation of transcription cofactors	mmu:224903	GO:0042445, P:hormone metabolic process;GO:0030520, P:intracellular estrogen receptor signaling pathway;GO:0045944, P:positive regulation of transcription by RNA polymerase II;GO:0040008, P:regulation of growth;GO:0050684, P:regulation of mRNA processing;GO:0006357, P:regulation of transcription by RNA polymerase II	GO:0030496, C:midbody;GO:0005654, C:nucleoplasm;GO:0005634, C:nucleus	GO:0003682, F:chromatin binding;GO:0003723, F:RNA binding;GO:0000978, F:RNA polymerase II cis-regulatory region sequence-specific DNA binding;GO:0043565, F:sequence-specific DNA binding	PF00076;PF02037	RRM_1;SAP	K25092	scaffold attachment factor B			10090					GO:0042445;GO:0030520;GO:0045944;GO:0040008;GO:0050684;GO:0006357;GO:0030496;GO:0005654;GO:0005634;GO:0003682;GO:0003723;GO:0000978;GO:0043565		0	0	0	0	0	0	36805.8	38091.9	0	0	0.00669393	0.00307089	0.00622722	0.0062766	0.00312087	0.000665135	4.91414	5.08586	0.00055156	0.000434695	-0.49825
D3YYM6	Ribosomal protein S5	SubName: Full=Ribosomal protein S5 {ECO:0000313|Ensembl:ENSMUSP00000118798.2}; Flags: Fragment;	Rps5		ENSMUSG00000012848.16		Mus musculus (Mouse).						GO:0006412, P:translation	GO:0015935, C:small ribosomal subunit	GO:0003723, F:RNA binding;GO:0003735, F:structural constituent of ribosome	PF00177	Ribosomal_S7					10090					GO:0006412;GO:0015935;GO:0003723;GO:0003735		3229900	3122580	1679660	2571500	1419390	26134600	5142940	5560780	3540970	3783120	0.574864	0.555763	0.298949	0.457681	0.252626	4.65149	0.915351	0.989719	0.630229	0.673327	-0.343631
D3YZZ5	Transmembrane p24 trafficking protein 7	SubName: Full=Transmembrane p24 trafficking protein 7 {ECO:0000313|Ensembl:ENSMUSP00000120904.2};	Tmed7	66676	ENSMUSG00000033184.15	Endoplasmic reticulum membrane {ECO:0000256|ARBA:ARBA00004115}; Single-pass type I membrane protein {ECO:0000256|ARBA:ARBA00004115}. Endoplasmic reticulum-Golgi intermediate compartment membrane {ECO:0000256|ARBA:ARBA00004151}; Single-pass type I membrane protein {ECO:0000256|ARBA:ARBA00004151}. Golgi apparatus, cis-Golgi network membrane {ECO:0000256|ARBA:ARBA00004619}; Single-pass type I membra…	Mus musculus (Mouse).	10090.ENSMUSP00000120904	KOG1693	R-MMU-6807878;R-MMU-6811434	COPI-mediated anterograde transport;COPI-dependent Golgi-to-ER retrograde traffic	mmu:66676	GO:0006888, P:endoplasmic reticulum to Golgi vesicle-mediated transport;GO:0007030, P:Golgi organization;GO:0006886, P:intracellular protein transport	GO:0030134, C:COPII-coated ER to Golgi transport vesicle;GO:0005783, C:endoplasmic reticulum;GO:0005789, C:endoplasmic reticulum membrane;GO:0005793, C:endoplasmic reticulum-Golgi intermediate compartment;GO:0033116, C:endoplasmic reticulum-Golgi intermediate compartment membrane;GO:0005794, C:Golgi apparatus		PF01105	EMP24_GP25L	K20349	p24 family protein gamma-3			10090					GO:0006888;GO:0007030;GO:0006886;GO:0030134;GO:0005783;GO:0005789;GO:0005793;GO:0033116;GO:0005794		20114800	17270400	19890300	19081900	17533700	11331300	8025300	9333160	6419990	11073200	1.43601	1.23295	1.41998	1.36227	1.25175	0.808951	0.572933	0.666302	0.458328	0.790525	1.21731
D3Z0Y2	Peroxiredoxin-6	RecName: Full=Peroxiredoxin-6 {ECO:0000256|ARBA:ARBA00026214, ECO:0000256|PIRNR:PIRNR000239}; EC=1.11.1.27 {ECO:0000256|PIRNR:PIRNR000239};	Prdx6	11758	ENSMUSG00000026701.16		Mus musculus (Mouse).						GO:0008152, P:metabolic process;GO:0006979, P:response to oxidative stress		GO:0047184, F:1-acylglycerophosphocholine O-acyltransferase activity;GO:0051920, F:peroxiredoxin activity;GO:0004623, F:phospholipase A2 activity	PF10417;PF00578	1-cysPrx_C;AhpC-TSA					10090					GO:0008152;GO:0006979;GO:0047184;GO:0051920;GO:0004623		2157970	5119200	3033610	2923660	2174640	2445140	4127830	5675770	5576380	5230150	0.561031	1.33089	0.788681	0.760096	0.565365	0.63569	1.07316	1.47559	1.44975	1.35974	-1.22254
D3Z286	Transmembrane protein with metallophosphoesterase domain	SubName: Full=Transmembrane protein with metallophosphoesterase domain {ECO:0000313|Ensembl:ENSMUSP00000107451.3};	Tmppe	100504715	ENSMUSG00000079260.4		Mus musculus (Mouse).	10090.ENSMUSP00000107451	ENOG502QRHG			mmu:100504715		GO:0016020, C:membrane	GO:0016787, F:hydrolase activity	PF00149	Metallophos					10090					GO:0016020;GO:0016787		197454	415751	151165	224379	95110.3	153356	149579	52628.6	0	128202	1.25957	2.65211	0.964293	1.43133	0.606716	0.97827	0.954176	0.335722	0.00055156	0.81781	0.382028
D3Z2P8	Sulfotransferase	RecName: Full=Sulfotransferase {ECO:0000256|RuleBase:RU361155}; EC=2.8.2.- {ECO:0000256|RuleBase:RU361155}; Flags: Fragment;	Sult1a1		ENSMUSG00000030711.17		Mus musculus (Mouse).								GO:0008146, F:sulfotransferase activity	PF00685	Sulfotransfer_1					10090					GO:0008146		0	0	0	0	0	1018510	379000	462069	298363	720936	0.00669393	0.00307089	0.00622722	0.0062766	0.00312087	3.53787	1.31649	1.60503	1.03639	2.50423	-0.838049
D3Z3G0	RIKEN cDNA D930020B18 gene	SubName: Full=RIKEN cDNA D930020B18 gene {ECO:0000313|Ensembl:ENSMUSP00000113963.2};	D930020B18Rik	216393	ENSMUSG00000047642.16		Mus musculus (Mouse).					mmu:216393				PF15087	DUF4551					10090							426386	373890	225118	167564	124061	1915490	567223	937919	697040	555733	0.711779	0.624146	0.375796	0.27972	0.207099	3.19759	0.946883	1.5657	1.16359	0.927702	-0.345834
D3Z3Y1	GPI ethanolamine phosphate transferase 2	RecName: Full=GPI ethanolamine phosphate transferase 2 {ECO:0000256|ARBA:ARBA00020830};	Pigg	433931	ENSMUSG00000029263.16	Endoplasmic reticulum membrane {ECO:0000256|ARBA:ARBA00004477}; Multi-pass membrane protein {ECO:0000256|ARBA:ARBA00004477}. Membrane {ECO:0000256|ARBA:ARBA00004141}; Multi-pass membrane protein {ECO:0000256|ARBA:ARBA00004141}.	Mus musculus (Mouse).			R-MMU-162710	Synthesis of glycosylphosphatidylinositol (GPI)		GO:0006506, P:GPI anchor biosynthetic process	GO:0005783, C:endoplasmic reticulum;GO:0005789, C:endoplasmic reticulum membrane	GO:0051267, F:CP2 mannose-ethanolamine phosphotransferase activity;GO:0016740, F:transferase activity	PF01663;PF19316	Phosphodiest;PIGO_PIGG					10090					GO:0006506;GO:0005783;GO:0005789;GO:0051267;GO:0016740		461252	541383	349814	411902	504816	302999	760991	480236	463841	489798	0.967587	1.13568	0.733819	0.864064	1.05897	0.635614	1.59636	1.00741	0.973018	1.02747	-0.132079
D3Z5G7	Carboxylic ester hydrolase	RecName: Full=Carboxylic ester hydrolase {ECO:0000256|RuleBase:RU361235}; EC=3.1.1.- {ECO:0000256|RuleBase:RU361235};	Ces1b	382044	ENSMUSG00000078964.3		Mus musculus (Mouse).	10090.ENSMUSP00000105210	KOG1516			mmu:382044	GO:0071397, P:cellular response to cholesterol;GO:0071404, P:cellular response to low-density lipoprotein particle stimulus;GO:0006695, P:cholesterol biosynthetic process;GO:0042632, P:cholesterol homeostasis;GO:0008203, P:cholesterol metabolic process;GO:0030855, P:epithelial cell differentiation;GO:0016042, P:lipid catabolic process;GO:0051791, P:medium-chain fatty acid metabolic process;GO:001…	GO:0005737, C:cytoplasm;GO:0005783, C:endoplasmic reticulum;GO:0005811, C:lipid droplet	GO:0106435, F:carboxylesterase activity;GO:0052689, F:carboxylic ester hydrolase activity;GO:0042803, F:protein homodimerization activity;GO:0004771, F:sterol esterase activity	PF00135	COesterase					10090					GO:0071397;GO:0071404;GO:0006695;GO:0042632;GO:0008203;GO:0030855;GO:0016042;GO:0051791;GO:0010887;GO:0010875;GO:0090205;GO:0070857;GO:0120188;GO:0043691;GO:0005737;GO:0005783;GO:0005811;GO:0106435;GO:0052689;GO:0042803;GO:0004771		530836	157226	570359	513219	670456	0	0	0	0	692359	1.69355	0.501606	1.81964	1.63735	2.13899	0.000665135	0.00102167	0.000203521	0.00055156	2.20887	0.749304
D3Z624	Maestro heat-like repeat family member 1	SubName: Full=Maestro heat-like repeat family member 1 {ECO:0000313|Ensembl:ENSMUSP00000090256.5};	Mroh1	223658	ENSMUSG00000022558.17		Mus musculus (Mouse).					mmu:223658		GO:0005737, C:cytoplasm				K24816	maestro heat-like repeat-containing protein family member 1			10090					GO:0005737		0	0	0	0	0	222868	0	47508.4	0	106851	0.00669393	0.00307089	0.00622722	0.0062766	0.00312087	5.90805	0.00102167	1.25941	0.00055156	2.83254	-0.536536
D3Z6E3	Carbohydrate sulfotransferase	RecName: Full=Carbohydrate sulfotransferase {ECO:0000256|RuleBase:RU364020}; EC=2.8.2.- {ECO:0000256|RuleBase:RU364020};	Chst13	71797	ENSMUSG00000056643.6	Golgi apparatus membrane {ECO:0000256|ARBA:ARBA00004323, ECO:0000256|RuleBase:RU364020}; Single- pass type II membrane protein {ECO:0000256|ARBA:ARBA00004323, ECO:0000256|RuleBase:RU364020}. Membrane {ECO:0000256|ARBA:ARBA00004606}; Single-pass type II membrane protein {ECO:0000256|ARBA:ARBA00004606}.	Mus musculus (Mouse).	10090.ENSMUSP00000064897	KOG4651	R-MMU-2022870	Chondroitin sulfate biosynthesis	mmu:71797	GO:0016051, P:carbohydrate biosynthetic process;GO:0030206, P:chondroitin sulfate biosynthetic process;GO:0030166, P:proteoglycan biosynthetic process	GO:0000139, C:Golgi membrane	GO:0047756, F:chondroitin 4-sulfotransferase activity;GO:0001537, F:N-acetylgalactosamine 4-O-sulfotransferase activity;GO:0008146, F:sulfotransferase activity	PF03567	Sulfotransfer_2	K07779	chondroitin 4-sulfotransferase 13 [EC:2.8.2.5]	mmu00532	Glycosaminoglycan biosynthesis - chondroitin sulfate / dermatan sulfate	10090	1	Metabolism	1_7	Glycan biosynthesis and metabolism	GO:0016051;GO:0030206;GO:0030166;GO:0000139;GO:0047756;GO:0001537;GO:0008146		242868	250046	239335	172200	149494	320771	338290	0	0	0	1.41779	1.45969	1.39717	1.00525	0.872701	1.87256	1.97483	0.000203521	0.00055156	0.000434695	0.575393
D3Z6I8	Tropomyosin 3, gamma	SubName: Full=Tropomyosin 3, gamma {ECO:0000313|Ensembl:ENSMUSP00000113219.2};	Tpm3	59069	ENSMUSG00000027940.19	Cytoplasm, cytoskeleton {ECO:0000256|ARBA:ARBA00004245}.	Mus musculus (Mouse).							GO:0005856, C:cytoskeleton	GO:0003779, F:actin binding	PF00261	Tropomyosin					10090					GO:0005856;GO:0003779		1345770	538928	699272	530871	729150	695251	962162	989797	918499	1344310	1.53732	0.615636	0.798802	0.606432	0.832933	0.794209	1.09911	1.13068	1.04923	1.53565	1.68379
D3Z6P0	Protein disulfide-isomerase A2	RecName: Full=Protein disulfide-isomerase A2 {ECO:0000250|UniProtKB:Q13087}; EC=5.3.4.1; AltName: Full=PDIp {ECO:0000250|UniProtKB:Q13087}; Flags: Precursor;	Pdia2	69191	ENSMUSG00000024184. [D3Z6P0-1]	Endoplasmic reticulum lumen {ECO:0000250|UniProtKB:Q13087, ECO:0000255|PROSITE-ProRule:PRU10138}.	Mus musculus (Mouse).	10090.ENSMUSP00000035584	KOG0190			mmu:69191	GO:0070527, P:platelet aggregation;GO:0006457, P:protein folding;GO:0034976, P:response to endoplasmic reticulum stress	GO:0005783, C:endoplasmic reticulum;GO:0005788, C:endoplasmic reticulum lumen	GO:0003756, F:protein disulfide isomerase activity;GO:0015035, F:protein-disulfide reductase activity;GO:0005496, F:steroid binding	PF00085;PF13848	Thioredoxin;Thioredoxin_6	K09581	protein disulfide-isomerase A2 [EC:5.3.4.1]			10090					GO:0070527;GO:0006457;GO:0034976;GO:0005783;GO:0005788;GO:0003756;GO:0015035;GO:0005496		0	0	473909	0	0	0	0	0	0	0	0.00669393	0.00307089	10	0.0062766	0.00312087	0.000665135	0.00102167	0.000203521	0.00055156	0.000434695	-0.331918
D3Z6U8	Fragile X messenger ribonucleoprotein 1	SubName: Full=Fragile X messenger ribonucleoprotein 1 {ECO:0000313|Ensembl:ENSMUSP00000110304.2};	Fmr1		ENSMUSG00000000838.18	Cell membrane {ECO:0000256|ARBA:ARBA00004236}. Cell projection, axon {ECO:0000256|ARBA:ARBA00004489}. Cell projection, dendrite {ECO:0000256|ARBA:ARBA00004279}. Cell projection, dendritic spine {ECO:0000256|ARBA:ARBA00004552}. Cell projection, filopodium tip {ECO:0000256|ARBA:ARBA00004495}. Cell projection, growth cone {ECO:0000256|ARBA:ARBA00004624}. Cell projection, neuron projection {ECO:00002…	Mus musculus (Mouse).						GO:0006397, P:mRNA processing;GO:0051028, P:mRNA transport;GO:0007399, P:nervous system development;GO:0006417, P:regulation of translation;GO:0008380, P:RNA splicing	GO:0000775, C:chromosome, centromeric region;GO:0010494, C:cytoplasmic stress granule;GO:0043197, C:dendritic spine;GO:0032433, C:filopodium tip;GO:0030426, C:growth cone;GO:0005730, C:nucleolus;GO:0043204, C:perikaryon;GO:0048471, C:perinuclear region of cytoplasm;GO:0042734, C:presynaptic membrane;GO:1990904, C:ribonucleoprotein complex	GO:0003729, F:mRNA binding	PF05641;PF16098;PF12235;PF00013;PF17904;PF18336	Agenet;FXMR_C2;FXMRP1_C_core;KH_1;KH_9;Tudor_FRX1					10090					GO:0006397;GO:0051028;GO:0007399;GO:0006417;GO:0008380;GO:0000775;GO:0010494;GO:0043197;GO:0032433;GO:0030426;GO:0005730;GO:0043204;GO:0048471;GO:0042734;GO:1990904;GO:0003729		902070	232731	651729	1633030	1458290	1162550	1767980	1528450	2267200	1844820	0.670741	0.173049	0.484598	1.21425	1.08432	0.864423	1.3146	1.13649	1.68579	1.37173	-0.764398
D4AFX7	DnaJ heat shock protein family (Hsp40) member C13	SubName: Full=DnaJ heat shock protein family (Hsp40) member C13 {ECO:0000313|Ensembl:ENSMUSP00000139804.2}; SubName: Full=Receptor mediated endocytosis-8 {ECO:0000313|EMBL:BAI82353.1};	Dnajc13		ENSMUSG00000032560.15		Mus musculus (Mouse).			R-MMU-6798695	Neutrophil degranulation		GO:0007032, P:endosome organization;GO:0006898, P:receptor-mediated endocytosis;GO:2000641, P:regulation of early endosome to late endosome transport;GO:1902954, P:regulation of early endosome to recycling endosome transport	GO:0005829, C:cytosol;GO:0031901, C:early endosome membrane;GO:0010008, C:endosome membrane;GO:0043231, C:intracellular membrane-bounded organelle;GO:0071203, C:WASH complex		PF00226;PF14237;PF19432	DnaJ;GYF_2;RME-8_N					10090					GO:0007032;GO:0006898;GO:2000641;GO:1902954;GO:0005829;GO:0031901;GO:0010008;GO:0043231;GO:0071203		1098390	993244	1640430	1105070	794685	1942360	1279780	1185280	1256290	1211680	0.878206	0.794137	1.31159	0.883546	0.635382	1.55299	1.02323	0.947677	1.00445	0.968785	-0.492776
D6REH1	Peroxisomal membrane protein 2	SubName: Full=Peroxisomal membrane protein 2 {ECO:0000313|Ensembl:ENSMUSP00000117729.2};	Pxmp2		ENSMUSG00000029499.12		Mus musculus (Mouse).															10090							57208.9	114414	39723.2	150514	0	578837	595040	401470	550249	539959	0.188969	0.377926	0.131212	0.49717	0.00312087	1.91198	1.96551	1.32611	1.81755	1.78356	-1.03051
E0CX74	Transmembrane 7 superfamily member 2	SubName: Full=Transmembrane 7 superfamily member 2 {ECO:0000313|Ensembl:ENSMUSP00000124868.2};	Tm7sf2		ENSMUSG00000024799.17	Membrane {ECO:0000256|ARBA:ARBA00004141}; Multi- pass membrane protein {ECO:0000256|ARBA:ARBA00004141}.	Mus musculus (Mouse).						GO:0006695, P:cholesterol biosynthetic process	GO:0016020, C:membrane	GO:0016628, F:oxidoreductase activity, acting on the CH-CH group of donors, NAD or NADP as acceptor	PF01222	ERG4_ERG24					10090					GO:0006695;GO:0016020;GO:0016628		2072350	2057730	1223320	816294	1755760	1295590	2102220	2153020	1836730	2079210	1.19154	1.18313	0.703372	0.469344	1.00951	0.744925	1.20871	1.23792	1.05606	1.19548	0.753314
E0CYR6	N-acetyltransferase family 8 member 7	RecName: Full=N-acetyltransferase family 8 member 7 {ECO:0000312|MGI:MGI:3782661}; EC=2.3.1.48 {ECO:0000269|PubMed:25123547};	Nat8f7	100043497	ENSMUSG00000089694	Membrane {ECO:0000255}; Multi-pass membrane protein {ECO:0000255}.	Mus musculus (Mouse).	10090.ENSMUSP00000123947	KOG3139			mmu:100043497		GO:0005789, C:endoplasmic reticulum membrane;GO:0005793, C:endoplasmic reticulum-Golgi intermediate compartment;GO:0033116, C:endoplasmic reticulum-Golgi intermediate compartment membrane;GO:0031965, C:nuclear membrane;GO:0005634, C:nucleus	GO:0010485, F:histone H4 acetyltransferase activity;GO:0004468, F:lysine N-acetyltransferase activity, acting on acetyl phosphate as donor;GO:0008080, F:N-acetyltransferase activity	PF00583	Acetyltransf_1	K20838	N-acetyltransferase 8 [EC:2.3.1.80 2.3.1.-]	mmu00480;mmu01100	Glutathione metabolism;Metabolic pathways	10090	1;1	Metabolism;Metabolism	1_6;1_0	Metabolism of other amino acids;Global and overview maps	GO:0005789;GO:0005793;GO:0033116;GO:0031965;GO:0005634;GO:0010485;GO:0004468;GO:0008080		1209010	1238620	731796	1298430	958105	0	0	0	0	0	2.2241	2.27857	1.34621	2.38859	1.76253	0.000665135	0.00102167	0.000203521	0.00055156	0.000434695	1.17997
E1U8D0	Protein SOGA1	RecName: Full=Protein SOGA1; AltName: Full=SOGA family member 1; AltName: Full=Suppressor of glucose by autophagy; AltName: Full=Suppressor of glucose, autophagy-associated protein 1; Contains: RecName: Full=N-terminal form; Contains: RecName: Full=C-terminal 80 kDa form; Short=80-kDa SOGA fragment;	Soga1			[C-terminal 80 kDa form]	Mus musculus (Mouse).	10090.ENSMUSP00000066556	KOG4787				GO:0008286, P:insulin receptor signaling pathway;GO:0045721, P:negative regulation of gluconeogenesis;GO:0010506, P:regulation of autophagy	GO:0005615, C:extracellular space		PF14818;PF11365	DUF4482;SOGA					10090					GO:0008286;GO:0045721;GO:0010506;GO:0005615		1234490	605097	568068	0	0	4409870	1941150	984535	832987	649175	1.09973	0.539044	0.506057	0.0062766	0.00312087	3.92848	1.72925	0.877062	0.742057	0.57831	0.090888
E9PUL7	N-acetyltransferase 8 (GCN5-related) family member 1	SubName: Full=N-acetyltransferase 8 (GCN5-related) family member 1 {ECO:0000313|Ensembl:ENSMUSP00000158936.2};	Nat8f1	66116	ENSMUSG00000057103.12		Mus musculus (Mouse).					mmu:66116		GO:0016020, C:membrane	GO:0016747, F:acyltransferase activity, transferring groups other than amino-acyl groups	PF00583	Acetyltransf_1	K20838	N-acetyltransferase 8 [EC:2.3.1.80 2.3.1.-]	mmu00480;mmu01100	Glutathione metabolism;Metabolic pathways	10090	1;1	Metabolism;Metabolism	1_6;1_0	Metabolism of other amino acids;Global and overview maps	GO:0016020;GO:0016747		15850800	35049900	12019000	18588900	18719200	2679930	6292760	2887390	2034950	3583140	1.34664	2.97775	1.0211	1.57927	1.59034	0.22768	0.534617	0.245305	0.172884	0.304414	0.406643
E9PV24	Fibrinogen alpha chain	RecName: Full=Fibrinogen alpha chain; Contains: RecName: Full=Fibrinopeptide A {ECO:0000250|UniProtKB:P06399}; Contains: RecName: Full=Fibrinogen alpha chain; Flags: Precursor;	Fga	14161	ENSMUSG00000028001. [E9PV24-2]	Secreted {ECO:0000269|PubMed:7649481}.	Mus musculus (Mouse).	10090.ENSMUSP00000133117	KOG2579	R-MMU-114608;R-MMU-140875;R-MMU-216083;R-MMU-354192;R-MMU-354194;R-MMU-372708;R-MMU-381426;R-MMU-5674135;R-MMU-5686938;R-MMU-8957275	Platelet degranulation;Common Pathway of Fibrin Clot Formation;Integrin cell surface interactions;Integrin signaling;GRB2:SOS provides linkage to MAPK signaling for Integrins;p130Cas linkage to MAPK signaling for integrins;Regulation of Insulin-like Growth Factor (IGF) transport and uptake by Insulin-like Growth Factor Binding Proteins (IGFBPs);MAP2K and MAPK activation;Regulation of TLR by endog…	mmu:14161	GO:0002250, P:adaptive immune response;GO:0007596, P:blood coagulation;GO:0072377, P:blood coagulation, common pathway;GO:0072378, P:blood coagulation, fibrin clot formation;GO:0007160, P:cell-matrix adhesion;GO:0042730, P:fibrinolysis;GO:0043152, P:induction of bacterial agglutination;GO:0045087, P:innate immune response;GO:2000352, P:negative regulation of endothelial cell apoptotic process;GO:…	GO:0072562, C:blood microparticle;GO:0005938, C:cell cortex;GO:0009986, C:cell surface;GO:0062023, C:collagen-containing extracellular matrix;GO:0005737, C:cytoplasm;GO:0005783, C:endoplasmic reticulum;GO:0009897, C:external side of plasma membrane;GO:0005615, C:extracellular space;GO:0005577, C:fibrinogen complex;GO:0031091, C:platelet alpha granule;GO:0005791, C:rough endoplasmic reticulum;GO:0…	GO:0050839, F:cell adhesion molecule binding;GO:0046872, F:metal ion binding;GO:0005102, F:signaling receptor binding;GO:0005198, F:structural molecule activity	PF08702;PF12160;PF00147	Fib_alpha;Fibrinogen_aC;Fibrinogen_C	K03903	fibrinogen alpha chain	mmu04610;mmu04611;mmu04613;mmu05171	Complement and coagulation cascades;Platelet activation;Neutrophil extracellular trap formation;Coronavirus disease - COVID-19	10090	5;5;5;6	Organismal Systems;Organismal Systems;Organismal Systems;Human Diseases	5_1;5_1;5_1;6_3	Immune system;Immune system;Immune system;Infectious disease: viral	GO:0002250;GO:0007596;GO:0072377;GO:0072378;GO:0007160;GO:0042730;GO:0043152;GO:0045087;GO:2000352;GO:1902042;GO:0031639;GO:0070527;GO:0070374;GO:0045921;GO:0034116;GO:0090277;GO:0050714;GO:0014911;GO:0045907;GO:0051258;GO:0065003;GO:0051592;GO:0072562;GO:0005938;GO:0009986;GO:0062023;GO:0005737;GO:0005783;GO:0009897;GO:0005615;GO:0005577;GO:0031091;GO:0005791;GO:0045202;GO:0050839;GO:0046872;GO:…		12049700	17916100	33267200	24762100	14214700	2504970	5013500	5811970	4448030	9659980	0.929415	1.3819	2.56596	1.90994	1.09641	0.193213	0.3867	0.448288	0.343084	0.745091	-0.0972476
E9PV38	Carboxylic ester hydrolase	RecName: Full=Carboxylic ester hydrolase {ECO:0000256|RuleBase:RU361235}; EC=3.1.1.- {ECO:0000256|RuleBase:RU361235};	Ces2g	72361	ENSMUSG00000031877.10		Mus musculus (Mouse).	10090.ENSMUSP00000049315	KOG1516			mmu:72361	GO:0006693, P:prostaglandin metabolic process	GO:0043231, C:intracellular membrane-bounded organelle	GO:0106435, F:carboxylesterase activity;GO:0052689, F:carboxylic ester hydrolase activity	PF00135	COesterase	K03927	carboxylesterase 2 [EC:3.1.1.1 3.1.1.84 3.1.1.56]	mmu00983	Drug metabolism - other enzymes	10090	1	Metabolism	1_11	Xenobiotics biodegradation and metabolism	GO:0006693;GO:0043231;GO:0106435;GO:0052689		3306970	2378290	10648200	8419490	8469130	224435	471701	537083	279974	938542	0.927002	0.666677	2.98488	2.36013	2.37405	0.0629131	0.132226	0.150554	0.0784817	0.26309	-0.0679555
E9PVA8	Stalled ribosome sensor GCN1	RecName: Full=Stalled ribosome sensor GCN1 {ECO:0000305}; AltName: Full=GCN1 eIF-2-alpha kinase activator homolog {ECO:0000250|UniProtKB:Q92616}; AltName: Full=GCN1-like protein 1 {ECO:0000312|MGI:MGI:2444248}; AltName: Full=General control of amino-acid synthesis 1-like protein 1 {ECO:0000312|MGI:MGI:2444248}; AltName: Full=Translational activator GCN1 {ECO:0000305};	Gcn1	231659	ENSMUSG00000041638	Cytoplasm {ECO:0000269|PubMed:32324833, ECO:0000305|PubMed:23447528}. Note=Associates with ribosomes in undifferentiated neuroblastoma cells and increases after neuronal differentiation (PubMed:23447528). {ECO:0000269|PubMed:23447528}.	Mus musculus (Mouse).	10090.ENSMUSP00000069432	KOG1242			mmu:231659	GO:0034198, P:cellular response to amino acid starvation;GO:1990253, P:cellular response to leucine starvation;GO:0140469, P:GCN2-mediated signaling;GO:0006417, P:regulation of translation;GO:0072344, P:rescue of stalled ribosome	GO:0005737, C:cytoplasm;GO:0005829, C:cytosol;GO:0022626, C:cytosolic ribosome;GO:0005844, C:polysome	GO:0060090, F:molecular adaptor activity;GO:0019887, F:protein kinase regulator activity;GO:0043539, F:protein serine/threonine kinase activator activity;GO:0170011, F:stalled ribosome sensor activity;GO:0097027, F:ubiquitin-protein transferase activator activity							10090					GO:0034198;GO:1990253;GO:0140469;GO:0006417;GO:0072344;GO:0005737;GO:0005829;GO:0022626;GO:0005844;GO:0060090;GO:0019887;GO:0043539;GO:0170011;GO:0097027		1590440	1317520	1140150	1550710	2479030	3241560	2144640	2138670	1834420	2830940	0.784702	0.650047	0.562535	0.7651	1.22312	1.59934	1.05814	1.05519	0.905078	1.39675	-0.681783
E9PVB5	Tetratricopeptide repeat protein 17	RecName: Full=Tetratricopeptide repeat protein 17; Short=TPR repeat protein 17;	Ttc17	74569	ENSMUSG00000027194. [E9PVB5-2]	Cytoplasm {ECO:0000250}. Cell membrane {ECO:0000250}. Cytoplasm, cytoskeleton {ECO:0000250}. Note=Localized with CATIP at F-actin rich zones and at dynamic plasma membrane protrusions. {ECO:0000250}.	Mus musculus (Mouse).	10090.ENSMUSP00000106869	KOG4507			mmu:74569	GO:0030041, P:actin filament polymerization;GO:0044782, P:cilium organization	GO:0015629, C:actin cytoskeleton;GO:0005737, C:cytoplasm;GO:0005829, C:cytosol;GO:0005886, C:plasma membrane		PF13181	TPR_8	K24931	tetratricopeptide repeat protein 17			10090					GO:0030041;GO:0044782;GO:0015629;GO:0005737;GO:0005829;GO:0005886		1038170	595173	808169	562396	801685	336353	767370	517782	284013	344721	1.71433	0.98281	1.33453	0.928685	1.32382	0.55542	1.26716	0.855014	0.468991	0.569238	1.85058
E9PVX6	Proliferation marker protein Ki-67	RecName: Full=Proliferation marker protein Ki-67 {ECO:0000305}; AltName: Full=Antigen identified by monoclonal antibody Ki-67 homolog {ECO:0000305}; Short=Antigen KI-67 homolog {ECO:0000305}; Short=Antigen Ki67 homolog {ECO:0000305};	Mki67	17345	ENSMUSG00000031004. [E9PVX6-1]	Chromosome {ECO:0000269|PubMed:12355204, ECO:0000269|PubMed:8834799}. Nucleus {ECO:0000269|PubMed:12355204, ECO:0000269|PubMed:8834799}. Nucleus, nucleolus {ECO:0000269|PubMed:12355204, ECO:0000269|PubMed:8834799}. Note=Associates with the surface of the mitotic chromosome, the perichromosomal layer, and covers a substantial fraction of the mitotic chromosome surface (PubMed:8834799, PubMed:12355…	Mus musculus (Mouse).	10090.ENSMUSP00000033310	ENOG502QRVV			mmu:17345	GO:0008283, P:cell population proliferation;GO:1990705, P:cholangiocyte proliferation;GO:0050673, P:epithelial cell proliferation;GO:0072574, P:hepatocyte proliferation;GO:0051321, P:meiotic cell cycle;GO:1902275, P:regulation of chromatin organization;GO:0051983, P:regulation of chromosome segregation;GO:0007088, P:regulation of mitotic nuclear division;GO:0072089, P:stem cell proliferation	GO:0005694, C:chromosome;GO:0000775, C:chromosome, centromeric region;GO:0000793, C:condensed chromosome;GO:0005737, C:cytoplasm;GO:0016604, C:nuclear body;GO:0005730, C:nucleolus;GO:0005654, C:nucleoplasm;GO:0005634, C:nucleus	GO:0005524, F:ATP binding;GO:0003677, F:DNA binding	PF00498;PF08065;PF15276	FHA;KI67R;PP1_bind	K17582	antigen KI-67			10090					GO:0008283;GO:1990705;GO:0050673;GO:0072574;GO:0051321;GO:1902275;GO:0051983;GO:0007088;GO:0072089;GO:0005694;GO:0000775;GO:0000793;GO:0005737;GO:0016604;GO:0005730;GO:0005654;GO:0005634;GO:0005524;GO:0003677		2721380	1182890	728224	1946730	1790270	13825900	3827210	4185010	2571730	2424000	0.773046	0.336016	0.206862	0.552996	0.508551	3.92744	1.08717	1.18881	0.730536	0.688571	-0.223132
E9PWK3	Enhancer of zeste 2 polycomb repressive complex 2 subunit	SubName: Full=Enhancer of zeste 2 polycomb repressive complex 2 subunit {ECO:0000313|Ensembl:ENSMUSP00000118663.2}; Flags: Fragment;	Ezh2		ENSMUSG00000029687.17		Mus musculus (Mouse).								GO:0046976, F:histone H3K27 methyltransferase activity	PF11616;PF18118	EZH2_WD-Binding;PRC2_HTH_1					10090					GO:0046976		415886	0	0	0	0	184888	0	0	0	0	6.9225	0.00307089	0.00622722	0.0062766	0.00312087	3.0775	0.00102167	0.000203521	0.00055156	0.000434695	2.72076
E9PXC3	Cytochrome P450, family 2, subfamily c, polypeptide 69	SubName: Full=Cytochrome P450, family 2, subfamily c, polypeptide 69 {ECO:0000313|Ensembl:ENSMUSP00000132832.2};	Cyp2c69	100043108	ENSMUSG00000092008.3		Mus musculus (Mouse).	10090.ENSMUSP00000132832	KOG0156			mmu:100043108	GO:0019373, P:epoxygenase P450 pathway;GO:0006805, P:xenobiotic metabolic process	GO:0005737, C:cytoplasm;GO:0043231, C:intracellular membrane-bounded organelle	GO:0008392, F:arachidonic acid epoxygenase activity;GO:0020037, F:heme binding;GO:0005506, F:iron ion binding;GO:0016712, F:oxidoreductase activity, acting on paired donors, with incorporation or reduction of molecular oxygen, reduced flavin or flavoprotein as one donor, and incorporation of one atom of oxygen	PF00067	p450					10090					GO:0019373;GO:0006805;GO:0005737;GO:0043231;GO:0008392;GO:0020037;GO:0005506;GO:0016712		224195	950486	2257960	2974610	733082	0	0	0	0	0	0.313984	1.33115	3.16226	4.16593	1.02668	0.000665135	0.00102167	0.000203521	0.00055156	0.000434695	-0.482003
E9PYK3	Protein mono-ADP-ribosyltransferase PARP4	RecName: Full=Protein mono-ADP-ribosyltransferase PARP4 {ECO:0000305}; EC=2.4.2.- {ECO:0000250|UniProtKB:Q9UKK3}; AltName: Full=ADP-ribosyltransferase diphtheria toxin-like 4 {ECO:0000250|UniProtKB:Q9UKK3}; Short=ARTD4 {ECO:0000250|UniProtKB:Q9UKK3}; AltName: Full=Poly [ADP-ribose] polymerase 4 {ECO:0000250|UniProtKB:Q9UKK3}; Short=PARP-4 {ECO:0000250|UniProtKB:Q9UKK3}; AltName: Full=Vault poly(A…	Parp4	328417	ENSMUSG00000054509	Cytoplasm {ECO:0000250|UniProtKB:Q8K3Y6}. Nucleus {ECO:0000250|UniProtKB:Q8K3Y6}. Note=Localizes in the cytoplasm at steady state, but shuttles between nucleus and cytoplasm in a XPO1- dependent manner. {ECO:0000250|UniProtKB:Q8K3Y6}.	Mus musculus (Mouse).	10090.ENSMUSP00000124258	KOG1037	R-MMU-197264	Nicotinamide salvaging	mmu:328417	GO:0008219, P:cell death;GO:0006954, P:inflammatory response;GO:0036211, P:protein modification process;GO:0051972, P:regulation of telomerase activity	GO:0005737, C:cytoplasm;GO:0005829, C:cytosol;GO:0005654, C:nucleoplasm;GO:0005634, C:nucleus;GO:1990904, C:ribonucleoprotein complex;GO:0005819, C:spindle;GO:0005876, C:spindle microtubule	GO:0019899, F:enzyme binding;GO:0003950, F:NAD+ ADP-ribosyltransferase activity;GO:1990404, F:NAD+-protein ADP-ribosyltransferase activity;GO:0016779, F:nucleotidyltransferase activity	PF16589;PF06346;PF00644;PF08487;PF13768	BRCT_2;Drf_FH1;PARP;VIT;VWA_3	K10798	poly [ADP-ribose] polymerase 2/3/4 [EC:2.4.2.30]	mmu03410;mmu04210	Base excision repair;Apoptosis	10090	2;4	Genetic Information Processing;Cellular Processes	2_4;4_2	Replication and repair;Cell growth and death	GO:0008219;GO:0006954;GO:0036211;GO:0051972;GO:0005737;GO:0005829;GO:0005654;GO:0005634;GO:1990904;GO:0005819;GO:0005876;GO:0019899;GO:0003950;GO:1990404;GO:0016779		1632790	1407410	657741	1045220	913507	2557960	1772040	1739040	1284400	1960480	1.09067	0.940117	0.439355	0.698182	0.610201	1.70866	1.18368	1.16164	0.857949	1.30955	0.256725
E9PYP1	Carboxylic ester hydrolase	RecName: Full=Carboxylic ester hydrolase {ECO:0000256|RuleBase:RU361235}; EC=3.1.1.- {ECO:0000256|RuleBase:RU361235};	Ces1a	244595	ENSMUSG00000071047.6		Mus musculus (Mouse).	10090.ENSMUSP00000092836	KOG1516			mmu:244595	GO:0071397, P:cellular response to cholesterol;GO:0071404, P:cellular response to low-density lipoprotein particle stimulus;GO:0006695, P:cholesterol biosynthetic process;GO:0042632, P:cholesterol homeostasis;GO:0008203, P:cholesterol metabolic process;GO:0030855, P:epithelial cell differentiation;GO:0016042, P:lipid catabolic process;GO:0051791, P:medium-chain fatty acid metabolic process;GO:001…	GO:0005737, C:cytoplasm;GO:0005783, C:endoplasmic reticulum;GO:0005811, C:lipid droplet	GO:0106435, F:carboxylesterase activity;GO:0052689, F:carboxylic ester hydrolase activity;GO:0004771, F:sterol esterase activity	PF00135	COesterase					10090					GO:0071397;GO:0071404;GO:0006695;GO:0042632;GO:0008203;GO:0030855;GO:0016042;GO:0051791;GO:0010887;GO:0010875;GO:0090205;GO:0070857;GO:0120188;GO:0043691;GO:0005737;GO:0005783;GO:0005811;GO:0106435;GO:0052689;GO:0004771		862650	574998	1286210	0	2767290	0	0	0	0	0	1.57098	1.04714	2.34233	0.0062766	5.03955	0.000665135	0.00102167	0.000203521	0.00055156	0.000434695	0.364726
E9PYP2	Neurobeachin like 1	SubName: Full=Neurobeachin like 1 {ECO:0000313|Ensembl:ENSMUSP00000124056.2};	Nbeal1	269198	ENSMUSG00000073664.12		Mus musculus (Mouse).	10090.ENSMUSP00000124056	KOG1787			mmu:269198	GO:0008104, P:protein localization	GO:0005829, C:cytosol;GO:0016020, C:membrane	GO:0019901, F:protein kinase binding	PF02138;PF15787;PF16057;PF20426;PF14844	Beach;DUF4704;DUF4800;NBCH_WD40;PH_BEACH	K23286	neurobeachin-like protein 1/2			10090					GO:0008104;GO:0005829;GO:0016020;GO:0019901		0	0	0	0	1330130	416052	220577	310387	311571	404009	0.00669393	0.00307089	0.00622722	0.0062766	4.44454	1.39021	0.737044	1.03714	1.04109	1.34997	-0.782953
E9PZJ8	Activating signal cointegrator 1 complex subunit 3	RecName: Full=Activating signal cointegrator 1 complex subunit 3; EC=3.6.4.12 {ECO:0000250|UniProtKB:Q8N3C0};	Ascc3	77987	ENSMUSG00000038774. [E9PZJ8-1]	Nucleus {ECO:0000250|UniProtKB:Q8N3C0}. Nucleus speckle {ECO:0000250|UniProtKB:Q8N3C0}. Cytoplasm, cytosol {ECO:0000250|UniProtKB:Q8N3C0}. Note=Colocalizes with ALKBH3 and ASCC2 in nuclear foci when cells have been exposed to alkylating agents that cause DNA damage. {ECO:0000250|UniProtKB:Q8N3C0}.	Mus musculus (Mouse).	10090.ENSMUSP00000036726	KOG0952			mmu:77987	GO:0008283, P:cell population proliferation;GO:0006307, P:DNA dealkylation involved in DNA repair;GO:0032508, P:DNA duplex unwinding;GO:0072344, P:rescue of stalled ribosome;GO:0032790, P:ribosome disassembly;GO:1990116, P:ribosome-associated ubiquitin-dependent protein catabolic process	GO:0099053, C:activating signal cointegrator 1 complex;GO:0005829, C:cytosol;GO:0022626, C:cytosolic ribosome;GO:1990391, C:DNA repair complex;GO:0016607, C:nuclear speck;GO:0005634, C:nucleus	GO:0043138, F:3'-5' DNA helicase activity;GO:0005524, F:ATP binding;GO:0016887, F:ATP hydrolysis activity;GO:0003676, F:nucleic acid binding	PF00270;PF00271;PF02889	DEAD;Helicase_C;Sec63	K18663	activating signal cointegrator complex subunit 3 [EC:5.6.2.4]			10090					GO:0008283;GO:0006307;GO:0032508;GO:0072344;GO:0032790;GO:1990116;GO:0099053;GO:0005829;GO:0022626;GO:1990391;GO:0016607;GO:0005634;GO:0043138;GO:0005524;GO:0016887;GO:0003676		0	0	0	0	0	979549	0	0	0	0	0.00669393	0.00307089	0.00622722	0.0062766	0.00312087	10	0.00102167	0.000203521	0.00055156	0.000434695	-0.332124
E9Q0F0	Keratin 78	SubName: Full=Keratin 78 {ECO:0000313|Ensembl:ENSMUSP00000126197.2};	Krt78	332131	ENSMUSG00000050463.10		Mus musculus (Mouse).	10090.ENSMUSP00000126197	ENOG502SPJX	R-MMU-6805567;R-MMU-6809371	Keratinization;Formation of the cornified envelope	mmu:332131	GO:0031424, P:keratinization	GO:0001533, C:cornified envelope;GO:0045095, C:keratin filament	GO:0030280, F:structural constituent of skin epidermis	PF00038;PF16208	Filament;Keratin_2_head	K07605	type II keratin, basic			10090					GO:0031424;GO:0001533;GO:0045095;GO:0030280		0	0	0	0	0	0	1630140	1707360	0	0	0.00669393	0.00307089	0.00622722	0.0062766	0.00312087	0.000665135	4.88431	5.11569	0.00055156	0.000434695	-0.498175
E9Q0S6	Tensin-1	RecName: Full=Tensin-1 {ECO:0000312|MGI:MGI:104552}; EC=3.1.3.- {ECO:0000305};	Tns1	21961	ENSMUSG00000055322	Cell surface {ECO:0000250|UniProtKB:Q9HBL0}. Cell junction, focal adhesion {ECO:0000250|UniProtKB:Q9HBL0}. Cytoplasm, cytoskeleton {ECO:0000250|UniProtKB:Q9HBL0}. Note=Localizes to both focal adhesions and fibrillar adhesions. Localized at the cell periphery preferentially to fibrillar adhesions rather than to focal adhesions. Translocates from the cell edge to the cell center in an ITGB1BP1-depe…	Mus musculus (Mouse).	10090.ENSMUSP00000127715	KOG1930			mmu:21961	GO:0007044, P:cell-substrate junction assembly;GO:0010761, P:fibroblast migration	GO:0009986, C:cell surface;GO:0030055, C:cell-substrate junction;GO:0005737, C:cytoplasm;GO:0005856, C:cytoskeleton;GO:0005925, C:focal adhesion	GO:0003779, F:actin binding;GO:0046872, F:metal ion binding;GO:0004721, F:phosphoprotein phosphatase activity	PF08416;PF10409;PF00017	PTB;PTEN_C2;SH2	K18080	tensin			10090					GO:0007044;GO:0010761;GO:0009986;GO:0030055;GO:0005737;GO:0005856;GO:0005925;GO:0003779;GO:0046872;GO:0004721		982696	327834	248341	505985	1208740	1453260	1207790	1641570	1346170	1971940	0.902026	0.300922	0.227954	0.464448	1.10951	1.33396	1.10864	1.50681	1.23566	1.81006	-0.196536
E9Q137	Testis-expressed protein 264 homolog	RecName: Full=Testis-expressed protein 264 homolog {ECO:0000305};	Tex264	21767	ENSMUSG00000040813. [E9Q137-1]	Endoplasmic reticulum membrane {ECO:0000250|UniProtKB:Q9Y6I9}; Single-pass type III membrane protein {ECO:0000250|UniProtKB:Q9Y6I9}. Cytoplasmic vesicle, autophagosome {ECO:0000250|UniProtKB:Q9Y6I9}. Cytoplasm, cytosol {ECO:0000250|UniProtKB:Q9Y6I9}. Nucleus {ECO:0000250|UniProtKB:Q9Y6I9}. Chromosome {ECO:0000250|UniProtKB:Q9Y6I9}. Note=Is trafficked from tubular ER to growing autophagosomes via …	Mus musculus (Mouse).	10090.ENSMUSP00000132247	ENOG502S3D1	R-MMU-114608	Platelet degranulation	mmu:21767	GO:0106300, P:protein-DNA covalent cross-linking repair;GO:0061709, P:reticulophagy	GO:0000421, C:autophagosome membrane;GO:0031410, C:cytoplasmic vesicle;GO:0005829, C:cytosol;GO:0005783, C:endoplasmic reticulum;GO:0005789, C:endoplasmic reticulum membrane;GO:0005634, C:nucleus;GO:0005657, C:replication fork	GO:0038023, F:signaling receptor activity							10090					GO:0106300;GO:0061709;GO:0000421;GO:0031410;GO:0005829;GO:0005783;GO:0005789;GO:0005634;GO:0005657;GO:0038023		1257920	2567170	788555	1397380	1443650	500747	850480	312420	0	816555	1.26617	2.584	0.793724	1.40654	1.45311	0.504029	0.856055	0.314468	0.00055156	0.821908	0.385696
E9Q2D1	Actin, beta	SubName: Full=Actin, beta {ECO:0000313|Ensembl:ENSMUSP00000132135.2}; Flags: Fragment;	Actb		ENSMUSG00000029580.15		Mus musculus (Mouse).									PF00022	Actin					10090							442644	433244	224108	100603	158025	1418830	1720440	2475110	2291710	3065500	0.358991	0.351368	0.181755	0.0815906	0.128161	1.15069	1.3953	2.00735	1.85861	2.48617	-0.753119
E9Q3C1	C2 domain-containing protein 2	RecName: Full=C2 domain-containing protein 2;	C2cd2	207781	ENSMUSG00000045975	Membrane {ECO:0000305}; Single-pass membrane protein {ECO:0000305}.	Mus musculus (Mouse).	10090.ENSMUSP00000127368	ENOG502QV5U			mmu:207781		GO:0016020, C:membrane		PF00168;PF18696	C2;SMP_C2CD2L	K26240	phospholipid transfer protein			10090					GO:0016020		2652420	3243390	2013580	2666320	2066090	1711850	2601700	1459440	1473840	1892230	1.21778	1.4891	0.924472	1.22416	0.948581	0.785942	1.19449	0.670056	0.676667	0.868758	0.848
E9Q3L2	Phosphatidylinositol 4-kinase alpha	RecName: Full=Phosphatidylinositol 4-kinase alpha; Short=PI4-kinase alpha; Short=PI4K-alpha; Short=PtdIns-4-kinase alpha; EC=2.7.1.67 {ECO:0000250|UniProtKB:P42356};	Pi4ka	224020		Cytoplasm {ECO:0000250|UniProtKB:P42356}. Cell membrane {ECO:0000250|UniProtKB:P42356}. Note=Localization to the plasma membrane is mediated by the PI4K complex and association with EFR3 (EFR3A or EFR3B), TTC7 (TTC7A or TTC7B) and HYCC (HYCC1 or HYCC2). Localization to the plasma membrane is regulated by TMEM150A. {ECO:0000250|UniProtKB:P42356}.	Mus musculus (Mouse).	10090.ENSMUSP00000036162	KOG0902	R-MMU-1483248;R-MMU-1660514	Synthesis of PIPs at the ER membrane;Synthesis of PIPs at the Golgi membrane	mmu:224020	GO:0044788, P:modulation by host of viral process;GO:0046854, P:phosphatidylinositol phosphate biosynthetic process;GO:0048015, P:phosphatidylinositol-mediated signaling;GO:0016310, P:phosphorylation;GO:0140754, P:reorganization of cellular membranes to establish viral sites of replication	GO:0005737, C:cytoplasm;GO:0030660, C:Golgi-associated vesicle membrane;GO:0005886, C:plasma membrane	GO:0004430, F:1-phosphatidylinositol 4-kinase activity;GO:0005524, F:ATP binding;GO:0016301, F:kinase activity	PF00454;PF00613;PF19274	PI3_PI4_kinase;PI3Ka;PI4K_N	K00888	phosphatidylinositol 4-kinase A [EC:2.7.1.67]	mmu00562;mmu01100;mmu04070	Inositol phosphate metabolism;Metabolic pathways;Phosphatidylinositol signaling system	10090	1;1;3	Metabolism;Metabolism;Environmental Information Processing	1_1;1_0;3_2	Carbohydrate metabolism;Global and overview maps;Signal transduction	GO:0044788;GO:0046854;GO:0048015;GO:0016310;GO:0140754;GO:0005737;GO:0030660;GO:0005886;GO:0004430;GO:0005524;GO:0016301		214648	111618	158504	143268	126240	717811	281834	418232	636100	455822	0.657607	0.341959	0.485601	0.438923	0.386756	2.19912	0.863442	1.28132	1.94879	1.39648	-0.534805
E9Q401	Ryanodine receptor 2	RecName: Full=Ryanodine receptor 2; Short=RYR-2; Short=RyR2; AltName: Full=Cardiac muscle ryanodine receptor; AltName: Full=Cardiac muscle ryanodine receptor-calcium release channel; AltName: Full=Type 2 ryanodine receptor;	Ryr2	20191	ENSMUSG00000021313	Sarcoplasmic reticulum membrane {ECO:0000305|PubMed:10473538}; Multi-pass membrane protein {ECO:0000305|PubMed:10473538}. Membrane {ECO:0000305|PubMed:10473538}; Multi-pass membrane protein {ECO:0000305|PubMed:10473538}. Sarcoplasmic reticulum {ECO:0000250|UniProtKB:P30957}. Note=The number of predicted transmembrane domains varies between orthologs, but both N-terminus and C-terminus seem to be …	Mus musculus (Mouse).	10090.ENSMUSP00000021750	KOG2243	R-MMU-2672351;R-MMU-5578775	Stimuli-sensing channels;Ion homeostasis	mmu:20191	GO:0097553, P:calcium ion transmembrane import into cytosol;GO:0070588, P:calcium ion transmembrane transport;GO:0006816, P:calcium ion transport;GO:0060402, P:calcium ion transport into cytosol;GO:0019722, P:calcium-mediated signaling;GO:0035584, P:calcium-mediated signaling using intracellular calcium source;GO:0060048, P:cardiac muscle contraction;GO:0003300, P:cardiac muscle hypertrophy;GO:00…	GO:0031672, C:A band;GO:0034704, C:calcium channel complex;GO:0005737, C:cytoplasm;GO:0005783, C:endoplasmic reticulum;GO:0031234, C:extrinsic component of cytoplasmic side of plasma membrane;GO:0016020, C:membrane;GO:0043005, C:neuron projection;GO:0005635, C:nuclear envelope;GO:0005886, C:plasma membrane;GO:0032991, C:protein-containing complex;GO:0042383, C:sarcolemma;GO:0030017, C:sarcomere;G…	GO:0005262, F:calcium channel activity;GO:0005509, F:calcium ion binding;GO:0048763, F:calcium-induced calcium release activity;GO:0015278, F:calcium-release channel activity;GO:0005516, F:calmodulin binding;GO:0019899, F:enzyme binding;GO:0042802, F:identical protein binding;GO:0097159, F:organic cyclic compound binding;GO:0034236, F:protein kinase A catalytic subunit binding;GO:0034237, F:prote…	PF08709;PF00520;PF02815;PF08454;PF06459;PF01365;PF02026;PF00622	Ins145_P3_rec;Ion_trans;MIR;RIH_assoc;RR_TM4-6;RYDR_ITPR;RyR;SPRY	K04962	ryanodine receptor 2	mmu04020;mmu04024;mmu04260;mmu04261;mmu04371;mmu04713;mmu04911;mmu04921;mmu04972;mmu05020;mmu05022;mmu05410;mmu05412;mmu05414;mmu05415	Calcium signaling pathway;cAMP signaling pathway;Cardiac muscle contraction;Adrenergic signaling in cardiomyocytes;Apelin signaling pathway;Circadian entrainment;Insulin secretion;Oxytocin signaling pathway;Pancreatic secretion;Prion disease;Pathways of neurodegeneration - multiple diseases;Hypertrophic cardiomyopathy;Arrhythmogenic right ventricular cardiomyopathy;Dilated cardiomyopathy;Diabetic…	10090	3;3;5;5;3;5;5;5;5;6;6;6;6;6;6	Environmental Information Processing;Environmental Information Processing;Organismal Systems;Organismal Systems;Environmental Information Processing;Organismal Systems;Organismal Systems;Organismal Systems;Organismal Systems;Human Diseases;Human Diseases;Human Diseases;Human Diseases;Human Diseases;Human Diseases	3_2;3_2;5_3;5_3;3_2;5_10;5_2;5_2;5_4;6_7;6_7;6_9;6_9;6_9;6_9	Signal transduction;Signal transduction;Circulatory system;Circulatory system;Signal transduction;Environmental adaptation;Endocrine system;Endocrine system;Digestive system;Neurodegenerative disease;Neurodegenerative disease;Cardiovascular disease;Cardiovascular disease;Cardiovascular disease;Cardiovascular disease	GO:0097553;GO:0070588;GO:0006816;GO:0060402;GO:0019722;GO:0035584;GO:0060048;GO:0003300;GO:0071313;GO:0071872;GO:0005513;GO:0003143;GO:0051649;GO:0072599;GO:0006874;GO:0003220;GO:0071421;GO:0034220;GO:0051481;GO:1901896;GO:0010460;GO:0051284;GO:0098735;GO:0086029;GO:0098910;GO:0098904;GO:0055117;GO:0010882;GO:0010881;GO:0051480;GO:0002027;GO:0098907;GO:0098911;GO:0051209;GO:0014808;GO:0031000;GO:…		0	0	0	0	384464	0	254532	543135	670723	265683	0.00669393	0.00307089	0.00622722	0.0062766	1.81476	0.000665135	1.20145	2.56373	3.16597	1.25409	-0.877943
E9Q411	Neuroblastoma amplified sequence	SubName: Full=Neuroblastoma amplified sequence {ECO:0000313|Ensembl:ENSMUSP00000036082.9};	Nbas	71169	ENSMUSG00000020576.11		Mus musculus (Mouse).	10090.ENSMUSP00000036082	KOG1797	R-MMU-6811434	COPI-dependent Golgi-to-ER retrograde traffic		GO:2000623, P:negative regulation of nuclear-transcribed mRNA catabolic process, nonsense-mediated decay;GO:0000956, P:nuclear-transcribed mRNA catabolic process;GO:0015031, P:protein transport;GO:0006890, P:retrograde vesicle-mediated transport, Golgi to endoplasmic reticulum	GO:0070939, C:Dsl1/NZR complex;GO:0005783, C:endoplasmic reticulum	GO:0000149, F:SNARE binding	PF15492;PF08314	Nbas_N;Sec39					10090					GO:2000623;GO:0000956;GO:0015031;GO:0006890;GO:0070939;GO:0005783;GO:0000149		0	0	0	0	0	346498	316481	226559	211636	258929	0.00669393	0.00307089	0.00622722	0.0062766	0.00312087	2.54759	2.32689	1.66575	1.55603	1.90375	-0.963887
E9Q414	Apolipoprotein B-100	RecName: Full=Apolipoprotein B-100; Short=Apo B-100; Contains: RecName: Full=Apolipoprotein B-48; Short=Apo B-48; Flags: Precursor;	Apob	238055	ENSMUSG00000020609	Cytoplasm {ECO:0000250|UniProtKB:P04114}. Secreted {ECO:0000250|UniProtKB:P04114}. Lipid droplet {ECO:0000250|UniProtKB:P04114}.	Mus musculus (Mouse).	10090.ENSMUSP00000036044	KOG4338	R-MMU-202733;R-MMU-3000471;R-MMU-3000480;R-MMU-3000497;R-MMU-381426;R-MMU-432142;R-MMU-5686938;R-MMU-8856825;R-MMU-8856828;R-MMU-8866423;R-MMU-8957275;R-MMU-8963888;R-MMU-8963901;R-MMU-8964026;R-MMU-8964038;R-MMU-8964041;R-MMU-8964046;R-MMU-9707616;R-MMU-975634	Cell surface interactions at the vascular wall;Scavenging by Class B Receptors;Scavenging by Class A Receptors;Scavenging by Class H Receptors;Regulation of Insulin-like Growth Factor (IGF) transport and uptake by Insulin-like Growth Factor Binding Proteins (IGFBPs);Platelet sensitization by LDL;Regulation of TLR by endogenous ligand;Cargo recognition for clathrin-mediated endocytosis;Clathrin-me…	mmu:238055	GO:0048844, P:artery morphogenesis;GO:0071379, P:cellular response to prostaglandin stimulus;GO:0071356, P:cellular response to tumor necrosis factor;GO:0033344, P:cholesterol efflux;GO:0042632, P:cholesterol homeostasis;GO:0008203, P:cholesterol metabolic process;GO:0030301, P:cholesterol transport;GO:0051649, P:establishment of localization in cell;GO:0009566, P:fertilization;GO:0030317, P:flag…	GO:0042627, C:chylomicron;GO:0005737, C:cytoplasm;GO:0005829, C:cytosol;GO:0005783, C:endoplasmic reticulum;GO:0070971, C:endoplasmic reticulum exit site;GO:0005576, C:extracellular region;GO:0005615, C:extracellular space;GO:0034364, C:high-density lipoprotein particle;GO:0034363, C:intermediate-density lipoprotein particle;GO:0043231, C:intracellular membrane-bounded organelle;GO:0005811, C:lip…	GO:0120020, F:cholesterol transfer activity;GO:0008201, F:heparin binding;GO:0035473, F:lipase binding;GO:0050750, F:low-density lipoprotein particle receptor binding;GO:0005543, F:phospholipid binding	PF12491;PF06448;PF09172;PF01347	ApoB100_C;DUF1081;Vit_open_b-sht;Vitellogenin_N	K14462	apolipoprotein B	mmu04975;mmu04977;mmu04979;mmu05417	Fat digestion and absorption;Vitamin digestion and absorption;Cholesterol metabolism;Lipid and atherosclerosis	10090	5;5;5;6	Organismal Systems;Organismal Systems;Organismal Systems;Human Diseases	5_4;5_4;5_4;6_9	Digestive system;Digestive system;Digestive system;Cardiovascular disease	GO:0048844;GO:0071379;GO:0071356;GO:0033344;GO:0042632;GO:0008203;GO:0030301;GO:0051649;GO:0009566;GO:0030317;GO:0001701;GO:0016042;GO:0006629;GO:0042158;GO:0042159;GO:0042157;GO:0042953;GO:0034383;GO:0034374;GO:0007399;GO:0010886;GO:0010628;GO:0010884;GO:0010744;GO:0009791;GO:0045540;GO:0009743;GO:0032355;GO:0032496;GO:0010269;GO:0009615;GO:0007283;GO:0019433;GO:0006642;GO:0042627;GO:0005737;GO:…		12471900	12681600	14663300	11933500	14656000	7978760	7343760	6840930	5401990	7798210	1.2255	1.2461	1.44083	1.1726	1.44011	0.784	0.721604	0.672195	0.530804	0.766259	0.700717
E9Q453	Tropomyosin 1, alpha	SubName: Full=Tropomyosin 1, alpha {ECO:0000313|Ensembl:ENSMUSP00000109319.2};	Tpm1	22003	ENSMUSG00000032366.16	Cytoplasm, cytoskeleton {ECO:0000256|ARBA:ARBA00004245}.	Mus musculus (Mouse).							GO:0005856, C:cytoskeleton	GO:0003779, F:actin binding	PF00261	Tropomyosin					10090					GO:0005856;GO:0003779		132465	101202	71130.4	89876.2	148965	176299	199817	296278	176509	418719	0.731341	0.558738	0.392712	0.496208	0.822438	0.97335	1.10319	1.63576	0.974509	2.31175	-0.485834
E9Q4A3	Secretory leukocyte peptidase inhibitor	SubName: Full=Secretory leukocyte peptidase inhibitor {ECO:0000313|Ensembl:ENSMUSP00000129629.2}; Flags: Fragment;	Slpi		ENSMUSG00000017002.15		Mus musculus (Mouse).															10090							0	0	0	0	0	313981	0	0	0	0	0.00669393	0.00307089	0.00622722	0.0062766	0.00312087	10	0.00102167	0.000203521	0.00055156	0.000434695	-0.332124
E9Q4D0	Proprotein convertase subtilisin/kexin type 6	SubName: Full=Proprotein convertase subtilisin/kexin type 6 {ECO:0000313|Ensembl:ENSMUSP00000095992.5};	Pcsk6		ENSMUSG00000030513.15		Mus musculus (Mouse).					mmu:18553	GO:0007368, P:determination of left/right symmetry;GO:0009100, P:glycoprotein metabolic process;GO:0032902, P:nerve growth factor production;GO:0016486, P:peptide hormone processing;GO:0016485, P:protein processing;GO:0032940, P:secretion by cell;GO:0007354, P:zygotic determination of anterior/posterior axis, embryo	GO:0009986, C:cell surface;GO:0062023, C:collagen-containing extracellular matrix;GO:0005788, C:endoplasmic reticulum lumen;GO:0005615, C:extracellular space;GO:0016020, C:membrane	GO:0004175, F:endopeptidase activity;GO:0008201, F:heparin binding;GO:0048406, F:nerve growth factor binding;GO:0004252, F:serine-type endopeptidase activity	PF14843;PF01483;PF00082;PF08686;PF16470	GF_recep_IV;P_proprotein;Peptidase_S8;PLAC;S8_pro-domain	K08672	proprotein convertase subtilisin/kexin type 6 [EC:3.4.21.-]			10090					GO:0007368;GO:0009100;GO:0032902;GO:0016486;GO:0016485;GO:0032940;GO:0007354;GO:0009986;GO:0062023;GO:0005788;GO:0005615;GO:0016020;GO:0004175;GO:0008201;GO:0048406;GO:0004252		158240	170905	190112	119457	226771	0	0	0	0	0	1.82834	1.97467	2.19659	1.38023	2.62016	0.000665135	0.00102167	0.000203521	0.00055156	0.000434695	0.795625
E9Q4Z2	Acetyl-CoA carboxylase 2	RecName: Full=Acetyl-CoA carboxylase 2 {ECO:0000250|UniProtKB:O00763}; EC=6.4.1.2 {ECO:0000250|UniProtKB:O00763}; AltName: Full=ACC-beta {ECO:0000250|UniProtKB:O00763}; Flags: Precursor;	Acacb	100705	ENSMUSG00000042010	Mitochondrion {ECO:0000269|PubMed:10677481}.	Mus musculus (Mouse).	10090.ENSMUSP00000099642	KOG0368	R-MMU-163765;R-MMU-196780;R-MMU-200425	ChREBP activates metabolic gene expression;Biotin transport and metabolism;Carnitine metabolism	mmu:100705	GO:0006084, P:acetyl-CoA metabolic process;GO:0097009, P:energy homeostasis;GO:0006633, P:fatty acid biosynthetic process;GO:2001295, P:malonyl-CoA biosynthetic process;GO:0043086, P:negative regulation of catalytic activity;GO:0031999, P:negative regulation of fatty acid beta-oxidation;GO:0046322, P:negative regulation of fatty acid oxidation;GO:0010629, P:negative regulation of gene expression;…	GO:0005739, C:mitochondrion;GO:0005634, C:nucleus	GO:0003989, F:acetyl-CoA carboxylase activity;GO:0005524, F:ATP binding;GO:0009374, F:biotin binding;GO:0042802, F:identical protein binding;GO:0046872, F:metal ion binding	PF08326;PF02785;PF00289;PF00364;PF01039;PF02786	ACC_central;Biotin_carb_C;Biotin_carb_N;Biotin_lipoyl;Carboxyl_trans;CPSase_L_D2	K01946	acetyl-CoA carboxylase / biotin carboxylase 2 [EC:6.4.1.2 6.3.4.14 2.1.3.15]	mmu00061;mmu00620;mmu00640;mmu01100;mmu04152;mmu04910;mmu04920;mmu04922;mmu04931;mmu04936	Fatty acid biosynthesis;Pyruvate metabolism;Propanoate metabolism;Metabolic pathways;AMPK signaling pathway;Insulin signaling pathway;Adipocytokine signaling pathway;Glucagon signaling pathway;Insulin resistance;Alcoholic liver disease	10090	1;1;1;1;3;5;5;5;6;6	Metabolism;Metabolism;Metabolism;Metabolism;Environmental Information Processing;Organismal Systems;Organismal Systems;Organismal Systems;Human Diseases;Human Diseases	1_3;1_1;1_1;1_0;3_2;5_2;5_2;5_2;6_10;6_10	Lipid metabolism;Carbohydrate metabolism;Carbohydrate metabolism;Global and overview maps;Signal transduction;Endocrine system;Endocrine system;Endocrine system;Endocrine and metabolic disease;Endocrine and metabolic disease	GO:0006084;GO:0097009;GO:0006633;GO:2001295;GO:0043086;GO:0031999;GO:0046322;GO:0010629;GO:0050995;GO:0060421;GO:0010884;GO:0051289;GO:0010906;GO:0031667;GO:0014070;GO:0009410;GO:0005739;GO:0005634;GO:0003989;GO:0005524;GO:0009374;GO:0042802;GO:0046872		209771	124896	0	144968	247091	0	0	0	0	0	2.88652	1.71861	0.00622722	1.99481	3.40006	0.000665135	0.00102167	0.000203521	0.00055156	0.000434695	1.45447
E9Q509	Pyruvate kinase	RecName: Full=Pyruvate kinase {ECO:0000256|ARBA:ARBA00012142, ECO:0000256|RuleBase:RU000504}; EC=2.7.1.40 {ECO:0000256|ARBA:ARBA00012142, ECO:0000256|RuleBase:RU000504};	Pklr	18770	ENSMUSG00000041237.13		Mus musculus (Mouse).					mmu:18770	GO:0016310, P:phosphorylation		GO:0005524, F:ATP binding;GO:0016301, F:kinase activity;GO:0000287, F:magnesium ion binding;GO:0030955, F:potassium ion binding;GO:0004743, F:pyruvate kinase activity	PF00224;PF02887	PK;PK_C	K12406	pyruvate kinase isozymes R/L [EC:2.7.1.40]	mmu00010;mmu00620;mmu01100;mmu01200;mmu01230;mmu04910;mmu04930;mmu04932;mmu04950	Glycolysis / Gluconeogenesis;Pyruvate metabolism;Metabolic pathways;Carbon metabolism;Biosynthesis of amino acids;Insulin signaling pathway;Type II diabetes mellitus;Non-alcoholic fatty liver disease;Maturity onset diabetes of the young	10090	1;1;1;1;1;5;6;6;6	Metabolism;Metabolism;Metabolism;Metabolism;Metabolism;Organismal Systems;Human Diseases;Human Diseases;Human Diseases	1_1;1_1;1_0;1_0;1_0;5_2;6_10;6_10;6_10	Carbohydrate metabolism;Carbohydrate metabolism;Global and overview maps;Global and overview maps;Global and overview maps;Endocrine system;Endocrine and metabolic disease;Endocrine and metabolic disease;Endocrine and metabolic disease	GO:0016310;GO:0005524;GO:0016301;GO:0000287;GO:0030955;GO:0004743		312938	280228	428271	420236	210242	0	59479.3	37192.8	52626.7	60926	1.68053	1.50487	2.29989	2.25674	1.12903	0.000665135	0.319414	0.199732	0.282614	0.327183	0.809079
E9Q555	E3 ubiquitin-protein ligase RNF213	RecName: Full=E3 ubiquitin-protein ligase RNF213; EC=2.3.2.27 {ECO:0000250|UniProtKB:Q63HN8}; EC=3.6.4.- {ECO:0000269|PubMed:32573437}; AltName: Full=E3 ubiquitin-lipopolysaccharide ligase RNF213 {ECO:0000305}; EC=2.3.2.- {ECO:0000250|UniProtKB:Q63HN8}; AltName: Full=Mysterin {ECO:0000303|PubMed:26126547}; AltName: Full=RING finger protein 213 {ECO:0000305};	Rnf213			Cytoplasm, cytosol {ECO:0000250|UniProtKB:Q63HN8}. Lipid droplet {ECO:0000250|UniProtKB:Q63HN8}.	Mus musculus (Mouse).	10090.ENSMUSP00000091429	ENOG502QQ65	R-MMU-983168	Antigen processing: Ubiquitination & Proteasome degradation		GO:0001525, P:angiogenesis;GO:0042742, P:defense response to bacterium;GO:0002376, P:immune system process;GO:0140042, P:lipid droplet formation;GO:0120323, P:lipid ubiquitination;GO:2000051, P:negative regulation of non-canonical Wnt signaling pathway;GO:0051865, P:protein autoubiquitination;GO:0070534, P:protein K63-linked ubiquitination;GO:0016567, P:protein ubiquitination;GO:0019216, P:regula…	GO:0005737, C:cytoplasm;GO:0005829, C:cytosol;GO:0005811, C:lipid droplet;GO:0005730, C:nucleolus	GO:0005524, F:ATP binding;GO:0016887, F:ATP hydrolysis activity;GO:0046872, F:metal ion binding;GO:0061630, F:ubiquitin protein ligase activity;GO:0004842, F:ubiquitin-protein transferase activity	PF20173	DUF6539					10090					GO:0001525;GO:0042742;GO:0002376;GO:0140042;GO:0120323;GO:2000051;GO:0051865;GO:0070534;GO:0016567;GO:0019216;GO:0002040;GO:0006511;GO:0098792;GO:0005737;GO:0005829;GO:0005811;GO:0005730;GO:0005524;GO:0016887;GO:0046872;GO:0061630;GO:0004842		735581	527180	627304	711103	840689	1396040	1215450	1385810	1591450	1303700	0.711786	0.510126	0.607011	0.688099	0.813493	1.35088	1.17613	1.34098	1.53997	1.26153	-0.818501
E9Q5C9	Nucleolar and coiled-body phosphoprotein 1	RecName: Full=Nucleolar and coiled-body phosphoprotein 1 {ECO:0000305}; AltName: Full=140 kDa nucleolar phosphoprotein {ECO:0000303|PubMed:11424213}; Short=Nopp140 {ECO:0000303|PubMed:11424213};	Nolc1	70769	ENSMUSG00000015176. [E9Q5C9-1]	Nucleus, nucleolus {ECO:0000250|UniProtKB:Q14978}. Cytoplasm {ECO:0000250|UniProtKB:Q14978}. Note=Shuttles between the nucleolus and the cytoplasm. At telophase it begins to assemble into granular-like pre-nucleolar bodies which are subsequently relocated to nucleoli at the early G1-phase. {ECO:0000250|UniProtKB:Q14978}.	Mus musculus (Mouse).	10090.ENSMUSP00000128331	KOG2992			mmu:70769	GO:0033979, P:box H/ACA RNA metabolic process;GO:0071901, P:negative regulation of protein serine/threonine kinase activity;GO:0014032, P:neural crest cell development;GO:0014029, P:neural crest formation;GO:0007000, P:nucleolus organization;GO:0008284, P:positive regulation of cell population proliferation;GO:0045893, P:positive regulation of DNA-templated transcription;GO:0042306, P:regulation …	GO:0031428, C:box C/D RNP complex;GO:0031429, C:box H/ACA snoRNP complex;GO:0015030, C:Cajal body;GO:0005737, C:cytoplasm;GO:0001650, C:fibrillar center;GO:0005730, C:nucleolus;GO:0005654, C:nucleoplasm;GO:0030532, C:small nuclear ribonucleoprotein complex	GO:0034512, F:box C/D RNA binding;GO:0062064, F:box C/D snoRNP complex binding;GO:0034513, F:box H/ACA snoRNA binding;GO:0062065, F:box H/ACA snoRNP complex binding;GO:0140678, F:molecular function inhibitor activity;GO:0008139, F:nuclear localization sequence binding;GO:0019904, F:protein domain specific binding;GO:0046982, F:protein heterodimerization activity;GO:0004860, F:protein kinase inhib…	PF05022	SRP40_C	K25818	nucleolar and coiled-body phosphoprotein 1			10090					GO:0033979;GO:0071901;GO:0014032;GO:0014029;GO:0007000;GO:0008284;GO:0045893;GO:0042306;GO:0006417;GO:0006970;GO:0031428;GO:0031429;GO:0015030;GO:0005737;GO:0001650;GO:0005730;GO:0005654;GO:0030532;GO:0034512;GO:0062064;GO:0034513;GO:0062065;GO:0140678;GO:0008139;GO:0019904;GO:0046982;GO:0004860;GO:0030674;GO:0001093		37388.5	0	345411	135032	149536	135231	216904	89122.1	140223	0	0.299384	0.00307089	2.76584	1.08125	1.19739	1.08285	1.73683	0.713635	1.12282	0.000434695	-0.883522
E9Q5F4	Actin, beta	SubName: Full=Actin, beta {ECO:0000313|Ensembl:ENSMUSP00000130611.2}; Flags: Fragment;	Actb		ENSMUSG00000029580.15		Mus musculus (Mouse).									PF00022	Actin					10090							529505	300572	179659	0	153755	405418	298376	573735	284626	776776	1.51183	0.858183	0.512956	0.0062766	0.438996	1.15754	0.851913	1.63811	0.812655	2.21783	0.829969
E9Q5J9	Tropomyosin 3, gamma	SubName: Full=Tropomyosin 3, gamma {ECO:0000313|Ensembl:ENSMUSP00000113978.2};	Tpm3	59069	ENSMUSG00000027940.19	Cytoplasm, cytoskeleton {ECO:0000256|ARBA:ARBA00004245}.	Mus musculus (Mouse).		KOG1003					GO:0005856, C:cytoskeleton	GO:0003779, F:actin binding	PF00261	Tropomyosin					10090					GO:0005856;GO:0003779		1118220	0	0	0	651497	108826	69062	0	72336.3	145985	5.16278	0.00307089	0.00622722	0.0062766	3.00794	0.502446	0.318857	0.000203521	0.333974	0.674007	2.55186
E9Q5K4	Cytochrome P450 2C44	RecName: Full=Cytochrome P450 2C44; EC=1.14.14.- {ECO:0000269|PubMed:15084647}; AltName: Full=Arachidonic acid epoxygenase; Flags: Precursor;	Cyp2c23	226143	ENSMUSG00000025197. [E9Q5K4-1]	Endoplasmic reticulum membrane {ECO:0000269|PubMed:15084647}. Microsome membrane {ECO:0000269|PubMed:15084647}.	Mus musculus (Mouse).	10090.ENSMUSP00000026211	KOG0156			mmu:226143	GO:0019373, P:epoxygenase P450 pathway;GO:0046456, P:icosanoid biosynthetic process;GO:0006805, P:xenobiotic metabolic process	GO:0005737, C:cytoplasm;GO:0005789, C:endoplasmic reticulum membrane;GO:0043231, C:intracellular membrane-bounded organelle	GO:0008405, F:arachidonic acid 11,12-epoxygenase activity;GO:0008404, F:arachidonic acid 14,15-epoxygenase activity;GO:0008392, F:arachidonic acid epoxygenase activity;GO:0020037, F:heme binding;GO:0005506, F:iron ion binding;GO:0004497, F:monooxygenase activity;GO:0016712, F:oxidoreductase activity, acting on paired donors, with incorporation or reduction of molecular oxygen, reduced flavin or f…	PF00067	p450	K07413	cytochrome P450 family 2 subfamily C [EC:1.14.14.1]	mmu00140;mmu00590;mmu00591;mmu00830;mmu01100;mmu04726;mmu04750;mmu05204	Steroid hormone biosynthesis;Arachidonic acid metabolism;Linoleic acid metabolism;Retinol metabolism;Metabolic pathways;Serotonergic synapse;Inflammatory mediator regulation of TRP channels;Chemical carcinogenesis - DNA adducts	10090	1;1;1;1;1;5;5;6	Metabolism;Metabolism;Metabolism;Metabolism;Metabolism;Organismal Systems;Organismal Systems;Human Diseases	1_3;1_3;1_3;1_8;1_0;5_6;5_7;6_1	Lipid metabolism;Lipid metabolism;Lipid metabolism;Metabolism of cofactors and vitamins;Global and overview maps;Nervous system;Sensory system;Cancer: overview	GO:0019373;GO:0046456;GO:0006805;GO:0005737;GO:0005789;GO:0043231;GO:0008405;GO:0008404;GO:0008392;GO:0020037;GO:0005506;GO:0004497;GO:0016712		5570980	5716300	5748880	9880120	9604080	6918480	7270940	4993760	3069410	8113570	0.8329	0.854627	0.859498	1.47715	1.43588	1.03436	1.08706	0.746602	0.458898	1.21304	-0.557743
E9Q616	AHNAK nucleoprotein (desmoyokin)	SubName: Full=AHNAK nucleoprotein (desmoyokin) {ECO:0000313|Ensembl:ENSMUSP00000090633.3};	Ahnak	66395	ENSMUSG00000069833.14		Mus musculus (Mouse).	10090.ENSMUSP00000090633	ENOG502QTQ3				GO:1905686, P:positive regulation of plasma membrane repair;GO:0043484, P:regulation of RNA splicing;GO:1901385, P:regulation of voltage-gated calcium channel activity	GO:0015629, C:actin cytoskeleton;GO:0044291, C:cell-cell contact zone;GO:0005911, C:cell-cell junction;GO:0043034, C:costamere;GO:0005737, C:cytoplasm;GO:0005829, C:cytosol;GO:0070062, C:extracellular exosome;GO:0045121, C:membrane raft;GO:0005634, C:nucleus;GO:0005886, C:plasma membrane;GO:0098797, C:plasma membrane protein complex;GO:0042383, C:sarcolemma;GO:0031982, C:vesicle	GO:0042802, F:identical protein binding;GO:0044548, F:S100 protein binding;GO:0097493, F:structural molecule activity conferring elasticity	PF00595	PDZ					10090					GO:1905686;GO:0043484;GO:1901385;GO:0015629;GO:0044291;GO:0005911;GO:0043034;GO:0005737;GO:0005829;GO:0070062;GO:0045121;GO:0005634;GO:0005886;GO:0098797;GO:0042383;GO:0031982;GO:0042802;GO:0044548;GO:0097493		923486	522315	685998	653945	1680510	704443	990073	1010520	850331	1180930	1.00351	0.567576	0.745443	0.710613	1.82613	0.765487	1.07587	1.09809	0.924017	1.28326	0.0102448
E9Q634	Unconventional myosin-Ie	RecName: Full=Unconventional myosin-Ie; AltName: Full=Unconventional myosin 1E;	Myo1e	71602	ENSMUSG00000032220	Cytoplasm {ECO:0000269|PubMed:19005011}. Cell junction {ECO:0000269|PubMed:19005011}. Cytoplasmic vesicle {ECO:0000305|PubMed:19005011}. Cytoplasmic vesicle, clathrin-coated vesicle {ECO:0000269|PubMed:19005011}. Cytoplasm, cytoskeleton {ECO:0000269|PubMed:19005011}. Note=In podocytes, it localizes close to and is associated with the cytoplasmic membrane, with enrichment at the lamellipodia tips.…	Mus musculus (Mouse).	10090.ENSMUSP00000034745	KOG0162			mmu:71602	GO:0007015, P:actin filament organization;GO:0006897, P:endocytosis;GO:0032836, P:glomerular basement membrane development;GO:0003094, P:glomerular filtration;GO:0030097, P:hemopoiesis;GO:0001701, P:in utero embryonic development;GO:0001822, P:kidney development;GO:0006807, P:nitrogen compound metabolic process;GO:0048008, P:platelet-derived growth factor receptor signaling pathway;GO:0072015, P:…	GO:0015629, C:actin cytoskeleton;GO:0005912, C:adherens junction;GO:0005903, C:brush border;GO:0045334, C:clathrin-coated endocytic vesicle;GO:0032437, C:cuticular plate;GO:0005737, C:cytoplasm;GO:0005856, C:cytoskeleton;GO:0016459, C:myosin complex;GO:0032991, C:protein-containing complex;GO:0031982, C:vesicle	GO:0051015, F:actin filament binding;GO:0005524, F:ATP binding;GO:0016887, F:ATP hydrolysis activity;GO:0005516, F:calmodulin binding;GO:0003774, F:cytoskeletal motor activity;GO:0035091, F:phosphatidylinositol binding;GO:0044877, F:protein-containing complex binding	PF00063;PF06017;PF00018	Myosin_head;Myosin_TH1;SH3_1	K10356	myosin I	mmu04814	Motor proteins	10090					GO:0007015;GO:0006897;GO:0032836;GO:0003094;GO:0030097;GO:0001701;GO:0001822;GO:0006807;GO:0048008;GO:0072015;GO:0035166;GO:0001570;GO:0030050;GO:0015629;GO:0005912;GO:0005903;GO:0045334;GO:0032437;GO:0005737;GO:0005856;GO:0016459;GO:0032991;GO:0031982;GO:0051015;GO:0005524;GO:0016887;GO:0005516;GO:0003774;GO:0035091;GO:0044877		259904	94877.5	0	176655	318550	551319	476109	461059	378325	559323	0.793328	0.289603	0.00622722	0.53922	0.972339	1.68284	1.45327	1.40733	1.1548	1.70727	-0.37172
E9Q649	Beta-1,3-galactosyl-O-glycosyl-glycoprotein beta-1,6-N-acetylglucosaminyltransferase 4	RecName: Full=Beta-1,3-galactosyl-O-glycosyl-glycoprotein beta-1,6-N-acetylglucosaminyltransferase 4; EC=2.4.1.102 {ECO:0000250|UniProtKB:Q9P109}; AltName: Full=Core 2-branching enzyme 3; AltName: Full=Core2-GlcNAc-transferase 3; Short=C2GnT3;	Gcnt4	218476	ENSMUSG00000091387	Golgi apparatus membrane {ECO:0000250}; Single- pass type II membrane protein {ECO:0000250}.	Mus musculus (Mouse).	10090.ENSMUSP00000130496	KOG0799	R-MMU-913709	O-linked glycosylation of mucins	mmu:218476	GO:0002121, P:inter-male aggressive behavior;GO:0060993, P:kidney morphogenesis;GO:0001780, P:neutrophil homeostasis;GO:0006486, P:protein glycosylation;GO:0042403, P:thyroid hormone metabolic process;GO:0048729, P:tissue morphogenesis	GO:0000139, C:Golgi membrane	GO:0008375, F:acetylglucosaminyltransferase activity;GO:0003829, F:beta-1,3-galactosyl-O-glycosyl-glycoprotein beta-1,6-N-acetylglucosaminyltransferase activity	PF02485	Branch	K09663	beta-1,6-N-acetylglucosaminyltransferase 4 [EC:2.4.1.-]	mmu00512;mmu01100	Mucin type O-glycan biosynthesis;Metabolic pathways	10090	1;1	Metabolism;Metabolism	1_7;1_0	Glycan biosynthesis and metabolism;Global and overview maps	GO:0002121;GO:0060993;GO:0001780;GO:0006486;GO:0042403;GO:0048729;GO:0000139;GO:0008375;GO:0003829		0	120492	0	103498	138005	113881	0	0	0	197223	0.00669393	1.79011	0.00622722	1.53763	2.05029	1.69189	0.00102167	0.000203521	0.00055156	2.93007	-0.940353
E9Q6M5	Solute carrier family 22 (organic cation transporter), member 26	SubName: Full=Solute carrier family 22 (organic cation transporter), member 26 {ECO:0000313|Ensembl:ENSMUSP00000113607.2};	Slc22a26		ENSMUSG00000053303.15		Mus musculus (Mouse).						GO:0015711, P:organic anion transport	GO:0016323, C:basolateral plasma membrane	GO:0008514, F:organic anion transmembrane transporter activity;GO:0015636, F:short-chain fatty acid transmembrane transporter activity;GO:0015347, F:sodium-independent organic anion transmembrane transporter activity	PF00083	Sugar_tr					10090					GO:0015711;GO:0016323;GO:0008514;GO:0015636;GO:0015347		0	0	0	0	0	150149	326051	208911	114763	309632	0.00669393	0.00307089	0.00622722	0.0062766	0.00312087	1.3533	2.9387	1.88292	1.03436	2.79072	-0.879521
E9Q735	Ubiquitin conjugation factor E4 A	RecName: Full=Ubiquitin conjugation factor E4 A {ECO:0000305}; EC=2.3.2.27 {ECO:0000269|PubMed:11435423};	Ube4a	140630	ENSMUSG00000059890	Cytoplasm {ECO:0000269|PubMed:11435423}.	Mus musculus (Mouse).	10090.ENSMUSP00000113346	KOG2042	R-MMU-983168	Antigen processing: Ubiquitination & Proteasome degradation	mmu:140630	GO:0000209, P:protein polyubiquitination;GO:0030433, P:ubiquitin-dependent ERAD pathway	GO:0005737, C:cytoplasm;GO:0005634, C:nucleus;GO:0000151, C:ubiquitin ligase complex	GO:0061630, F:ubiquitin protein ligase activity;GO:0034450, F:ubiquitin-ubiquitin ligase activity	PF04564;PF10408	U-box;Ufd2P_core	K10596	ubiquitin conjugation factor E4 A [EC:2.3.2.27]	mmu04120	Ubiquitin mediated proteolysis	10090	2	Genetic Information Processing	2_3	Folding, sorting and degradation	GO:0000209;GO:0030433;GO:0005737;GO:0005634;GO:0000151;GO:0061630;GO:0034450		90167.4	0	64826.3	128182	0	713663	307571	300544	333737	339886	0.395718	0.00307089	0.284503	0.562553	0.00312087	3.13206	1.34984	1.319	1.46467	1.49166	-0.664624
E9Q7N6	Galactose-3-O-sulfotransferase 4	SubName: Full=Galactose-3-O-sulfotransferase 4 {ECO:0000313|Ensembl:ENSMUSP00000125084.2};	Gal3st4	330217	ENSMUSG00000075593.11		Mus musculus (Mouse).					mmu:330217	GO:0009247, P:glycolipid biosynthetic process;GO:0009101, P:glycoprotein biosynthetic process	GO:0016020, C:membrane	GO:0050694, F:galactose 3-O-sulfotransferase activity;GO:0001733, F:galactosylceramide sulfotransferase activity	PF06990	Gal-3-0_sulfotr	K09677	galactose-3-O-sulfotransferase 4 [EC:2.8.2.-]			10090					GO:0009247;GO:0009101;GO:0016020;GO:0050694;GO:0001733		283726	287766	276493	348572	393484	831237	2620580	1176410	2226010	1624060	0.2818	0.285813	0.274616	0.346206	0.390813	0.825595	2.60279	1.16843	2.2109	1.61304	-0.869639
E9Q8B5	Complement factor H-related 4	SubName: Full=Complement factor H-related 4 {ECO:0000313|Ensembl:ENSMUSP00000107620.3};	Cfhr4	214403	ENSMUSG00000070594.11		Mus musculus (Mouse).	10090.ENSMUSP00000107620	ENOG502QVSB	R-MMU-977606	Regulation of Complement cascade	mmu:214403	GO:0006956, P:complement activation;GO:0006508, P:proteolysis;GO:0030449, P:regulation of complement activation;GO:0030451, P:regulation of complement activation, alternative pathway	GO:0005737, C:cytoplasm;GO:0005615, C:extracellular space;GO:0005634, C:nucleus;GO:0005886, C:plasma membrane;GO:1905370, C:serine-type endopeptidase complex;GO:0106139, C:symbiont cell surface	GO:0001851, F:complement component C3b binding;GO:0043395, F:heparan sulfate proteoglycan binding;GO:0008201, F:heparin binding;GO:0042802, F:identical protein binding	PF00084	Sushi					10090					GO:0006956;GO:0006508;GO:0030449;GO:0030451;GO:0005737;GO:0005615;GO:0005634;GO:0005886;GO:1905370;GO:0106139;GO:0001851;GO:0043395;GO:0008201;GO:0042802		5274560	3266230	5187670	4774540	6326670	467500	927887	909251	329846	852305	1.86272	1.15347	1.83203	1.68614	2.23427	0.165098	0.327685	0.321103	0.116486	0.300993	1.08404
E9QAM5	Helicase with zinc finger domain 2	RecName: Full=Helicase with zinc finger domain 2; EC=3.6.4.-; AltName: Full=PPAR-gamma DNA-binding domain-interacting protein 1; Short=PDIP1; Short=PPAR-gamma DBD-interacting protein 1;	Helz2	229003	ENSMUSG00000027580	Nucleus {ECO:0000269|PubMed:23525231}.	Mus musculus (Mouse).	10090.ENSMUSP00000091756	KOG1804	R-MMU-400206;R-MMU-9707564	Regulation of lipid metabolism by PPARalpha;Cytoprotection by HMOX1	mmu:229003	GO:0035194, P:ncRNA-mediated post-transcriptional gene silencing;GO:0045944, P:positive regulation of transcription by RNA polymerase II	GO:0005829, C:cytosol;GO:0005654, C:nucleoplasm;GO:0043186, C:P granule	GO:0005524, F:ATP binding;GO:0003677, F:DNA binding;GO:0004386, F:helicase activity;GO:0046872, F:metal ion binding;GO:0030374, F:nuclear receptor coactivator activity;GO:0003723, F:RNA binding;GO:0004540, F:RNA nuclease activity	PF13086;PF13087;PF00773	AAA_11;AAA_12;RNB	K25165	helicase with zinc finger domain 2 [EC:3.6.4.-]			10090					GO:0035194;GO:0045944;GO:0005829;GO:0005654;GO:0043186;GO:0005524;GO:0003677;GO:0004386;GO:0046872;GO:0030374;GO:0003723;GO:0004540		2790920	1748200	1198210	1689720	1710530	7181720	3375600	3451790	2512600	2268720	0.999326	0.625967	0.429035	0.605027	0.612478	2.57151	1.20868	1.23596	0.89967	0.812346	-0.00115742
E9QNL5	Sulfotransferase	RecName: Full=Sulfotransferase {ECO:0000256|RuleBase:RU361155}; EC=2.8.2.- {ECO:0000256|RuleBase:RU361155};	Sult1a1	20887	ENSMUSG00000030711.17		Mus musculus (Mouse).						GO:0018960, P:4-nitrophenol metabolic process;GO:0006584, P:catecholamine metabolic process;GO:0008210, P:estrogen metabolic process;GO:0008217, P:regulation of blood pressure;GO:0014823, P:response to activity;GO:0051384, P:response to glucocorticoid;GO:0017085, P:response to insecticide;GO:0051923, P:sulfation;GO:0006805, P:xenobiotic metabolic process		GO:0050656, F:3'-phosphoadenosine 5'-phosphosulfate binding;GO:0004062, F:aryl sulfotransferase activity;GO:0042802, F:identical protein binding	PF00685	Sulfotransfer_1					10090					GO:0018960;GO:0006584;GO:0008210;GO:0008217;GO:0014823;GO:0051384;GO:0017085;GO:0051923;GO:0006805;GO:0050656;GO:0004062;GO:0042802		0	0	0	0	0	5294630	2423550	5121780	3564650	3527970	0.00669393	0.00307089	0.00622722	0.0062766	0.00312087	2.65627	1.21587	2.56955	1.78835	1.76995	-0.932002
F2Z3U3	Ras association (RalGDS/AF-6) and pleckstrin homology domains 1	SubName: Full=Ras association (RalGDS/AF-6) and pleckstrin homology domains 1 {ECO:0000313|Ensembl:ENSMUSP00000121023.3};	Raph1	77300	ENSMUSG00000026014.16		Mus musculus (Mouse).	10090.ENSMUSP00000121023	KOG3751			mmu:77300	GO:0048675, P:axon extension;GO:0007165, P:signal transduction	GO:0031252, C:cell leading edge;GO:0005829, C:cytosol;GO:0016604, C:nuclear body;GO:0005886, C:plasma membrane		PF00169;PF00788	PH;RA	K23488	Ras-associated and pleckstrin homology domains-containing protein 1			10090					GO:0048675;GO:0007165;GO:0031252;GO:0005829;GO:0016604;GO:0005886		142516	200483	0	0	0	484742	492439	435047	0	235556	0.715879	1.00706	0.00622722	0.0062766	0.00312087	2.43493	2.47359	2.18531	0.00055156	1.18323	-0.289862
F6RUD1	Golgi integral membrane protein 4	SubName: Full=Golgi integral membrane protein 4 {ECO:0000313|Ensembl:ENSMUSP00000119501.2}; Flags: Fragment;	Golim4		ENSMUSG00000034109.16		Mus musculus (Mouse).							GO:0000139, C:Golgi membrane								10090					GO:0000139		177785	0	0	167655	139857	0	0	0	0	0	3.66343	0.00307089	0.00622722	3.45469	2.88188	0.000665135	0.00102167	0.000203521	0.00055156	0.000434695	1.73161
F6TUL9	V-set and immunoglobulin domain containing 4	SubName: Full=V-set and immunoglobulin domain containing 4 {ECO:0000313|Ensembl:ENSMUSP00000051521.2};	Vsig4	278180	ENSMUSG00000044206.4		Mus musculus (Mouse).	10090.ENSMUSP00000051521	ENOG502S07Y			mmu:278180	GO:0045957, P:negative regulation of complement activation, alternative pathway;GO:0032703, P:negative regulation of interleukin-2 production;GO:0043031, P:negative regulation of macrophage activation;GO:0042130, P:negative regulation of T cell proliferation	GO:0016020, C:membrane;GO:0032991, C:protein-containing complex	GO:0001851, F:complement component C3b binding	PF07686	V-set	K19822	V-set and immunoglobulin domain-containing protein 4	mmu04610	Complement and coagulation cascades	10090	5	Organismal Systems	5_1	Immune system	GO:0045957;GO:0032703;GO:0043031;GO:0042130;GO:0016020;GO:0032991;GO:0001851		205001	62348.2	37484.5	142541	0	875974	516605	374457	245809	456869	0.702759	0.213734	0.1285	0.488641	0.00312087	3.0029	1.77096	1.28367	0.842652	1.56618	-0.33793
F6U775	OPA1, mitochondrial dynamin like GTPase	SubName: Full=OPA1, mitochondrial dynamin like GTPase {ECO:0000313|Ensembl:ENSMUSP00000124029.2}; Flags: Fragment;	Opa1		ENSMUSG00000038084.17		Mus musculus (Mouse).								GO:0005525, F:GTP binding	PF00350	Dynamin_N					10090					GO:0005525		111177	82780.8	128159	79631.1	110872	0	33388.4	0	0	38336.4	1.90259	1.41664	2.19321	1.36274	1.89737	0.000665135	0.571382	0.000203521	0.00055156	0.656058	1.10682
F7DBQ0	Protein disulfide-isomerase A6	RecName: Full=Protein disulfide-isomerase A6 {ECO:0000256|ARBA:ARBA00024139}; EC=5.3.4.1 {ECO:0000256|ARBA:ARBA00012723};	Pdia6		ENSMUSG00000020571.14	Endoplasmic reticulum lumen {ECO:0000256|ARBA:ARBA00004319}. Melanosome {ECO:0000256|ARBA:ARBA00004223}.	Mus musculus (Mouse).							GO:0005788, C:endoplasmic reticulum lumen;GO:0042470, C:melanosome	GO:0003756, F:protein disulfide isomerase activity	PF00085	Thioredoxin					10090					GO:0005788;GO:0042470;GO:0003756		32363400	28842000	63865000	40284100	44062300	614426	2081080	2288540	1351550	3588780	1.47548	1.31494	2.91167	1.8366	2.00885	0.0280123	0.0948787	0.104337	0.0616186	0.163616	0.479241
F8VPK0	Superkiller complex protein 3	RecName: Full=Superkiller complex protein 3; Short=Ski3;	Skic3	218343	ENSMUSG00000033991.10	Cytoplasm {ECO:0000250|UniProtKB:Q6PGP7}. Nucleus {ECO:0000250|UniProtKB:Q6PGP7}.	Mus musculus (Mouse).	10090.ENSMUSP00000089045	KOG1127	R-MMU-429958	mRNA decay by 3' to 5' exoribonuclease	mmu:218343	GO:0070478, P:nuclear-transcribed mRNA catabolic process, 3'-5' exonucleolytic nonsense-mediated decay;GO:0034427, P:nuclear-transcribed mRNA catabolic process, exonucleolytic, 3'-5';GO:0072344, P:rescue of stalled ribosome	GO:0005737, C:cytoplasm;GO:0005829, C:cytosol;GO:0000791, C:euchromatin;GO:0005654, C:nucleoplasm;GO:0005634, C:nucleus;GO:0055087, C:Ski complex		PF13432;PF13181	TPR_16;TPR_8	K12600	superkiller protein 3	mmu03018	RNA degradation	10090	2	Genetic Information Processing	2_3	Folding, sorting and degradation	GO:0070478;GO:0034427;GO:0072344;GO:0005737;GO:0005829;GO:0000791;GO:0005654;GO:0005634;GO:0055087		0	0	0	0	0	48695.7	0	0	0	0	0.00669393	0.00307089	0.00622722	0.0062766	0.00312087	10	0.00102167	0.000203521	0.00055156	0.000434695	-0.332124
F8VPN4	Glycogen debranching enzyme	RecName: Full=Glycogen debranching enzyme {ECO:0000256|ARBA:ARBA00020723}; EC=2.4.1.25 {ECO:0000256|ARBA:ARBA00012560}; EC=3.2.1.33 {ECO:0000256|ARBA:ARBA00012778}; AltName: Full=Glycogen debrancher {ECO:0000256|ARBA:ARBA00031477};	Agl	77559	ENSMUSG00000033400.15	Cytoplasm {ECO:0000256|ARBA:ARBA00004496}.	Mus musculus (Mouse).	10090.ENSMUSP00000044012	KOG3625	R-MMU-6798695;R-MMU-70221	Neutrophil degranulation;Glycogen breakdown (glycogenolysis)	mmu:77559	GO:0005978, P:glycogen biosynthetic process;GO:0005980, P:glycogen catabolic process;GO:0005977, P:glycogen metabolic process;GO:0051384, P:response to glucocorticoid;GO:0009725, P:response to hormone;GO:0007584, P:response to nutrient	GO:0005737, C:cytoplasm;GO:0005829, C:cytosol;GO:0016234, C:inclusion body;GO:0005634, C:nucleus;GO:0016529, C:sarcoplasmic reticulum	GO:0004134, F:4-alpha-glucanotransferase activity;GO:0004135, F:amylo-alpha-1,6-glucosidase activity;GO:0102500, F:beta-maltose 4-alpha-glucanotransferase activity;GO:0030246, F:carbohydrate binding;GO:0004133, F:glycogen debranching enzyme activity;GO:0030247, F:polysaccharide binding;GO:0031593, F:polyubiquitin modification-dependent protein binding	PF06202;PF14701;PF14702;PF14699	GDE_C;hDGE_amylase;hGDE_central;hGDE_N	K01196	glycogen debranching enzyme [EC:2.4.1.25 3.2.1.33]	mmu00500;mmu01100	Starch and sucrose metabolism;Metabolic pathways	10090	1;1	Metabolism;Metabolism	1_1;1_0	Carbohydrate metabolism;Global and overview maps	GO:0005978;GO:0005980;GO:0005977;GO:0051384;GO:0009725;GO:0007584;GO:0005737;GO:0005829;GO:0016234;GO:0005634;GO:0016529;GO:0004134;GO:0004135;GO:0102500;GO:0030246;GO:0004133;GO:0030247;GO:0031593		776310	882545	762457	661600	480746	3752450	1578550	1722380	1838320	1371510	0.56145	0.638283	0.551431	0.478489	0.34769	2.71388	1.14165	1.24568	1.32953	0.991917	-0.665055
F8VPU2	FERM, ARHGEF and pleckstrin domain-containing protein 1	RecName: Full=FERM, ARHGEF and pleckstrin domain-containing protein 1; AltName: Full=FERM, RhoGEF and pleckstrin domain-containing protein 1;	Farp1	223254	ENSMUSG00000025555	Cell membrane {ECO:0000269|PubMed:23209303}; Peripheral membrane protein {ECO:0000269|PubMed:23209303}; Cytoplasmic side {ECO:0000269|PubMed:23209303}. Synapse {ECO:0000269|PubMed:23209303}. Synapse, synaptosome {ECO:0000250}. Cytoplasm, cytosol {ECO:0000250}. Cell projection, filopodium {ECO:0000250}. Cell projection, dendrite {ECO:0000250}. Cell projection, dendritic spine {ECO:0000250}. Note=R…	Mus musculus (Mouse).	10090.ENSMUSP00000026635	KOG3531	R-MMU-8980692;R-MMU-9013148;R-MMU-9013149;R-MMU-9035034	RHOA GTPase cycle;CDC42 GTPase cycle;RAC1 GTPase cycle;RHOF GTPase cycle	mmu:223254	GO:0048813, P:dendrite morphogenesis;GO:0098974, P:postsynaptic actin cytoskeleton organization;GO:1905606, P:regulation of presynapse assembly;GO:0098942, P:retrograde trans-synaptic signaling by trans-synaptic protein complex;GO:0007416, P:synapse assembly	GO:0005856, C:cytoskeleton;GO:0005829, C:cytosol;GO:0030425, C:dendrite;GO:0043197, C:dendritic spine;GO:0031234, C:extrinsic component of cytoplasmic side of plasma membrane;GO:0098890, C:extrinsic component of postsynaptic membrane;GO:0030175, C:filopodium;GO:0098978, C:glutamatergic synapse	GO:0008092, F:cytoskeletal protein binding;GO:0005085, F:guanyl-nucleotide exchange factor activity;GO:0031267, F:small GTPase binding	PF08736;PF09380;PF00373;PF09379;PF00169;PF00621	FA;FERM_C;FERM_M;FERM_N;PH;RhoGEF	K17477	FERM, RhoGEF and pleckstrin domain-containing protein 1			10090					GO:0048813;GO:0098974;GO:1905606;GO:0098942;GO:0007416;GO:0005856;GO:0005829;GO:0030425;GO:0043197;GO:0031234;GO:0098890;GO:0030175;GO:0098978;GO:0008092;GO:0005085;GO:0031267		520517	532708	573039	469580	533016	709942	378544	337570	338847	540420	1.05492	1.07963	1.16137	0.951687	1.08025	1.43882	0.767187	0.684146	0.686734	1.09526	0.246126
G3X8Q5	Ceruloplasmin	SubName: Full=Ceruloplasmin {ECO:0000313|Ensembl:ENSMUSP00000003714.7};	Cp	12870	ENSMUSG00000003617.17		Mus musculus (Mouse).						GO:0006825, P:copper ion transport	GO:0005576, C:extracellular region	GO:0005507, F:copper ion binding;GO:0016491, F:oxidoreductase activity	PF00394;PF07731;PF07732	Cu-oxidase;Cu-oxidase_2;Cu-oxidase_3					10090					GO:0006825;GO:0005576;GO:0005507;GO:0016491		83698.9	105379	253753	172265	186368	116874	164506	199304	208135	214611	0.490933	0.618097	1.48838	1.01041	1.09314	0.685521	0.964905	1.16901	1.22081	1.25879	-1.69999
G3X8T9	Serine (or cysteine) peptidase inhibitor, clade A, member 3N	SubName: Full=Serine (or cysteine) peptidase inhibitor, clade A, member 3N {ECO:0000313|Ensembl:ENSMUSP00000021506.6};	Serpina3n	20716	ENSMUSG00000021091.9		Mus musculus (Mouse).					mmu:20716		GO:0005615, C:extracellular space	GO:0004867, F:serine-type endopeptidase inhibitor activity	PF00079	Serpin	K04525	serpin A			10090					GO:0005615;GO:0004867		260420	180325	359393	389525	437179	308543	442353	389697	299466	334245	0.765683	0.530189	1.05668	1.14528	1.28539	0.907174	1.3006	1.14578	0.880486	0.982742	-1.03132
G3X8U3	Queuosine 5'-phosphate N-glycosylase/hydrolase	RecName: Full=Queuosine 5'-phosphate N-glycosylase/hydrolase {ECO:0000250|UniProtKB:Q5T6V5}; EC=3.2.2.- {ECO:0000250|UniProtKB:Q5T6V5}; AltName: Full=Queuosine-nucleotide N-glycosylase/hydrolase {ECO:0000250|UniProtKB:Q5T6V5};	QNG1	70153	ENSMUSG00000021550.7		Mus musculus (Mouse).	10090.ENSMUSP00000022032	KOG2524			mmu:70153	GO:0043174, P:nucleoside salvage;GO:0101030, P:tRNA-guanine transglycosylation			PF10343	Q_salvage					10090					GO:0043174;GO:0101030		241262	237444	1091260	464021	618970	469307	743351	780240	968390	584465	0.389213	0.383054	1.76046	0.748577	0.998546	0.757104	1.1992	1.25871	1.56224	0.942882	-1.4086
G3X924	Plasmalemma vesicle associated protein	SubName: Full=Plasmalemma vesicle associated protein {ECO:0000313|Ensembl:ENSMUSP00000035404.5};	Plvap	84094	ENSMUSG00000034845.7		Mus musculus (Mouse).					mmu:84094	GO:0000165, P:MAPK cascade;GO:0002693, P:positive regulation of cellular extravasation;GO:0033209, P:tumor necrosis factor-mediated signaling pathway	GO:0005901, C:caveola;GO:0009986, C:cell surface	GO:0042802, F:identical protein binding	PF06637	PV-1	K17309	plasmalemma vesicle-associated protein			10090					GO:0000165;GO:0002693;GO:0033209;GO:0005901;GO:0009986;GO:0042802		78516.4	86202.6	99006.7	118351	0	580376	333797	631255	511739	539186	0.263617	0.289423	0.332412	0.39736	0.00312087	1.9486	1.12071	2.11942	1.71815	1.8103	-0.936387
G3X973	Stabilin 1	SubName: Full=Stabilin 1 {ECO:0000313|Ensembl:ENSMUSP00000046199.8};	Stab1	192187	ENSMUSG00000042286.14	Membrane {ECO:0000256|ARBA:ARBA00004479}; Single- pass type I membrane protein {ECO:0000256|ARBA:ARBA00004479}.	Mus musculus (Mouse).					mmu:192187	GO:0007155, P:cell adhesion;GO:0007267, P:cell-cell signaling;GO:0042742, P:defense response to bacterium;GO:0016525, P:negative regulation of angiogenesis	GO:0005886, C:plasma membrane	GO:0005509, F:calcium ion binding;GO:0005540, F:hyaluronic acid binding;GO:0030169, F:low-density lipoprotein particle binding;GO:0005041, F:low-density lipoprotein particle receptor activity;GO:0005044, F:scavenger receptor activity	PF12947;PF02469;PF00193	EGF_3;Fasciclin;Xlink	K19020	stabilin-1	mmu04148		10090					GO:0007155;GO:0007267;GO:0042742;GO:0016525;GO:0005886;GO:0005509;GO:0005540;GO:0030169;GO:0005041;GO:0005044		1121340	523452	1347840	523786	646893	965550	1024900	1357240	997331	2381120	1.02975	0.480696	1.23775	0.481003	0.594055	0.886684	0.941186	1.24638	0.915869	2.18663	0.0626685
G3X982	Aldehyde oxidase 3	RecName: Full=Aldehyde oxidase 3; EC=1.2.3.1 {ECO:0000269|PubMed:11562361, ECO:0000269|PubMed:21705476, ECO:0000269|PubMed:23019336}; AltName: Full=Aldehyde oxidase homolog 1; AltName: Full=Azaheterocycle hydroxylase 3; EC=1.17.3.-;	Aox3	71724	ENSMUSG00000064294	Cytoplasm {ECO:0000269|PubMed:11562361, ECO:0000269|PubMed:15383531}.	Mus musculus (Mouse).	10090.ENSMUSP00000049391	KOG0430			mmu:71724	GO:0006805, P:xenobiotic metabolic process	GO:0005829, C:cytosol	GO:0051537, F:2 iron, 2 sulfur cluster binding;GO:0004031, F:aldehyde oxidase activity;GO:0009055, F:electron transfer activity;GO:0071949, F:FAD binding;GO:0050660, F:flavin adenine dinucleotide binding;GO:0005506, F:iron ion binding;GO:0030151, F:molybdenum ion binding;GO:0043546, F:molybdopterin cofactor binding;GO:0051287, F:NAD binding;GO:0042803, F:protein homodimerization activity	PF01315;PF03450;PF00941;PF00111;PF01799;PF02738;PF20256	Ald_Xan_dh_C;CO_deh_flav_C;FAD_binding_5;Fer2;Fer2_2;MoCoBD_1;MoCoBD_2	K00157	aldehyde oxidase [EC:1.2.3.1]	mmu00280;mmu00350;mmu00380;mmu00750;mmu00760;mmu00830;mmu00982;mmu01100;mmu04630	Valine, leucine and isoleucine degradation;Tyrosine metabolism;Tryptophan metabolism;Vitamin B6 metabolism;Nicotinate and nicotinamide metabolism;Retinol metabolism;Drug metabolism - cytochrome P450;Metabolic pathways;JAK-STAT signaling pathway	10090	1;1;1;1;1;1;1;1;3	Metabolism;Metabolism;Metabolism;Metabolism;Metabolism;Metabolism;Metabolism;Metabolism;Environmental Information Processing	1_5;1_5;1_5;1_8;1_8;1_8;1_11;1_0;3_2	Amino acid metabolism;Amino acid metabolism;Amino acid metabolism;Metabolism of cofactors and vitamins;Metabolism of cofactors and vitamins;Metabolism of cofactors and vitamins;Xenobiotics biodegradation and metabolism;Global and overview maps;Signal transduction	GO:0006805;GO:0005829;GO:0051537;GO:0004031;GO:0009055;GO:0071949;GO:0050660;GO:0005506;GO:0030151;GO:0043546;GO:0051287;GO:0042803		6333140	4510990	6816670	5224750	5319360	2339620	2443730	2579360	2410230	2860300	1.55079	1.1046	1.66919	1.27938	1.30255	0.572901	0.598394	0.631605	0.590191	0.700399	1.34828
G3X9D6	Apolipoprotein N	SubName: Full=Apolipoprotein N {ECO:0000313|Ensembl:ENSMUSP00000059142.4};	Apon	28194	ENSMUSG00000051716.7		Mus musculus (Mouse).	10090.ENSMUSP00000059142	ENOG502TBR1			mmu:28194	GO:0008203, P:cholesterol metabolic process	GO:0005737, C:cytoplasm;GO:0005615, C:extracellular space		PF15148	Apolipo_F	K25363	apolipoprotein F			10090					GO:0008203;GO:0005737;GO:0005615		213797	265864	471400	322364	573085	0	0	0	0	0	1.15784	1.43982	2.55292	1.7458	3.10361	0.000665135	0.00102167	0.000203521	0.00055156	0.000434695	0.140331
G3X9G7	Zinc finger protein 809	RecName: Full=Zinc finger protein 809 {ECO:0000305};	Zfp809	235047	ENSMUSG00000057982. [G3X9G7-1]	Nucleus {ECO:0000305}.	Mus musculus (Mouse).	10090.ENSMUSP00000072286	KOG1721			mmu:235047	GO:0045087, P:innate immune response;GO:0045869, P:negative regulation of single stranded viral RNA replication via double stranded DNA intermediate;GO:0006355, P:regulation of DNA-templated transcription	GO:0005634, C:nucleus	GO:0046872, F:metal ion binding;GO:0000978, F:RNA polymerase II cis-regulatory region sequence-specific DNA binding;GO:0043565, F:sequence-specific DNA binding	PF01352;PF00096	KRAB;zf-C2H2	K09228	KRAB domain-containing zinc finger protein	mmu05168	Herpes simplex virus 1 infection	10090	6	Human Diseases	6_3	Infectious disease: viral	GO:0045087;GO:0045869;GO:0006355;GO:0005634;GO:0046872;GO:0000978;GO:0043565	zf-C2H2	0	0	0	0	0	41028	0	0	0	0	0.00669393	0.00307089	0.00622722	0.0062766	0.00312087	10	0.00102167	0.000203521	0.00055156	0.000434695	-0.332124
G3X9W0	Heterogeneous nuclear ribonucleoprotein D	SubName: Full=Heterogeneous nuclear ribonucleoprotein D {ECO:0000313|Ensembl:ENSMUSP00000108561.4};	Hnrnpd	11991	ENSMUSG00000000568.16	Cytoplasm {ECO:0000256|ARBA:ARBA00004496}. Nucleus {ECO:0000256|ARBA:ARBA00004123}.	Mus musculus (Mouse).						GO:0010604, P:positive regulation of macromolecule metabolic process	GO:0005737, C:cytoplasm;GO:0005634, C:nucleus	GO:0003723, F:RNA binding	PF08143;PF00076	CBFNT;RRM_1					10090					GO:0010604;GO:0005737;GO:0005634;GO:0003723		400315	0	0	0	487035	138418	143156	136314	0	0	3.06699	0.00307089	0.00622722	0.0062766	3.73139	1.06048	1.09678	1.04436	0.00055156	0.000434695	1.59749
G3X9Y5	Ubiquitin conjugation factor E4	RecName: Full=Ubiquitin conjugation factor E4 {ECO:0000256|RuleBase:RU369083}; EC=2.3.2.27 {ECO:0000256|RuleBase:RU369083}; AltName: Full=RING-type E3 ubiquitin transferase E4 {ECO:0000256|RuleBase:RU369083};	Ube4a	140630	ENSMUSG00000059890.17	Cytoplasm {ECO:0000256|ARBA:ARBA00004496, ECO:0000256|RuleBase:RU369083}.	Mus musculus (Mouse).						GO:0000209, P:protein polyubiquitination;GO:0030433, P:ubiquitin-dependent ERAD pathway	GO:0005737, C:cytoplasm;GO:0000151, C:ubiquitin ligase complex	GO:0034450, F:ubiquitin-ubiquitin ligase activity	PF04564;PF10408	U-box;Ufd2P_core					10090					GO:0000209;GO:0030433;GO:0005737;GO:0000151;GO:0034450		0	0	0	0	0	385950	0	347392	0	0	0.00669393	0.00307089	0.00622722	0.0062766	0.00312087	5.26289	0.00102167	4.73711	0.00055156	0.000434695	-0.497504
G3X9Y6	Aldo-keto reductase family 1, member C19	SubName: Full=Aldo-keto reductase family 1, member C19 {ECO:0000313|Ensembl:ENSMUSP00000112666.2};	Akr1c19	432720	ENSMUSG00000071551.14		Mus musculus (Mouse).	10090.ENSMUSP00000112666	KOG1577			mmu:432720	GO:0008202, P:steroid metabolic process	GO:0005829, C:cytosol	GO:0004032, F:alditol:NADP+ 1-oxidoreductase activity;GO:0047023, F:androsterone dehydrogenase activity;GO:0047743, F:chlordecone reductase activity;GO:0047086, F:ketosteroid monooxygenase activity;GO:0016655, F:oxidoreductase activity, acting on NAD(P)H, quinone or similar compound as acceptor;GO:0001758, F:retinal dehydrogenase activity;GO:0016229, F:steroid dehydrogenase activity	PF00248	Aldo_ket_red					10090					GO:0008202;GO:0005829;GO:0004032;GO:0047023;GO:0047743;GO:0047086;GO:0016655;GO:0001758;GO:0016229		3200070	2470270	3014210	3385820	4228230	3910740	3563580	3457700	3943030	3925580	0.911721	0.703796	0.858768	0.964642	1.20465	1.1142	1.01529	0.985121	1.1234	1.11842	-0.622125
G5E829	Plasma membrane calcium-transporting ATPase 1	RecName: Full=Plasma membrane calcium-transporting ATPase 1 {ECO:0000305}; EC=7.2.2.10 {ECO:0000305|PubMed:24805951}; AltName: Full=Plasma membrane calcium ATPase isoform 1 {ECO:0000303|PubMed:12209837}; Short=PMCA1 {ECO:0000303|PubMed:12209837}; AltName: Full=Plasma membrane calcium pump isoform 1 {ECO:0000305};	Atp2b1	67972	ENSMUSG00000019943	Cell membrane {ECO:0000250|UniProtKB:P20020}; Multi-pass membrane protein {ECO:0000255}. Basolateral cell membrane {ECO:0000269|PubMed:23460639}. Synapse {ECO:0000269|PubMed:12209837}. Presynaptic cell membrane {ECO:0000269|PubMed:30862855}; Multi-pass membrane protein {ECO:0000255}. Cytoplasmic vesicle, secretory vesicle, synaptic vesicle membrane {ECO:0000269|PubMed:30862855}; Multi-pass membra…	Mus musculus (Mouse).	10090.ENSMUSP00000020107	KOG0204	R-MMU-418359;R-MMU-5578775;R-MMU-936837	Reduction of cytosolic Ca++ levels;Ion homeostasis;Ion transport by P-type ATPases	mmu:67972	GO:0007568, P:aging;GO:0007420, P:brain development;GO:1901660, P:calcium ion export;GO:1990034, P:calcium ion export across plasma membrane;GO:0006816, P:calcium ion transport;GO:0071386, P:cellular response to corticosterone stimulus;GO:0071305, P:cellular response to vitamin D;GO:0006874, P:intracellular calcium ion homeostasis;GO:0001818, P:negative regulation of cytokine production;GO:005148…	GO:0045177, C:apical part of cell;GO:0016324, C:apical plasma membrane;GO:0016323, C:basolateral plasma membrane;GO:0009898, C:cytoplasmic side of plasma membrane;GO:0032590, C:dendrite membrane;GO:0032591, C:dendritic spine membrane;GO:0098982, C:GABA-ergic synapse;GO:0098978, C:glutamatergic synapse;GO:0001772, C:immunological synapse;GO:0043231, C:intracellular membrane-bounded organelle;GO:00…	GO:0005524, F:ATP binding;GO:0016887, F:ATP hydrolysis activity;GO:0015085, F:calcium ion transmembrane transporter activity;GO:0005516, F:calmodulin binding;GO:0046872, F:metal ion binding;GO:0005388, F:P-type calcium transporter activity;GO:0030165, F:PDZ domain binding	PF12424;PF13246;PF00689;PF00690;PF00122;PF00702	ATP_Ca_trans_C;Cation_ATPase;Cation_ATPase_C;Cation_ATPase_N;E1-E2_ATPase;Hydrolase	K05850	P-type Ca2+ transporter type 2B [EC:7.2.2.10]	mmu04020;mmu04022;mmu04024;mmu04261;mmu04925;mmu04961;mmu04970;mmu04972;mmu04978	Calcium signaling pathway;cGMP-PKG signaling pathway;cAMP signaling pathway;Adrenergic signaling in cardiomyocytes;Aldosterone synthesis and secretion;Endocrine and other factor-regulated calcium reabsorption;Salivary secretion;Pancreatic secretion;Mineral absorption	10090	3;3;3;5;5;5;5;5;5	Environmental Information Processing;Environmental Information Processing;Environmental Information Processing;Organismal Systems;Organismal Systems;Organismal Systems;Organismal Systems;Organismal Systems;Organismal Systems	3_2;3_2;3_2;5_3;5_2;5_5;5_4;5_4;5_4	Signal transduction;Signal transduction;Signal transduction;Circulatory system;Endocrine system;Excretory system;Digestive system;Digestive system;Digestive system	GO:0007568;GO:0007420;GO:1901660;GO:1990034;GO:0006816;GO:0071386;GO:0071305;GO:0006874;GO:0001818;GO:0051481;GO:0003407;GO:0030501;GO:0051928;GO:0008217;GO:1900076;GO:0051480;GO:0003056;GO:0009409;GO:0045177;GO:0016324;GO:0016323;GO:0009898;GO:0032590;GO:0032591;GO:0098982;GO:0098978;GO:0001772;GO:0043231;GO:0045121;GO:0032809;GO:0005654;GO:0098684;GO:0005886;GO:0048787;GO:0042734;GO:0030672;GO:…		497793	478578	626420	473256	673849	951390	1077720	677225	937957	861967	0.686029	0.659548	0.863295	0.652213	0.928658	1.31115	1.48525	0.933311	1.29264	1.18791	-1.09852
G5E850	Cytochrome b5 type A (microsomal)	SubName: Full=Cytochrome b5 type A (microsomal) {ECO:0000313|Ensembl:ENSMUSP00000025549.8};	Cyb5a		ENSMUSG00000024646.15		Mus musculus (Mouse).								GO:0020037, F:heme binding;GO:0046872, F:metal ion binding	PF00173	Cyt-b5					10090					GO:0020037;GO:0046872		123526	268357	144266	57910.1	148556	1299160	1904710	3133850	2897350	2875210	0.0961075	0.208791	0.112244	0.0450561	0.115582	1.01079	1.48193	2.43824	2.25424	2.23701	-0.93581
G5E861	Sodium channel and clathrin linker 1	RecName: Full=Sodium channel and clathrin linker 1; AltName: Full=Sodium channel-associated protein 1;	Sclt1	67161	ENSMUSG00000059834. [G5E861-1]	Cytoplasm, cytoskeleton, microtubule organizing center, centrosome, centriole {ECO:0000250}. Note=Localizes to the distal appendage region of the centriole, which anchors the mother centriole to the plasma membrane. {ECO:0000250}.	Mus musculus (Mouse).	10090.ENSMUSP00000026866	ENOG502QS6B	R-MMU-5620912	Anchoring of the basal body to the plasma membrane	mmu:67161	GO:0060271, P:cilium assembly;GO:0045162, P:clustering of voltage-gated sodium channels	GO:0005814, C:centriole;GO:0005813, C:centrosome;GO:0097539, C:ciliary transition fiber;GO:0071439, C:clathrin complex	GO:0030276, F:clathrin binding;GO:0017080, F:sodium channel regulator activity			K25400	sodium channel and clathrin linker 1			10090					GO:0060271;GO:0045162;GO:0005814;GO:0005813;GO:0097539;GO:0071439;GO:0030276;GO:0017080		386768	305311	0	0	315108	0	1770280	1646820	0	1327660	0.672412	0.530796	0.00622722	0.0062766	0.547828	0.000665135	3.07771	2.86307	0.00055156	2.30819	-0.277984
G5E870	E3 ubiquitin-protein ligase TRIP12	RecName: Full=E3 ubiquitin-protein ligase TRIP12; EC=2.3.2.26 {ECO:0000250|UniProtKB:Q14669}; AltName: Full=HECT-type E3 ubiquitin transferase TRIP12; AltName: Full=Thyroid receptor-interacting protein 12; Short=TR-interacting protein 12; Short=TRIP-12;	Trip12	14897	ENSMUSG00000026219	Nucleus, nucleoplasm {ECO:0000250|UniProtKB:Q14669}.	Mus musculus (Mouse).	10090.ENSMUSP00000027421	KOG0168	R-MMU-983168	Antigen processing: Ubiquitination & Proteasome degradation	mmu:14897	GO:0006974, P:DNA damage response;GO:0006281, P:DNA repair;GO:0140861, P:DNA repair-dependent chromatin remodeling;GO:0033696, P:heterochromatin boundary formation;GO:2000780, P:negative regulation of double-strand break repair;GO:1901315, P:negative regulation of histone H2A K63-linked ubiquitination;GO:0043161, P:proteasome-mediated ubiquitin-dependent protein catabolic process;GO:0000209, P:pr…	GO:0016607, C:nuclear speck;GO:0005654, C:nucleoplasm	GO:0046966, F:nuclear thyroid hormone receptor binding;GO:0061630, F:ubiquitin protein ligase activity;GO:0008270, F:zinc ion binding	PF00632;PF02825	HECT;WWE	K10590	E3 ubiquitin-protein ligase TRIP12 [EC:2.3.2.26]	mmu04120	Ubiquitin mediated proteolysis	10090	2	Genetic Information Processing	2_3	Folding, sorting and degradation	GO:0006974;GO:0006281;GO:0140861;GO:0033696;GO:2000780;GO:1901315;GO:0043161;GO:0000209;GO:2000779;GO:0045995;GO:0006511;GO:0016607;GO:0005654;GO:0046966;GO:0061630;GO:0008270		0	0	0	0	0	197055	134723	0	0	137199	0.00669393	0.00307089	0.00622722	0.0062766	0.00312087	4.20181	2.8727	0.000203521	0.00055156	2.9255	-0.637392
G5E897	Protein O-glucosyltransferase 3	RecName: Full=Protein O-glucosyltransferase 3 {ECO:0000305}; EC=2.4.1.- {ECO:0000250|UniProtKB:Q7Z4H8}; AltName: Full=KDEL motif-containing protein 2 {ECO:0000312|MGI:MGI:1923765}; AltName: Full=Protein O-xylosyltransferase POGLUT3 {ECO:0000305}; EC=2.4.2.- {ECO:0000250|UniProtKB:Q7Z4H8}; Flags: Precursor;	Poglut3	68304	ENSMUSG00000034487	Endoplasmic reticulum lumen {ECO:0000255|PROSITE- ProRule:PRU10138}.	Mus musculus (Mouse).	10090.ENSMUSP00000039313	KOG2458			mmu:68304	GO:0018242, P:protein O-linked glycosylation via serine	GO:0012505, C:endomembrane system;GO:0005788, C:endoplasmic reticulum lumen	GO:0140561, F:EGF-domain serine glucosyltransferase activity;GO:0140562, F:EGF-domain serine xylosyltransferase activity;GO:0046527, F:glucosyltransferase activity;GO:0035251, F:UDP-glucosyltransferase activity;GO:0035252, F:UDP-xylosyltransferase activity	PF00630;PF05686	Filamin;Glyco_transf_90					10090					GO:0018242;GO:0012505;GO:0005788;GO:0140561;GO:0140562;GO:0046527;GO:0035251;GO:0035252		411504	276551	872365	622104	725616	0	0	0	0	0	1.41501	0.950955	2.99974	2.13918	2.49512	0.000665135	0.00102167	0.000203521	0.00055156	0.000434695	0.367991
G5E8K5	Ankyrin-3	RecName: Full=Ankyrin-3; Short=ANK-3; AltName: Full=Ankyrin-G;	Ank3	11735	ENSMUSG00000069601. [G5E8K5-3]	Cytoplasm, cytoskeleton {ECO:0000250|UniProtKB:Q12955}. Cell projection, axon {ECO:0000250|UniProtKB:O70511}. Cell membrane, sarcolemma {ECO:0000250|UniProtKB:Q12955}. Postsynaptic cell membrane {ECO:0000250|UniProtKB:O70511}. Lysosome {ECO:0000269|PubMed:9060470}. Cell membrane, sarcolemma, T-tubule {ECO:0000250|UniProtKB:O70511}. Note=In skeletal muscle, localized at costameres and neuromuscula…	Mus musculus (Mouse).	10090.ENSMUSP00000090089	KOG4177			mmu:11735	GO:0008089, P:anterograde axonal transport;GO:0061564, P:axon development;GO:0007411, P:axon guidance;GO:0007409, P:axonogenesis;GO:0071286, P:cellular response to magnesium ion;GO:0045162, P:clustering of voltage-gated sodium channels;GO:0045184, P:establishment of protein localization;GO:0030951, P:establishment or maintenance of microtubule cytoskeleton polarity;GO:0043001, P:Golgi to plasma m…	GO:0030424, C:axon;GO:1904115, C:axon cytoplasm;GO:0043194, C:axon initial segment;GO:0009925, C:basal plasma membrane;GO:0016323, C:basolateral plasma membrane;GO:0005923, C:bicellular tight junction;GO:0009986, C:cell surface;GO:0043034, C:costamere;GO:0005737, C:cytoplasm;GO:0030425, C:dendrite;GO:0014704, C:intercalated disc;GO:0016328, C:lateral plasma membrane;GO:0005764, C:lysosome;GO:0016…	GO:0045296, F:cadherin binding;GO:0008092, F:cytoskeletal protein binding;GO:0140031, F:phosphorylation-dependent protein binding;GO:0030674, F:protein-macromolecule adaptor activity;GO:0030507, F:spectrin binding;GO:0005200, F:structural constituent of cytoskeleton;GO:0044325, F:transmembrane transporter binding	PF00023;PF12796;PF00531;PF17809;PF00791	Ank;Ank_2;Death;UPA_2;ZU5	K10380	ankyrin	mmu05205	Proteoglycans in cancer	10090	6	Human Diseases	6_1	Cancer: overview	GO:0008089;GO:0061564;GO:0007411;GO:0007409;GO:0071286;GO:0045162;GO:0045184;GO:0030951;GO:0043001;GO:0010960;GO:0032507;GO:0072660;GO:0071709;GO:0000281;GO:1902260;GO:0045806;GO:0007528;GO:0019228;GO:0007009;GO:0045760;GO:2001259;GO:0010650;GO:0010628;GO:0034112;GO:1900827;GO:0045838;GO:1901224;GO:0090314;GO:2000651;GO:0010765;GO:0099612;GO:0072659;GO:0043266;GO:1903533;GO:0007165;GO:0050808;GO:…		0	205088	0	0	0	212385	512449	314080	487107	350245	0.00669393	0.985359	0.00622722	0.0062766	0.00312087	1.02042	2.46209	1.50902	2.34034	1.68277	-1.07255
G5E8Q8	Adhesion G protein-coupled receptor F5	RecName: Full=Adhesion G protein-coupled receptor F5; AltName: Full=G-protein coupled receptor 116; Flags: Precursor;	Adgrf5	224792	ENSMUSG00000056492	Cell membrane {ECO:0000250|UniProtKB:Q9WVT0}; Multi-pass membrane protein {ECO:0000255}.	Mus musculus (Mouse).	10090.ENSMUSP00000109229	KOG4193	R-MMU-5683826	Surfactant metabolism	mmu:224792	GO:0007189, P:adenylate cyclase-activating G protein-coupled receptor signaling pathway;GO:0007166, P:cell surface receptor signaling pathway;GO:0006112, P:energy reserve metabolic process;GO:0048821, P:erythrocyte development;GO:0045444, P:fat cell differentiation;GO:0003094, P:glomerular filtration;GO:0042593, P:glucose homeostasis;GO:0042116, P:macrophage activation;GO:0043031, P:negative regu…	GO:0045177, C:apical part of cell;GO:0009986, C:cell surface;GO:0031410, C:cytoplasmic vesicle;GO:0005886, C:plasma membrane	GO:0004930, F:G protein-coupled receptor activity	PF00002;PF16489;PF01825;PF07679;PF00047;PF01390	7tm_2;GAIN;GPS;I-set;ig;SEA	K08458	adhesion G-protein coupled receptor F5			10090					GO:0007189;GO:0007166;GO:0006112;GO:0048821;GO:0045444;GO:0003094;GO:0042593;GO:0042116;GO:0043031;GO:0061626;GO:0008654;GO:0071073;GO:0019216;GO:0043129;GO:0045177;GO:0009986;GO:0031410;GO:0005886;GO:0004930		909228	452864	773854	566033	691730	1044820	451713	969049	728111	826185	1.22643	0.610857	1.04383	0.763508	0.933057	1.40933	0.609304	1.30713	0.982131	1.11442	0.860173
G5E8T3	Signal recognition particle 19 kDa protein	RecName: Full=Signal recognition particle 19 kDa protein {ECO:0000256|ARBA:ARBA00033772};	Srp19	66384	ENSMUSG00000014504.17	Cytoplasm {ECO:0000256|ARBA:ARBA00004496}.	Mus musculus (Mouse).						GO:0006614, P:SRP-dependent cotranslational protein targeting to membrane	GO:0005786, C:signal recognition particle, endoplasmic reticulum targeting	GO:0008312, F:7S RNA binding	PF01922	SRP19					10090					GO:0006614;GO:0005786;GO:0008312		86463.1	0	37336.4	0	0	237518	93997.2	168390	0	182093	1.07301	0.00307089	0.463347	0.0062766	0.00312087	2.94761	1.16651	2.08973	0.00055156	2.25979	0.0688036
H3BLJ3	Mitoguardin 2	SubName: Full=Mitoguardin 2 {ECO:0000313|Ensembl:ENSMUSP00000135812.2}; Flags: Fragment;	Miga2		ENSMUSG00000026858.19		Mus musculus (Mouse).						GO:0008053, P:mitochondrial fusion	GO:0016020, C:membrane;GO:0005739, C:mitochondrion		PF10265	Miga					10090					GO:0008053;GO:0016020;GO:0005739		201614	302290	97347.7	143606	173224	0	0	0	0	0	2.19604	3.29263	1.06034	1.5642	1.8868	0.000665135	0.00102167	0.000203521	0.00055156	0.000434695	1.05735
K7N6C2	Cytochrome P450, family 2, subfamily c, polypeptide 68	SubName: Full=Cytochrome P450, family 2, subfamily c, polypeptide 68 {ECO:0000313|Ensembl:ENSMUSP00000097071.4};	Cyp2c68	433247	ENSMUSG00000074882.4		Mus musculus (Mouse).	10090.ENSMUSP00000097071	KOG0156			mmu:433247	GO:0019373, P:epoxygenase P450 pathway;GO:0006805, P:xenobiotic metabolic process	GO:0005737, C:cytoplasm;GO:0043231, C:intracellular membrane-bounded organelle	GO:0008392, F:arachidonic acid epoxygenase activity;GO:0020037, F:heme binding;GO:0005506, F:iron ion binding;GO:0016712, F:oxidoreductase activity, acting on paired donors, with incorporation or reduction of molecular oxygen, reduced flavin or flavoprotein as one donor, and incorporation of one atom of oxygen	PF00067	p450	K07413	cytochrome P450 family 2 subfamily C [EC:1.14.14.1]	mmu00140;mmu00590;mmu00591;mmu00830;mmu01100;mmu04726;mmu04750;mmu05204	Steroid hormone biosynthesis;Arachidonic acid metabolism;Linoleic acid metabolism;Retinol metabolism;Metabolic pathways;Serotonergic synapse;Inflammatory mediator regulation of TRP channels;Chemical carcinogenesis - DNA adducts	10090	1;1;1;1;1;5;5;6	Metabolism;Metabolism;Metabolism;Metabolism;Metabolism;Organismal Systems;Organismal Systems;Human Diseases	1_3;1_3;1_3;1_8;1_0;5_6;5_7;6_1	Lipid metabolism;Lipid metabolism;Lipid metabolism;Metabolism of cofactors and vitamins;Global and overview maps;Nervous system;Sensory system;Cancer: overview	GO:0019373;GO:0006805;GO:0005737;GO:0043231;GO:0008392;GO:0020037;GO:0005506;GO:0016712		22065000	50116800	38041400	56499200	22250500	12570100	14238200	7672350	5760830	9391780	0.924746	2.1004	1.59432	2.36789	0.93252	0.526814	0.596724	0.321549	0.241437	0.39361	-0.104006
K9J7B2	UDP-glucuronosyltransferase	RecName: Full=UDP-glucuronosyltransferase {ECO:0000256|RuleBase:RU362059}; EC=2.4.1.17 {ECO:0000256|RuleBase:RU362059};	Ugt1a6b	394435	ENSMUSG00000090145.8	Membrane {ECO:0000256|RuleBase:RU362059}; Single- pass membrane protein {ECO:0000256|RuleBase:RU362059}.	Mus musculus (Mouse).	10090.ENSMUSP00000108763	KOG1192			mmu:394435	GO:0018880, P:4-chlorobiphenyl metabolic process;GO:0052695, P:cellular glucuronidation;GO:0071385, P:cellular response to glucocorticoid stimulus;GO:0006805, P:xenobiotic metabolic process	GO:0005783, C:endoplasmic reticulum;GO:0043231, C:intracellular membrane-bounded organelle;GO:0016020, C:membrane;GO:0032991, C:protein-containing complex	GO:0019899, F:enzyme binding;GO:0015020, F:glucuronosyltransferase activity;GO:0046982, F:protein heterodimerization activity;GO:0042803, F:protein homodimerization activity;GO:0044877, F:protein-containing complex binding	PF00201	UDPGT	K00699	glucuronosyltransferase [EC:2.4.1.17]	mmu00040;mmu00053;mmu00140;mmu00830;mmu00860;mmu00980;mmu00982;mmu00983;mmu01100;mmu01240;mmu04976;mmu05204;mmu05207	Pentose and glucuronate interconversions;Ascorbate and aldarate metabolism;Steroid hormone biosynthesis;Retinol metabolism;Porphyrin metabolism;Metabolism of xenobiotics by cytochrome P450;Drug metabolism - cytochrome P450;Drug metabolism - other enzymes;Metabolic pathways;Biosynthesis of cofactors;Bile secretion;Chemical carcinogenesis - DNA adducts;Chemical carcinogenesis - receptor activation	10090	1;1;1;1;1;1;1;1;1;1;5;6;6	Metabolism;Metabolism;Metabolism;Metabolism;Metabolism;Metabolism;Metabolism;Metabolism;Metabolism;Metabolism;Organismal Systems;Human Diseases;Human Diseases	1_1;1_1;1_3;1_8;1_8;1_11;1_11;1_11;1_0;1_0;5_4;6_1;6_1	Carbohydrate metabolism;Carbohydrate metabolism;Lipid metabolism;Metabolism of cofactors and vitamins;Metabolism of cofactors and vitamins;Xenobiotics biodegradation and metabolism;Xenobiotics biodegradation and metabolism;Xenobiotics biodegradation and metabolism;Global and overview maps;Global and overview maps;Digestive system;Cancer: overview;Cancer: overview	GO:0018880;GO:0052695;GO:0071385;GO:0006805;GO:0005783;GO:0043231;GO:0016020;GO:0032991;GO:0019899;GO:0015020;GO:0046982;GO:0042803;GO:0044877		15164200	38514200	14233200	16952600	17438500	13199300	19078700	10784300	9528650	13370400	0.901214	2.28891	0.845885	1.0075	1.03638	0.78444	1.13385	0.640915	0.566291	0.794608	-0.214558
L7MUC7	Major urinary protein 7	SubName: Full=Major urinary protein 7 {ECO:0000313|Ensembl:ENSMUSP00000115582.2}; Flags: Fragment;	Mup7		ENSMUSG00000073842.11	Secreted {ECO:0000256|ARBA:ARBA00004613}.	Mus musculus (Mouse).							GO:0005615, C:extracellular space	GO:0005549, F:odorant binding;GO:0005550, F:pheromone binding;GO:0036094, F:small molecule binding	PF00061	Lipocalin					10090					GO:0005615;GO:0005549;GO:0005550;GO:0036094		0	159050	539241	240063	290973	0	0	0	0	0	0.00669393	1.2938	4.38647	1.9528	2.36693	0.000665135	0.00102167	0.000203521	0.00055156	0.000434695	-0.697634
O08529	Calpain-2 catalytic subunit	RecName: Full=Calpain-2 catalytic subunit; EC=3.4.22.53; AltName: Full=80 kDa M-calpain subunit; Short=CALP80; AltName: Full=Calcium-activated neutral proteinase 2; Short=CANP 2; AltName: Full=Calpain M-type; AltName: Full=Calpain-2 large subunit; AltName: Full=Millimolar-calpain; Short=M-calpain; Flags: Precursor;	Capn2	12334	ENSMUSG00000026509	Cytoplasm {ECO:0000250}. Cell membrane {ECO:0000250}. Note=Translocates to the plasma membrane upon Ca(2+) binding. {ECO:0000250}.	Mus musculus (Mouse).	10090.ENSMUSP00000068895	KOG0045	R-MMU-1474228	Degradation of the extracellular matrix	mmu:12334	GO:0048266, P:behavioral response to pain;GO:0001824, P:blastocyst development;GO:0071230, P:cellular response to amino acid stimulus;GO:0035458, P:cellular response to interferon-beta;GO:0071222, P:cellular response to lipopolysaccharide;GO:0007565, P:female pregnancy;GO:0007520, P:myoblast fusion;GO:0010666, P:positive regulation of cardiac muscle cell apoptotic process;GO:1901741, P:positive r…	GO:0110158, C:calpain complex;GO:0042995, C:cell projection;GO:0000785, C:chromatin;GO:0005737, C:cytoplasm;GO:0005829, C:cytosol;GO:0030425, C:dendrite;GO:0005783, C:endoplasmic reticulum;GO:0009897, C:external side of plasma membrane;GO:0005925, C:focal adhesion;GO:0005794, C:Golgi apparatus;GO:0005764, C:lysosome;GO:0016020, C:membrane;GO:0045121, C:membrane raft;GO:0005758, C:mitochondrial in…	GO:0005509, F:calcium ion binding;GO:0004198, F:calcium-dependent cysteine-type endopeptidase activity;GO:0008092, F:cytoskeletal protein binding;GO:0019899, F:enzyme binding;GO:0008233, F:peptidase activity;GO:0044877, F:protein-containing complex binding	PF01067;PF13833;PF00648	Calpain_III;EF-hand_8;Peptidase_C2	K03853	calpain-2 [EC:3.4.22.53]	mmu04141;mmu04210;mmu04217;mmu04218;mmu04510;mmu05010;mmu05022	Protein processing in endoplasmic reticulum;Apoptosis;Necroptosis;Cellular senescence;Focal adhesion;Alzheimer disease;Pathways of neurodegeneration - multiple diseases	10090	2;4;4;4;4;6;6	Genetic Information Processing;Cellular Processes;Cellular Processes;Cellular Processes;Cellular Processes;Human Diseases;Human Diseases	2_3;4_2;4_2;4_2;4_3;6_7;6_7	Folding, sorting and degradation;Cell growth and death;Cell growth and death;Cell growth and death;Cellular community - eukaryotes;Neurodegenerative disease;Neurodegenerative disease	GO:0048266;GO:0001824;GO:0071230;GO:0035458;GO:0071222;GO:0007565;GO:0007520;GO:0010666;GO:1901741;GO:1901216;GO:2001247;GO:0016540;GO:0030163;GO:0006508;GO:0051603;GO:0032675;GO:0042542;GO:0001666;GO:0009612;GO:0110158;GO:0042995;GO:0000785;GO:0005737;GO:0005829;GO:0030425;GO:0005783;GO:0009897;GO:0005925;GO:0005794;GO:0005764;GO:0016020;GO:0045121;GO:0005758;GO:0043025;GO:0005634;GO:0097038;GO:…		218013	124140	124031	0	163334	121292	154001	176090	112986	206398	1.55692	0.886534	0.885755	0.0062766	1.16643	0.866195	1.09978	1.25753	0.806879	1.47397	1.34628
O08530	Sphingosine 1-phosphate receptor 1	RecName: Full=Sphingosine 1-phosphate receptor 1 {ECO:0000305}; Short=S1P receptor 1; Short=S1P1 {ECO:0000303|PubMed:16314531}; AltName: Full=Endothelial differentiation G-protein coupled receptor 1; AltName: Full=Lysophospholipid receptor B1; AltName: Full=Sphingosine 1-phosphate receptor Edg-1; Short=S1P receptor Edg-1; AltName: CD_antigen=CD363;	S1pr1	13609	ENSMUSG00000045092	Cell membrane; Multi-pass membrane protein. Endosome {ECO:0000250}. Membrane, caveola {ECO:0000250}. Note=Recruited to caveolin-enriched plasma membrane microdomains in response to oxidized 1-palmitoyl-2-arachidonoyl-sn-glycero-3-phosphocholine. Ligand binding leads to receptor internalization (By similarity). {ECO:0000250}.	Mus musculus (Mouse).	10090.ENSMUSP00000050897	ENOG502QSFG	R-MMU-419408	Lysosphingolipid and LPA receptors	mmu:13609	GO:0031532, P:actin cytoskeleton reorganization;GO:0007193, P:adenylate cyclase-inhibiting G protein-coupled receptor signaling pathway;GO:0001525, P:angiogenesis;GO:0001955, P:blood vessel maturation;GO:0007420, P:brain development;GO:0003245, P:cardiac muscle tissue growth involved in heart morphogenesis;GO:0016477, P:cell migration;GO:0008283, P:cell population proliferation;GO:0006935, P:chem…	GO:0005901, C:caveola;GO:0005768, C:endosome;GO:0009897, C:external side of plasma membrane;GO:0043231, C:intracellular membrane-bounded organelle;GO:0005654, C:nucleoplasm;GO:0005886, C:plasma membrane	GO:0004930, F:G protein-coupled receptor activity;GO:0001664, F:G protein-coupled receptor binding;GO:0046625, F:sphingolipid binding;GO:0038036, F:sphingosine-1-phosphate receptor activity	PF00001	7tm_1	K04288	sphingosine 1-phosphate receptor 1	mmu04068;mmu04071;mmu04080	FoxO signaling pathway;Sphingolipid signaling pathway;Neuroactive ligand-receptor interaction	10090	3;3;3	Environmental Information Processing;Environmental Information Processing;Environmental Information Processing	3_2;3_2;3_3	Signal transduction;Signal transduction;Signaling molecules and interaction	GO:0031532;GO:0007193;GO:0001525;GO:0001955;GO:0007420;GO:0003245;GO:0016477;GO:0008283;GO:0006935;GO:0045446;GO:0007186;GO:0061384;GO:0030032;GO:0030595;GO:0051497;GO:0030182;GO:0030335;GO:0008284;GO:0051482;GO:0043547;GO:0050927;GO:0048661;GO:0045944;GO:0030500;GO:0045124;GO:0030155;GO:0003376;GO:0072678;GO:0019226;GO:0005901;GO:0005768;GO:0009897;GO:0043231;GO:0005654;GO:0005886;GO:0004930;GO:…		0	0	0	0	0	79326.8	207018	155740	151982	0	0.00669393	0.00307089	0.00622722	0.0062766	0.00312087	1.33532	3.48476	2.62159	2.55833	0.000434695	-0.757317
O08532	Voltage-dependent calcium channel subunit alpha-2/delta-1	RecName: Full=Voltage-dependent calcium channel subunit alpha-2/delta-1; AltName: Full=Voltage-gated calcium channel subunit alpha-2/delta-1; Contains: RecName: Full=Voltage-dependent calcium channel subunit alpha-2-1; Contains: RecName: Full=Voltage-dependent calcium channel subunit delta-1; Flags: Precursor;	Cacna2d1	12293	ENSMUSG00000040118. [O08532-1]	Membrane {ECO:0000305}; Single-pass type I membrane protein {ECO:0000305}. Cell membrane {ECO:0000250|UniProtKB:P54289}.	Mus musculus (Mouse).	10090.ENSMUSP00000049457	KOG2353			mmu:12293	GO:0070588, P:calcium ion transmembrane transport;GO:0061577, P:calcium ion transmembrane transport via high voltage-gated calcium channel;GO:0006816, P:calcium ion transport;GO:0060402, P:calcium ion transport into cytosol;GO:0086002, P:cardiac muscle cell action potential involved in contraction;GO:1904646, P:cellular response to amyloid-beta;GO:0086048, P:membrane depolarization during bundle …	GO:0098978, C:glutamatergic synapse;GO:1990454, C:L-type voltage-gated calcium channel complex;GO:0098992, C:neuronal dense core vesicle;GO:0045211, C:postsynaptic membrane;GO:0048787, C:presynaptic active zone membrane;GO:0016529, C:sarcoplasmic reticulum;GO:0030315, C:T-tubule;GO:0005891, C:voltage-gated calcium channel complex	GO:0046872, F:metal ion binding;GO:0005245, F:voltage-gated calcium channel activity;GO:0086057, F:voltage-gated calcium channel activity involved in bundle of His cell action potential	PF08473;PF13768;PF08399	VGCC_alpha2;VWA_3;VWA_N	K04858	voltage-dependent calcium channel alpha-2/delta-1	mmu04010;mmu04260;mmu04261;mmu04921;mmu05410;mmu05412;mmu05414	MAPK signaling pathway;Cardiac muscle contraction;Adrenergic signaling in cardiomyocytes;Oxytocin signaling pathway;Hypertrophic cardiomyopathy;Arrhythmogenic right ventricular cardiomyopathy;Dilated cardiomyopathy	10090	3;5;5;5;6;6;6	Environmental Information Processing;Organismal Systems;Organismal Systems;Organismal Systems;Human Diseases;Human Diseases;Human Diseases	3_2;5_3;5_3;5_2;6_9;6_9;6_9	Signal transduction;Circulatory system;Circulatory system;Endocrine system;Cardiovascular disease;Cardiovascular disease;Cardiovascular disease	GO:0070588;GO:0061577;GO:0006816;GO:0060402;GO:0086002;GO:1904646;GO:0086048;GO:1901843;GO:0045933;GO:1901387;GO:1902514;GO:0051924;GO:0086091;GO:0098903;GO:0060307;GO:0098978;GO:1990454;GO:0098992;GO:0045211;GO:0048787;GO:0016529;GO:0030315;GO:0005891;GO:0046872;GO:0005245;GO:0086057		258351	155202	156186	157595	244188	573508	675206	565354	649067	770003	0.61444	0.369119	0.371459	0.37481	0.580756	1.36398	1.60585	1.34459	1.54368	1.83131	-0.691005
O08547	Vesicle-trafficking protein SEC22b	RecName: Full=Vesicle-trafficking protein SEC22b; AltName: Full=ER-Golgi SNARE of 24 kDa; Short=ERS-24; Short=ERS24; AltName: Full=SEC22 vesicle-trafficking protein homolog B; AltName: Full=SEC22 vesicle-trafficking protein-like 1; Short=mSec22b;	Sec22b	20333	ENSMUSG00000027879	Endoplasmic reticulum membrane {ECO:0000250|UniProtKB:Q4KM74}; Single-pass type IV membrane protein {ECO:0000250|UniProtKB:Q4KM74}. Endoplasmic reticulum-Golgi intermediate compartment membrane {ECO:0000250|UniProtKB:Q4KM74}. Golgi apparatus, cis-Golgi network membrane {ECO:0000250|UniProtKB:Q4KM74}. Golgi apparatus, trans-Golgi network membrane {ECO:0000250|UniProtKB:Q4KM74}. Melanosome {ECO:000…	Mus musculus (Mouse).	10090.ENSMUSP00000029476	KOG0862	R-MMU-1236974;R-MMU-204005;R-MMU-5694530;R-MMU-6811434	ER-Phagosome pathway;COPII-mediated vesicle transport;Cargo concentration in the ER;COPI-dependent Golgi-to-ER retrograde traffic	mmu:20333	GO:0006888, P:endoplasmic reticulum to Golgi vesicle-mediated transport;GO:1902902, P:negative regulation of autophagosome assembly;GO:0045732, P:positive regulation of protein catabolic process;GO:0015031, P:protein transport;GO:0006890, P:retrograde vesicle-mediated transport, Golgi to endoplasmic reticulum;GO:0048280, P:vesicle fusion with Golgi apparatus;GO:0016192, P:vesicle-mediated transpo…	GO:0030137, C:COPI-coated vesicle;GO:0005789, C:endoplasmic reticulum membrane;GO:0005793, C:endoplasmic reticulum-Golgi intermediate compartment;GO:0033116, C:endoplasmic reticulum-Golgi intermediate compartment membrane;GO:0012507, C:ER to Golgi transport vesicle membrane;GO:0000139, C:Golgi membrane;GO:0042470, C:melanosome;GO:0031201, C:SNARE complex;GO:0008021, C:synaptic vesicle	GO:0005484, F:SNAP receptor activity;GO:0019905, F:syntaxin binding	PF13774;PF00957	Longin;Synaptobrevin	K08517	vesicle transport protein SEC22	mmu04130;mmu04145;mmu05134	SNARE interactions in vesicular transport;Phagosome;Legionellosis	10090	2;4;6	Genetic Information Processing;Cellular Processes;Human Diseases	2_3;4_1;6_4	Folding, sorting and degradation;Transport and catabolism;Infectious disease: bacterial	GO:0006888;GO:1902902;GO:0045732;GO:0015031;GO:0006890;GO:0048280;GO:0016192;GO:0030137;GO:0005789;GO:0005793;GO:0033116;GO:0012507;GO:0000139;GO:0042470;GO:0031201;GO:0008021;GO:0005484;GO:0019905		129764	151611	152845	150766	162821	621764	422538	475722	531913	547561	0.387667	0.452935	0.456621	0.45041	0.486424	1.85751	1.26232	1.42121	1.58908	1.63583	-1.07112
O08553	Dihydropyrimidinase-related protein 2	RecName: Full=Dihydropyrimidinase-related protein 2; Short=DRP-2; AltName: Full=Unc-33-like phosphoprotein 2; Short=ULIP-2;	Dpysl2	12934	ENSMUSG00000022048	Cytoplasm, cytosol {ECO:0000250}. Cytoplasm, cytoskeleton {ECO:0000250}. Membrane {ECO:0000250}. Note=Tightly but non-covalently associated with membranes. {ECO:0000250}.	Mus musculus (Mouse).	10090.ENSMUSP00000022629	KOG2584	R-MMU-399956;R-MMU-437239	CRMPs in Sema3A signaling;Recycling pathway of L1	mmu:12934	GO:0030154, P:cell differentiation;GO:0007010, P:cytoskeleton organization;GO:0006897, P:endocytosis;GO:0007399, P:nervous system development;GO:0014049, P:positive regulation of glutamate secretion;GO:0045664, P:regulation of neuron differentiation;GO:0010975, P:regulation of neuron projection development;GO:0048489, P:synaptic vesicle transport	GO:0030424, C:axon;GO:0005829, C:cytosol;GO:0030425, C:dendrite;GO:0030426, C:growth cone;GO:0016020, C:membrane;GO:0005874, C:microtubule;GO:0005739, C:mitochondrion;GO:0043209, C:myelin sheath;GO:0043005, C:neuron projection;GO:0043025, C:neuronal cell body;GO:0005886, C:plasma membrane;GO:0098793, C:presynapse;GO:0032991, C:protein-containing complex;GO:0045202, C:synapse;GO:0043195, C:termina…	GO:0016812, F:hydrolase activity, acting on carbon-nitrogen (but not peptide) bonds, in cyclic amides;GO:0042802, F:identical protein binding;GO:0019901, F:protein kinase binding	PF01979	Amidohydro_1	K07528	dihydropyrimidinase-like 2	mmu04360	Axon guidance	10090	5	Organismal Systems	5_8	Development and regeneration	GO:0030154;GO:0007010;GO:0006897;GO:0007399;GO:0014049;GO:0045664;GO:0010975;GO:0048489;GO:0030424;GO:0005829;GO:0030425;GO:0030426;GO:0016020;GO:0005874;GO:0005739;GO:0043209;GO:0043005;GO:0043025;GO:0005886;GO:0098793;GO:0032991;GO:0045202;GO:0043195;GO:0016812;GO:0042802;GO:0019901		1696760	656710	1265350	948598	2360840	563925	673201	392778	281065	641883	1.78962	0.692651	1.3346	1.00051	2.49005	0.594788	0.710044	0.414274	0.296447	0.677013	1.21254
O08573	Galectin-9	RecName: Full=Galectin-9; Short=Gal-9;	Lgals9	16859	ENSMUSG00000001123. [O08573-2]	Cytoplasm {ECO:0000269|PubMed:23242525}. Nucleus {ECO:0000269|PubMed:23242525}. Secreted {ECO:0000250|UniProtKB:O00182}. Note=May also be secreted by a non-classical secretory pathway (PubMed:9038233). Secreted by mesenchymal stromal cells upon IFNG stimulation (By similarity). {ECO:0000250|UniProtKB:O00182, ECO:0000269|PubMed:9038233}.	Mus musculus (Mouse).	10090.ENSMUSP00000103903	KOG3587			mmu:16859	GO:0098586, P:cellular response to virus;GO:0006935, P:chemotaxis;GO:0007565, P:female pregnancy;GO:0007157, P:heterophilic cell-cell adhesion via plasma membrane cell adhesion molecules;GO:0002376, P:immune system process;GO:0045185, P:maintenance of protein location;GO:2000562, P:negative regulation of CD4-positive, alpha-beta T cell proliferation;GO:0010629, P:negative regulation of gene expre…	GO:0062023, C:collagen-containing extracellular matrix;GO:0005737, C:cytoplasm;GO:0005829, C:cytosol;GO:0005576, C:extracellular region;GO:0005615, C:extracellular space;GO:0005634, C:nucleus	GO:0030246, F:carbohydrate binding;GO:0048030, F:disaccharide binding;GO:0019899, F:enzyme binding;GO:0016936, F:galactoside binding;GO:0043539, F:protein serine/threonine kinase activator activity;GO:0005102, F:signaling receptor binding	PF00337	Gal-bind_lectin	K10093	galectin-9			10090					GO:0098586;GO:0006935;GO:0007565;GO:0007157;GO:0002376;GO:0045185;GO:2000562;GO:0010629;GO:0050728;GO:0032815;GO:0043322;GO:0032689;GO:0032722;GO:0001819;GO:1900426;GO:0010628;GO:0045089;GO:0032732;GO:0032733;GO:0032755;GO:0043032;GO:0051353;GO:0010862;GO:0045591;GO:2000406;GO:2000679;GO:0032760;GO:0032823;GO:0032496;GO:0062023;GO:0005737;GO:0005829;GO:0005576;GO:0005615;GO:0005634;GO:0030246;GO:…		6820610	6471220	7780010	6157940	5249240	12961600	12074800	14590400	9446270	13384000	0.718442	0.68164	0.8195	0.648641	0.552924	1.3653	1.27189	1.53687	0.995014	1.40979	-0.812759
O08576	RUN domain-containing protein 3A	RecName: Full=RUN domain-containing protein 3A; AltName: Full=Rap2-interacting protein 8; Short=RPIP-8;	Rundc3a	51799	ENSMUSG00000006575. [O08576-1]		Mus musculus (Mouse).	10090.ENSMUSP00000006750	KOG4381			mmu:51799	GO:0010753, P:positive regulation of cGMP-mediated signaling	GO:0005829, C:cytosol;GO:0043231, C:intracellular membrane-bounded organelle;GO:0005886, C:plasma membrane		PF02759	RUN	K24787	RUN domain-containing protein 3			10090					GO:0010753;GO:0005829;GO:0043231;GO:0005886		1611980	136600	468448	3115930	4065960	504711	471970	564635	311995	667035	1.35242	0.114604	0.393018	2.6142	3.41125	0.423441	0.395972	0.473716	0.261757	0.559628	0.32993
O08582	GTP-binding protein 1	RecName: Full=GTP-binding protein 1; Short=G-protein 1; Short=GP-1; Short=GP1;	Gtpbp1	14904	ENSMUSG00000042535	Cytoplasm {ECO:0000269|PubMed:10938096}.	Mus musculus (Mouse).	10090.ENSMUSP00000043575	KOG0463			mmu:14904	GO:0046039, P:GTP metabolic process;GO:0061014, P:positive regulation of mRNA catabolic process;GO:0006414, P:translational elongation	GO:0000177, C:cytoplasmic exosome (RNase complex);GO:0005829, C:cytosol	GO:0005525, F:GTP binding;GO:0003924, F:GTPase activity;GO:0003746, F:translation elongation factor activity	PF00009	GTP_EFTU	K24887	GTP-binding protein 1			10090					GO:0046039;GO:0061014;GO:0006414;GO:0000177;GO:0005829;GO:0005525;GO:0003924;GO:0003746		0	312726	51697.1	316470	0	240622	192348	109049	0	129272	0.00669393	2.31275	0.382323	2.34044	0.00312087	1.77951	1.4225	0.806466	0.00055156	0.956024	-1.13269
O08585	Clathrin light chain A	RecName: Full=Clathrin light chain A; Short=Lca;	Clta			Cytoplasmic vesicle membrane; Peripheral membrane protein; Cytoplasmic side. Membrane, coated pit; Peripheral membrane protein; Cytoplasmic side. Cytoplasm, cytoskeleton, spindle {ECO:0000250|UniProtKB:P09496}. Note=Cytoplasmic face of coated pits and vesicles.In complex with TACC3 and CKAP5 (forming the TACC3/ch- TOG/clathrin complex) localized to inter-microtubule bridges in mitotic spindles. {…	Mus musculus (Mouse).	10090.ENSMUSP00000103481	KOG4031	R-MMU-177504;R-MMU-190873;R-MMU-196025;R-MMU-2132295;R-MMU-432720;R-MMU-432722;R-MMU-437239;R-MMU-5099900;R-MMU-5140745;R-MMU-8856825;R-MMU-8856828;R-MMU-8866427;R-MMU-8964038	Retrograde neurotrophin signalling;Gap junction degradation;Formation of annular gap junctions;MHC class II antigen presentation;Lysosome Vesicle Biogenesis;Golgi Associated Vesicle Biogenesis;Recycling pathway of L1;WNT5A-dependent internalization of FZD4;WNT5A-dependent internalization of FZD2, FZD5 and ROR2;Cargo recognition for clathrin-mediated endocytosis;Clathrin-mediated endocytosis;VLDLR…		GO:0007049, P:cell cycle;GO:0051301, P:cell division;GO:0048268, P:clathrin coat assembly;GO:0072583, P:clathrin-dependent endocytosis;GO:0006886, P:intracellular protein transport	GO:0030118, C:clathrin coat;GO:0030132, C:clathrin coat of coated pit;GO:0030130, C:clathrin coat of trans-Golgi network vesicle;GO:0071439, C:clathrin complex;GO:0030125, C:clathrin vesicle coat;GO:0005905, C:clathrin-coated pit;GO:0030136, C:clathrin-coated vesicle;GO:0031410, C:cytoplasmic vesicle;GO:0098978, C:glutamatergic synapse;GO:0005886, C:plasma membrane;GO:0098843, C:postsynaptic endo…	GO:0032050, F:clathrin heavy chain binding;GO:0051020, F:GTPase binding;GO:0042277, F:peptide binding;GO:0044877, F:protein-containing complex binding;GO:0005198, F:structural molecule activity	PF01086	Clathrin_lg_ch					10090					GO:0007049;GO:0051301;GO:0048268;GO:0072583;GO:0006886;GO:0030118;GO:0030132;GO:0030130;GO:0071439;GO:0030125;GO:0005905;GO:0030136;GO:0031410;GO:0098978;GO:0005886;GO:0098843;GO:0099631;GO:0098835;GO:0005819;GO:0030672;GO:0032050;GO:0051020;GO:0042277;GO:0044877;GO:0005198		1082690	458129	771375	492877	855641	387054	385268	544604	256470	687024	1.82852	0.773719	1.30275	0.832403	1.44506	0.653682	0.650666	0.919763	0.433144	1.16029	2.03912
O08600	Endonuclease G, mitochondrial	RecName: Full=Endonuclease G, mitochondrial; Short=Endo G; EC=3.1.30.-; Flags: Precursor;	Endog	13804	ENSMUSG00000015337	Mitochondrion {ECO:0000250|UniProtKB:Q14249}.	Mus musculus (Mouse).	10090.ENSMUSP00000015481	KOG3721			mmu:13804	GO:0007568, P:aging;GO:0006309, P:apoptotic DNA fragmentation;GO:0071277, P:cellular response to calcium ion;GO:0071333, P:cellular response to glucose stimulus;GO:0071456, P:cellular response to hypoxia;GO:0006308, P:DNA catabolic process;GO:0006974, P:DNA damage response;GO:0001701, P:in utero embryonic development;GO:0032043, P:mitochondrial DNA catabolic process;GO:0032007, P:negative regulat…	GO:0005829, C:cytosol;GO:0005743, C:mitochondrial inner membrane;GO:0005739, C:mitochondrion;GO:0005634, C:nucleus;GO:0043204, C:perikaryon	GO:0004520, F:DNA endonuclease activity;GO:0004536, F:DNA nuclease activity;GO:0000287, F:magnesium ion binding;GO:0003676, F:nucleic acid binding;GO:0042803, F:protein homodimerization activity;GO:0004521, F:RNA endonuclease activity;GO:0000014, F:single-stranded DNA endodeoxyribonuclease activity	PF01223	Endonuclease_NS					10090					GO:0007568;GO:0006309;GO:0071277;GO:0071333;GO:0071456;GO:0006308;GO:0006974;GO:0001701;GO:0032043;GO:0032007;GO:0036475;GO:1902512;GO:0043065;GO:0010508;GO:1901300;GO:0090297;GO:0046677;GO:0032355;GO:0009612;GO:0034612;GO:0005829;GO:0005743;GO:0005739;GO:0005634;GO:0043204;GO:0004520;GO:0004536;GO:0000287;GO:0003676;GO:0042803;GO:0004521;GO:0000014		1627510	908940	2399380	1643340	1674830	1807910	991775	1187580	1172110	907517	1.13646	0.634695	1.67544	1.14751	1.1695	1.26243	0.692537	0.829264	0.818462	0.633701	0.427591
O08601	Microsomal triglyceride transfer protein large subunit	RecName: Full=Microsomal triglyceride transfer protein large subunit; Flags: Precursor;	Mttp	17777	ENSMUSG00000028158. [O08601-1]	Endoplasmic reticulum {ECO:0000269|PubMed:33168624}.	Mus musculus (Mouse).	10090.ENSMUSP00000096179	KOG4337	R-MMU-8866423;R-MMU-8963888;R-MMU-8964041	VLDL assembly;Chylomicron assembly;LDL remodeling	mmu:17777	GO:0042632, P:cholesterol homeostasis;GO:0008203, P:cholesterol metabolic process;GO:0007623, P:circadian rhythm;GO:0051649, P:establishment of localization in cell;GO:0006629, P:lipid metabolic process;GO:0006869, P:lipid transport;GO:0042157, P:lipoprotein metabolic process;GO:0042953, P:lipoprotein transport;GO:0034374, P:low-density lipoprotein particle remodeling;GO:0015914, P:phospholipid t…	GO:0016323, C:basolateral plasma membrane;GO:0031526, C:brush border membrane;GO:0005829, C:cytosol;GO:0005783, C:endoplasmic reticulum;GO:0005794, C:Golgi apparatus;GO:0031528, C:microvillus membrane;GO:0043235, C:receptor complex;GO:0005791, C:rough endoplasmic reticulum;GO:0031982, C:vesicle	GO:0034185, F:apolipoprotein binding;GO:1902388, F:ceramide 1-phosphate transfer activity;GO:0120020, F:cholesterol transfer activity;GO:0008289, F:lipid binding;GO:0005319, F:lipid transporter activity;GO:0120019, F:phosphatidylcholine transfer activity;GO:1904121, F:phosphatidylethanolamine transfer activity;GO:0120014, F:phospholipid transfer activity;GO:0005548, F:phospholipid transporter act…	PF19444;PF01347	MTP_lip_bd;Vitellogenin_N	K14463	microsomal triglyceride transfer protein large subunit	mmu04975	Fat digestion and absorption	10090	5	Organismal Systems	5_4	Digestive system	GO:0042632;GO:0008203;GO:0007623;GO:0051649;GO:0006629;GO:0006869;GO:0042157;GO:0042953;GO:0034374;GO:0015914;GO:0034377;GO:0006497;GO:0009306;GO:0051592;GO:0006641;GO:0034197;GO:0016323;GO:0031526;GO:0005829;GO:0005783;GO:0005794;GO:0031528;GO:0043235;GO:0005791;GO:0031982;GO:0034185;GO:1902388;GO:0120020;GO:0008289;GO:0005319;GO:0120019;GO:1904121;GO:0120014;GO:0005548;GO:0046982;GO:0044877;GO:…		44972000	27101300	80262200	63328500	66296000	17977700	7582420	11940300	10149800	12002700	1.31646	0.793334	2.34951	1.85381	1.94068	0.526259	0.221959	0.349527	0.297114	0.351354	0.417497
O08663	Methionine aminopeptidase 2	RecName: Full=Methionine aminopeptidase 2 {ECO:0000255|HAMAP-Rule:MF_03175}; Short=MAP 2 {ECO:0000255|HAMAP-Rule:MF_03175}; Short=MetAP 2 {ECO:0000255|HAMAP-Rule:MF_03175}; EC=3.4.11.18 {ECO:0000255|HAMAP-Rule:MF_03175}; AltName: Full=Initiation factor 2-associated 67 kDa glycoprotein {ECO:0000255|HAMAP-Rule:MF_03175}; Short=p67 {ECO:0000255|HAMAP-Rule:MF_03175}; Short=p67eIF2 {ECO:0000255|HAMAP-…	Metap2	56307	ENSMUSG00000036112	Cytoplasm. Note=About 30% of expressed METAP2 associates with polysomes. {ECO:0000255|HAMAP-Rule:MF_03175}.	Mus musculus (Mouse).	10090.ENSMUSP00000138006	KOG2775	R-MMU-2514859	Inactivation, recovery and regulation of the phototransduction cascade	mmu:56307	GO:0031365, P:N-terminal protein amino acid modification;GO:0018206, P:peptidyl-methionine modification;GO:0035551, P:protein initiator methionine removal involved in protein maturation;GO:0016485, P:protein processing	GO:0005737, C:cytoplasm;GO:0005829, C:cytosol;GO:0005886, C:plasma membrane	GO:0004177, F:aminopeptidase activity;GO:0046872, F:metal ion binding;GO:0070006, F:metalloaminopeptidase activity;GO:0008235, F:metalloexopeptidase activity	PF00557	Peptidase_M24	K01265	methionyl aminopeptidase [EC:3.4.11.18]			10090					GO:0031365;GO:0018206;GO:0035551;GO:0016485;GO:0005737;GO:0005829;GO:0005886;GO:0004177;GO:0046872;GO:0070006;GO:0008235		300669	345583	261457	347372	289221	449153	163892	351572	250017	356359	0.965138	1.10931	0.839269	1.11505	0.92839	1.44177	0.526088	1.12854	0.802547	1.1439	-0.148203
O08677	Kininogen-1	RecName: Full=Kininogen-1; Contains: RecName: Full=Kininogen-1 heavy chain; Contains: RecName: Full=Bradykinin; Contains: RecName: Full=Kininogen-1 light chain; Flags: Precursor;	Kng1	16644	ENSMUSG00000022875. [O08677-2]	Secreted, extracellular space.	Mus musculus (Mouse).	10090.ENSMUSP00000023589	ENOG502RYAC			mmu:16644	GO:0061844, P:antimicrobial humoral immune response mediated by antimicrobial peptide;GO:0007596, P:blood coagulation;GO:0006954, P:inflammatory response;GO:0031640, P:killing of cells of another organism;GO:0030195, P:negative regulation of blood coagulation;GO:0007162, P:negative regulation of cell adhesion;GO:0010951, P:negative regulation of endopeptidase activity;GO:0045861, P:negative regul…	GO:0062023, C:collagen-containing extracellular matrix;GO:0005576, C:extracellular region;GO:0005615, C:extracellular space;GO:0043231, C:intracellular membrane-bounded organelle;GO:0043204, C:perikaryon	GO:0004869, F:cysteine-type endopeptidase inhibitor activity;GO:0005179, F:hormone activity;GO:0002020, F:protease binding;GO:0005102, F:signaling receptor binding	PF00031	Cystatin	K03898	kininogen	mmu04022;mmu04071;mmu04080;mmu04610;mmu04750;mmu04810;mmu05142;mmu05143;mmu05200	cGMP-PKG signaling pathway;Sphingolipid signaling pathway;Neuroactive ligand-receptor interaction;Complement and coagulation cascades;Inflammatory mediator regulation of TRP channels;Regulation of actin cytoskeleton;Chagas disease;African trypanosomiasis;Pathways in cancer	10090	3;3;3;5;5;4;6;6;6	Environmental Information Processing;Environmental Information Processing;Environmental Information Processing;Organismal Systems;Organismal Systems;Cellular Processes;Human Diseases;Human Diseases;Human Diseases	3_2;3_2;3_3;5_1;5_7;4_5;6_5;6_5;6_1	Signal transduction;Signal transduction;Signaling molecules and interaction;Immune system;Sensory system;Cell motility;Infectious disease: parasitic;Infectious disease: parasitic;Cancer: overview	GO:0061844;GO:0007596;GO:0006954;GO:0031640;GO:0030195;GO:0007162;GO:0010951;GO:0045861;GO:0007204;GO:0042311;GO:0062023;GO:0005576;GO:0005615;GO:0043231;GO:0043204;GO:0004869;GO:0005179;GO:0002020;GO:0005102		8202370	6090870	14970600	10185600	13247400	2997220	4478250	5368280	3679240	6300820	1.08611	0.806517	1.98232	1.34872	1.75414	0.396874	0.592984	0.710836	0.487183	0.834318	0.168758
O08688	Calpain-5	RecName: Full=Calpain-5; EC=3.4.22.-; AltName: Full=New calpain 3; Short=nCL-3;	Capn5	12337	ENSMUSG00000035547		Mus musculus (Mouse).	10090.ENSMUSP00000048183	KOG0045	R-MMU-1474228	Degradation of the extracellular matrix	mmu:12337	GO:0006508, P:proteolysis	GO:0009986, C:cell surface;GO:0005737, C:cytoplasm;GO:0045202, C:synapse	GO:0004198, F:calcium-dependent cysteine-type endopeptidase activity	PF01067;PF00648	Calpain_III;Peptidase_C2	K08574	calpain-5 [EC:3.4.22.-]			10090					GO:0006508;GO:0009986;GO:0005737;GO:0045202;GO:0004198		0	0	0	0	0	214572	317278	151939	207942	247199	0.00669393	0.00307089	0.00622722	0.0062766	0.00312087	1.88398	2.78576	1.33405	1.82577	2.17045	-0.945936
O08692	Neutrophilic granule protein	RecName: Full=Neutrophilic granule protein {ECO:0000312|EMBL:AAI19404.1, ECO:0000312|MGI:MGI:105983}; Short=NGP {ECO:0000312|MGI:MGI:105983}; AltName: Full=Cystatin-like protein {ECO:0000303|PubMed:21518852}; AltName: Full=Myeloid bactenecin protein {ECO:0000303|PubMed:8839844, ECO:0000312|EMBL:AAB53634.1}; AltName: Full=Myeloid secondary granule protein {ECO:0000303|PubMed:8749713, ECO:0000312|E…	Ngp	18054	ENSMUSG00000032484	Secreted {ECO:0000269|PubMed:21518852}. Cytoplasmic granule {ECO:0000269|PubMed:8749713}. Note=Localizes in cytoplasmic granules of neutrophilic precursors (PubMed:8749713). {ECO:0000269|PubMed:21518852, ECO:0000269|PubMed:8749713}.	Mus musculus (Mouse).	10090.ENSMUSP00000035061	ENOG502SU6N			mmu:18054	GO:0006952, P:defense response;GO:0016525, P:negative regulation of angiogenesis;GO:1901491, P:negative regulation of lymphangiogenesis;GO:0010466, P:negative regulation of peptidase activity	GO:0031410, C:cytoplasmic vesicle;GO:0005615, C:extracellular space	GO:0004869, F:cysteine-type endopeptidase inhibitor activity	PF00666	Cathelicidins					10090					GO:0006952;GO:0016525;GO:1901491;GO:0010466;GO:0031410;GO:0005615;GO:0004869		56373	367634	73900.6	65058.5	94706.1	962868	2159430	3445300	2246270	7371490	0.0334696	0.218271	0.0438761	0.0386264	0.0562287	0.571671	1.28209	2.04553	1.33365	4.37658	-0.738192
O08705	Hepatic sodium/bile acid cotransporter	RecName: Full=Hepatic sodium/bile acid cotransporter; AltName: Full=Na(+)/bile acid cotransporter; AltName: Full=Na(+)/taurocholate transport protein; AltName: Full=Sodium/taurocholate cotransporting polypeptide; Short=NTCP; AltName: Full=Solute carrier family 10 member 1; Short=SLC10A1;	Slc10a1	20493	ENSMUSG00000021135. [O08705-1]	Cell membrane {ECO:0000250|UniProtKB:Q14973}; Multi-pass membrane protein {ECO:0000250|UniProtKB:Q14973}.	Mus musculus (Mouse).	10090.ENSMUSP00000093229	KOG2718	R-MMU-159418	Recycling of bile acids and salts	mmu:20493	GO:0015721, P:bile acid and bile salt transport;GO:0038183, P:bile acid signaling pathway;GO:0071466, P:cellular response to xenobiotic stimulus;GO:0120188, P:regulation of bile acid secretion;GO:0010468, P:regulation of gene expression;GO:0045471, P:response to ethanol;GO:0031667, P:response to nutrient levels;GO:0014070, P:response to organic cyclic compound	GO:0016323, C:basolateral plasma membrane;GO:0016020, C:membrane	GO:0015125, F:bile acid transmembrane transporter activity;GO:0008508, F:bile acid:sodium symporter activity	PF01758	SBF	K14341	solute carrier family 10 (sodium/bile acid cotransporter), member 1	mmu04976;mmu05161	Bile secretion;Hepatitis B	10090	5;6	Organismal Systems;Human Diseases	5_4;6_3	Digestive system;Infectious disease: viral	GO:0015721;GO:0038183;GO:0071466;GO:0120188;GO:0010468;GO:0045471;GO:0031667;GO:0014070;GO:0016323;GO:0016020;GO:0015125;GO:0008508		1842060	1936960	864172	1507490	1693730	815411	1984330	1106650	1243430	1016770	1.31472	1.38246	0.616781	1.07593	1.20886	0.581979	1.41627	0.789844	0.887467	0.725694	1.03668
O08709	Peroxiredoxin-6	RecName: Full=Peroxiredoxin-6; EC=1.11.1.27 {ECO:0000250|UniProtKB:P30041}; AltName: Full=1-Cys peroxiredoxin; Short=1-Cys PRX; AltName: Full=Acidic calcium-independent phospholipase A2; Short=aiPLA2; EC=3.1.1.4 {ECO:0000269|PubMed:26830860}; AltName: Full=Antioxidant protein 2; AltName: Full=Glutathione-dependent peroxiredoxin {ECO:0000305}; AltName: Full=Lysophosphatidylcholine acyltransferase …	Prdx6	11758		Cytoplasm {ECO:0000250|UniProtKB:O35244}. Lysosome {ECO:0000250|UniProtKB:O35244}. Note=Also found in lung secretory organelles (lamellar bodies). {ECO:0000250|UniProtKB:O35244}.	Mus musculus (Mouse).	10090.ENSMUSP00000071636	KOG0854	R-MMU-3299685;R-MMU-6798695	Detoxification of Reactive Oxygen Species;Neutrophil degranulation	mmu:11758	GO:0032060, P:bleb assembly;GO:0045454, P:cell redox homeostasis;GO:0098869, P:cellular oxidant detoxification;GO:0046475, P:glycerophospholipid catabolic process;GO:0042744, P:hydrogen peroxide catabolic process;GO:0048026, P:positive regulation of mRNA splicing, via spliceosome;GO:0006979, P:response to oxidative stress;GO:0000302, P:response to reactive oxygen species	GO:0005737, C:cytoplasm;GO:0005829, C:cytosol;GO:0005764, C:lysosome;GO:0005739, C:mitochondrion;GO:0005634, C:nucleus;GO:0048471, C:perinuclear region of cytoplasm	GO:0047184, F:1-acylglycerophosphocholine O-acyltransferase activity;GO:0047499, F:calcium-independent phospholipase A2 activity;GO:0004602, F:glutathione peroxidase activity;GO:0042802, F:identical protein binding;GO:0004601, F:peroxidase activity;GO:0051920, F:peroxiredoxin activity;GO:0004623, F:phospholipase A2 activity;GO:0031625, F:ubiquitin protein ligase binding	PF10417;PF00578	1-cysPrx_C;AhpC-TSA	K11188	peroxiredoxin 6 [EC:1.11.1.7 1.11.1.27 3.1.1.-]	mmu00480;mmu01100	Glutathione metabolism;Metabolic pathways	10090	1;1	Metabolism;Metabolism	1_6;1_0	Metabolism of other amino acids;Global and overview maps	GO:0032060;GO:0045454;GO:0098869;GO:0046475;GO:0042744;GO:0048026;GO:0006979;GO:0000302;GO:0005737;GO:0005829;GO:0005764;GO:0005739;GO:0005634;GO:0048471;GO:0047184;GO:0047499;GO:0004602;GO:0042802;GO:0004601;GO:0051920;GO:0004623;GO:0031625		4987640	4363780	6634660	7204470	5899480	8328780	9737820	11024600	9356380	11689300	0.629539	0.550795	0.837425	0.909346	0.744631	1.05126	1.22911	1.39152	1.18096	1.47542	-1.23073
O08734	Bcl-2 homologous antagonist/killer	RecName: Full=Bcl-2 homologous antagonist/killer; AltName: Full=Apoptosis regulator BAK;	Bak1	12018	ENSMUSG00000057789	Mitochondrion outer membrane {ECO:0000250|UniProtKB:Q16611}; Single-pass membrane protein {ECO:0000255}.	Mus musculus (Mouse).	10090.ENSMUSP00000077757	KOG4728	R-MMU-111452;R-MMU-111457;R-MMU-5620971	Activation and oligomerization of BAK protein;Release of apoptotic factors from the mitochondria;Pyroptosis	mmu:12018	GO:0097202, P:activation of cysteine-type endopeptidase activity;GO:0006919, P:activation of cysteine-type endopeptidase activity involved in apoptotic process;GO:0008635, P:activation of cysteine-type endopeptidase activity involved in apoptotic process by cytochrome c;GO:0007568, P:aging;GO:0031100, P:animal organ regeneration;GO:0006915, P:apoptotic process;GO:1902262, P:apoptotic process invo…	GO:0097145, C:BAK complex;GO:0097136, C:Bcl-2 family protein complex;GO:0005829, C:cytosol;GO:0005783, C:endoplasmic reticulum;GO:0016020, C:membrane;GO:0031966, C:mitochondrial membrane;GO:0005741, C:mitochondrial outer membrane;GO:0005739, C:mitochondrion;GO:0046930, C:pore complex	GO:0051400, F:BH domain binding;GO:0031072, F:heat shock protein binding;GO:0042802, F:identical protein binding;GO:0046872, F:metal ion binding;GO:0015288, F:porin activity;GO:0046982, F:protein heterodimerization activity;GO:0042803, F:protein homodimerization activity;GO:0044877, F:protein-containing complex binding;GO:0051087, F:protein-folding chaperone binding;GO:0044325, F:transmembrane tr…	PF00452	Bcl-2	K14021	Bcl-2 homologous antagonist/killer	mmu01524;mmu04141;mmu04210;mmu04215;mmu05022;mmu05132;mmu05160;mmu05162;mmu05163;mmu05164;mmu05165;mmu05167;mmu05168;mmu05169;mmu05170;mmu05200;mmu05202;mmu05203;mmu05206;mmu05210;mmu05212;mmu05213;mmu05214;mmu05216;mmu05217;mmu05218;mmu05220;mmu05222;mmu05223;mmu05224;mmu05225;mmu05226	Platinum drug resistance;Protein processing in endoplasmic reticulum;Apoptosis;Apoptosis - multiple species;Pathways of neurodegeneration - multiple diseases;Salmonella infection;Hepatitis C;Measles;Human cytomegalovirus infection;Influenza A;Human papillomavirus infection;Kaposi sarcoma-associated herpesvirus infection;Herpes simplex virus 1 infection;Epstein-Barr virus infection;Human immunodef…	10090	6;2;4;4;6;6;6;6;6;6;6;6;6;6;6;6;6;6;6;6;6;6;6;6;6;6;6;6;6;6;6;6	Human Diseases;Genetic Information Processing;Cellular Processes;Cellular Processes;Human Diseases;Human Diseases;Human Diseases;Human Diseases;Human Diseases;Human Diseases;Human Diseases;Human Diseases;Human Diseases;Human Diseases;Human Diseases;Human Diseases;Human Diseases;Human Diseases;Human Diseases;Human Diseases;Human Diseases;Human Diseases;Human Diseases;Human Diseases;Human Diseases;…	6_12;2_3;4_2;4_2;6_7;6_4;6_3;6_3;6_3;6_3;6_3;6_3;6_3;6_3;6_3;6_1;6_1;6_1;6_1;6_2;6_2;6_2;6_2;6_2;6_2;6_2;6_2;6_2;6_2;6_2;6_2;6_2	Drug resistance: antineoplastic;Folding, sorting and degradation;Cell growth and death;Cell growth and death;Neurodegenerative disease;Infectious disease: bacterial;Infectious disease: viral;Infectious disease: viral;Infectious disease: viral;Infectious disease: viral;Infectious disease: viral;Infectious disease: viral;Infectious disease: viral;Infectious disease: viral;Infectious disease: viral;…	GO:0097202;GO:0006919;GO:0008635;GO:0007568;GO:0031100;GO:0006915;GO:1902262;GO:0097190;GO:0001783;GO:0001782;GO:0002352;GO:0001974;GO:0007420;GO:0060402;GO:0071260;GO:0034644;GO:0031018;GO:0050673;GO:0051649;GO:0010248;GO:0097192;GO:0044346;GO:0048872;GO:0097193;GO:0008630;GO:0070059;GO:0001776;GO:0035108;GO:0008053;GO:0002262;GO:0008285;GO:0032471;GO:0010629;GO:1901029;GO:0033137;GO:0090201;GO:…		0	0	262084	331167	0	390807	1098890	416304	630790	649837	0.00669393	0.00307089	0.693366	0.876131	0.00312087	1.03391	2.90721	1.10137	1.66881	1.7192	-1.13366
O08749	Dihydrolipoyl dehydrogenase, mitochondrial	RecName: Full=Dihydrolipoyl dehydrogenase, mitochondrial; EC=1.8.1.4 {ECO:0000250|UniProtKB:P09622}; AltName: Full=Dihydrolipoamide dehydrogenase; Flags: Precursor;	Dld	13382	ENSMUSG00000020664	Mitochondrion matrix {ECO:0000305|PubMed:9169128}. Nucleus {ECO:0000250|UniProtKB:P09622}. Cell projection, cilium, flagellum {ECO:0000250|UniProtKB:Q811C4}. Cytoplasmic vesicle, secretory vesicle, acrosome {ECO:0000269|PubMed:15888450}. Note=Mainly localizes in the mitochondrion. A small fraction localizes to the nucleus, where the 2- oxoglutarate dehydrogenase complex is required for histone su…	Mus musculus (Mouse).	10090.ENSMUSP00000106481	KOG1335	R-MMU-204174;R-MMU-389661;R-MMU-5362517;R-MMU-6783984;R-MMU-70268;R-MMU-70895;R-MMU-71064;R-MMU-71403	Regulation of pyruvate dehydrogenase (PDH) complex;Glyoxylate metabolism and glycine degradation;Signaling by Retinoic Acid;Glycine degradation;Pyruvate metabolism;Branched-chain amino acid catabolism;Lysine catabolism;Citric acid cycle (TCA cycle)	mmu:13382	GO:0006103, P:2-oxoglutarate metabolic process;GO:0006086, P:acetyl-CoA biosynthetic process from pyruvate;GO:0009083, P:branched-chain amino acid catabolic process;GO:0051068, P:dihydrolipoamide metabolic process;GO:0007369, P:gastrulation;GO:0106077, P:histone succinylation;GO:0009106, P:lipoate metabolic process;GO:0006120, P:mitochondrial electron transport, NADH to ubiquinone;GO:0006508, P:p…	GO:1902493, C:acetyltransferase complex;GO:0043159, C:acrosomal matrix;GO:0005929, C:cilium;GO:0045240, C:dihydrolipoyl dehydrogenase complex;GO:0005947, C:mitochondrial alpha-ketoglutarate dehydrogenase complex;GO:0005759, C:mitochondrial matrix;GO:0005967, C:mitochondrial pyruvate dehydrogenase complex;GO:0005739, C:mitochondrion;GO:0031514, C:motile cilium;GO:0043209, C:myelin sheath;GO:000563…	GO:0004148, F:dihydrolipoyl dehydrogenase activity;GO:0050660, F:flavin adenine dinucleotide binding;GO:0043544, F:lipoamide binding;GO:0051287, F:NAD binding;GO:0034604, F:pyruvate dehydrogenase (NAD+) activity	PF07992;PF02852	Pyr_redox_2;Pyr_redox_dim	K00382	dihydrolipoyl dehydrogenase [EC:1.8.1.4]	mmu00010;mmu00020;mmu00260;mmu00280;mmu00310;mmu00380;mmu00620;mmu00630;mmu00640;mmu00785;mmu01100;mmu01200;mmu01240	Glycolysis / Gluconeogenesis;Citrate cycle (TCA cycle);Glycine, serine and threonine metabolism;Valine, leucine and isoleucine degradation;Lysine degradation;Tryptophan metabolism;Pyruvate metabolism;Glyoxylate and dicarboxylate metabolism;Propanoate metabolism;Lipoic acid metabolism;Metabolic pathways;Carbon metabolism;Biosynthesis of cofactors	10090	1;1;1;1;1;1;1;1;1;1;1;1;1	Metabolism;Metabolism;Metabolism;Metabolism;Metabolism;Metabolism;Metabolism;Metabolism;Metabolism;Metabolism;Metabolism;Metabolism;Metabolism	1_1;1_1;1_5;1_5;1_5;1_5;1_1;1_1;1_1;1_8;1_0;1_0;1_0	Carbohydrate metabolism;Carbohydrate metabolism;Amino acid metabolism;Amino acid metabolism;Amino acid metabolism;Amino acid metabolism;Carbohydrate metabolism;Carbohydrate metabolism;Carbohydrate metabolism;Metabolism of cofactors and vitamins;Global and overview maps;Global and overview maps;Global and overview maps	GO:0006103;GO:0006086;GO:0009083;GO:0051068;GO:0007369;GO:0106077;GO:0009106;GO:0006120;GO:0006508;GO:0042391;GO:0048240;GO:1902493;GO:0043159;GO:0005929;GO:0045240;GO:0005947;GO:0005759;GO:0005967;GO:0005739;GO:0031514;GO:0043209;GO:0005634;GO:0045252;GO:0045254;GO:0004148;GO:0050660;GO:0043544;GO:0051287;GO:0034604		659474	408557	1181520	509168	841363	699703	1352280	1103160	1377870	1296390	0.699374	0.433276	1.25301	0.539974	0.892268	0.742037	1.4341	1.1699	1.46124	1.37483	-0.822512
O08756	3-hydroxyacyl-CoA dehydrogenase type-2	RecName: Full=3-hydroxyacyl-CoA dehydrogenase type-2; EC=1.1.1.35 {ECO:0000250|UniProtKB:Q99714}; AltName: Full=17-beta-estradiol 17-dehydrogenase; EC=1.1.1.62 {ECO:0000250|UniProtKB:Q99714}; AltName: Full=2-methyl-3-hydroxybutyryl-CoA dehydrogenase {ECO:0000250|UniProtKB:Q99714}; Short=MHBD {ECO:0000250|UniProtKB:Q99714}; AltName: Full=3-alpha-(17-beta)-hydroxysteroid dehydrogenase (NAD(+)); EC=…	Hsd17b10			Mitochondrion {ECO:0000250|UniProtKB:Q99714}. Mitochondrion matrix, mitochondrion nucleoid {ECO:0000250|UniProtKB:Q99714}.	Mus musculus (Mouse).	10090.ENSMUSP00000026289	KOG1199	R-MMU-70895	Branched-chain amino acid catabolism		GO:0008209, P:androgen metabolic process;GO:0006699, P:bile acid biosynthetic process;GO:0062173, P:brexanolone metabolic process;GO:0008207, P:C21-steroid hormone metabolic process;GO:0008210, P:estrogen metabolic process;GO:0006635, P:fatty acid beta-oxidation;GO:0006631, P:fatty acid metabolic process;GO:0006550, P:isoleucine catabolic process;GO:1990180, P:mitochondrial tRNA 3'-end processing…	GO:0005783, C:endoplasmic reticulum;GO:0005743, C:mitochondrial inner membrane;GO:0042645, C:mitochondrial nucleoid;GO:0030678, C:mitochondrial ribonuclease P complex;GO:0005739, C:mitochondrion;GO:0043527, C:tRNA methyltransferase complex	GO:0044594, F:17-beta-hydroxysteroid dehydrogenase (NAD+) activity;GO:0047015, F:3-hydroxy-2-methylbutyryl-CoA dehydrogenase activity;GO:0003857, F:3-hydroxyacyl-CoA dehydrogenase activity;GO:0018454, F:acetoacetyl-CoA reductase activity;GO:0001540, F:amyloid-beta binding;GO:0047044, F:androstan-3-alpha,17-beta-diol dehydrogenase activity;GO:0106281, F:chenodeoxycholate 7-alpha-dehydrogenase (NAD…	PF00106	adh_short					10090					GO:0008209;GO:0006699;GO:0062173;GO:0008207;GO:0008210;GO:0006635;GO:0006631;GO:0006550;GO:1990180;GO:0097745;GO:0070901;GO:0007005;GO:0051289;GO:0005783;GO:0005743;GO:0042645;GO:0030678;GO:0005739;GO:0043527;GO:0044594;GO:0047015;GO:0003857;GO:0018454;GO:0001540;GO:0047044;GO:0106281;GO:0008709;GO:0004303;GO:0042802;GO:0106282;GO:0051287;GO:0030331;GO:0005496;GO:0047035;GO:0030283;GO:0000049;GO:…		506052	539527	739394	541078	789321	847166	1280970	900535	1170010	1234940	0.591943	0.6311	0.86489	0.632914	0.923291	0.990954	1.49839	1.05338	1.36859	1.44454	-1.26152
O08759	Ubiquitin-protein ligase E3A	RecName: Full=Ubiquitin-protein ligase E3A; EC=2.3.2.26 {ECO:0000269|PubMed:20211139}; AltName: Full=HECT-type ubiquitin transferase E3A; AltName: Full=Oncogenic protein-associated protein E6-AP;	Ube3a	22215	ENSMUSG00000025326. [O08759-2]	Cytoplasm {ECO:0000269|PubMed:9182527}. Nucleus {ECO:0000269|PubMed:9182527}.	Mus musculus (Mouse).	10090.ENSMUSP00000103161	KOG0941	R-MMU-983168	Antigen processing: Ubiquitination & Proteasome degradation	mmu:22215	GO:0030521, P:androgen receptor signaling pathway;GO:1990416, P:cellular response to brain-derived neurotrophic factor stimulus;GO:0035641, P:locomotory exploration behavior;GO:0050804, P:modulation of chemical synaptic transmission;GO:0061743, P:motor learning;GO:0061002, P:negative regulation of dendritic spine morphogenesis;GO:0001541, P:ovarian follicle development;GO:1905528, P:positive regu…	GO:0005829, C:cytosol;GO:0098978, C:glutamatergic synapse;GO:0005634, C:nucleus;GO:0000502, C:proteasome complex	GO:0046872, F:metal ion binding;GO:0003713, F:transcription coactivator activity;GO:0061630, F:ubiquitin protein ligase activity;GO:0004842, F:ubiquitin-protein transferase activity	PF16558;PF00632	AZUL;HECT	K10587	ubiquitin-protein ligase E3 A [EC:2.3.2.26]	mmu04120;mmu05165;mmu05203	Ubiquitin mediated proteolysis;Human papillomavirus infection;Viral carcinogenesis	10090	2;6;6	Genetic Information Processing;Human Diseases;Human Diseases	2_3;6_3;6_1	Folding, sorting and degradation;Infectious disease: viral;Cancer: overview	GO:0030521;GO:1990416;GO:0035641;GO:0050804;GO:0061743;GO:0061002;GO:0001541;GO:1905528;GO:0014068;GO:0031398;GO:0045944;GO:0050847;GO:0060736;GO:0051865;GO:0070936;GO:0000209;GO:0016567;GO:0042752;GO:2000058;GO:0042220;GO:0042542;GO:0032570;GO:0048511;GO:0035037;GO:0006511;GO:0005829;GO:0098978;GO:0005634;GO:0000502;GO:0046872;GO:0003713;GO:0061630;GO:0004842		0	29469.9	0	0	0	139820	0	0	0	0	0.00669393	1.74079	0.00622722	0.0062766	0.00312087	8.25921	0.00102167	0.000203521	0.00055156	0.000434695	-0.402525
O08788	Dynactin subunit 1	RecName: Full=Dynactin subunit 1; AltName: Full=150 kDa dynein-associated polypeptide; AltName: Full=DAP-150; Short=DP-150; AltName: Full=p150-glued;	Dctn1	13191	ENSMUSG00000031865. [O08788-2]	Cytoplasm {ECO:0000250|UniProtKB:Q14203}. Cytoplasm, cytoskeleton {ECO:0000269|PubMed:16954346}. Cytoplasm, cytoskeleton, microtubule organizing center, centrosome {ECO:0000250|UniProtKB:Q14203}. Cytoplasm, cytoskeleton, microtubule organizing center, centrosome, centriole {ECO:0000269|PubMed:23386061}. Cytoplasm, cytoskeleton, spindle {ECO:0000250|UniProtKB:Q14203}. Nucleus envelope {ECO:0000250…	Mus musculus (Mouse).	10090.ENSMUSP00000109552	KOG0971	R-MMU-2132295;R-MMU-2565942;R-MMU-3371497;R-MMU-380259;R-MMU-380270;R-MMU-380284;R-MMU-380320;R-MMU-5620912;R-MMU-6807878;R-MMU-6811436;R-MMU-8854518	MHC class II antigen presentation;Regulation of PLK1 Activity at G2/M Transition;HSP90 chaperone cycle for steroid hormone receptors (SHR) in the presence of ligand;Loss of Nlp from mitotic centrosomes;Recruitment of mitotic centrosome proteins and complexes;Loss of proteins required for interphase microtubule organization from the centrosome;Recruitment of NuMA to mitotic centrosomes;Anchoring o…	mmu:13191	GO:0051301, P:cell division;GO:0010457, P:centriole-centriole cohesion;GO:0031122, P:cytoplasmic microtubule organization;GO:0000132, P:establishment of mitotic spindle orientation;GO:0032402, P:melanosome transport;GO:0034454, P:microtubule anchoring at centrosome;GO:0061744, P:motor behavior;GO:0007528, P:neuromuscular junction development;GO:0050905, P:neuromuscular process;GO:0070050, P:neuro…	GO:0030424, C:axon;GO:0005938, C:cell cortex;GO:0099738, C:cell cortex region;GO:0031252, C:cell leading edge;GO:0120103, C:centriolar subdistal appendage;GO:0005814, C:centriole;GO:0005813, C:centrosome;GO:0036064, C:ciliary basal body;GO:0005737, C:cytoplasm;GO:0005868, C:cytoplasmic dynein complex;GO:0005829, C:cytosol;GO:0045171, C:intercellular bridge;GO:0000776, C:kinetochore;GO:0005874, C:…	GO:0042802, F:identical protein binding;GO:0008017, F:microtubule binding;GO:0060090, F:molecular adaptor activity;GO:0019901, F:protein kinase binding;GO:0015631, F:tubulin binding	PF01302;PF12455	CAP_GLY;Dynactin	K04648	dynactin 1	mmu04814;mmu04962;mmu05014;mmu05016;mmu05022;mmu05132	Motor proteins;Vasopressin-regulated water reabsorption;Amyotrophic lateral sclerosis;Huntington disease;Pathways of neurodegeneration - multiple diseases;Salmonella infection	10090	;5;6;6;6;6	;Organismal Systems;Human Diseases;Human Diseases;Human Diseases;Human Diseases	;5_5;6_7;6_7;6_7;6_4	;Excretory system;Neurodegenerative disease;Neurodegenerative disease;Neurodegenerative disease;Infectious disease: bacterial	GO:0051301;GO:0010457;GO:0031122;GO:0000132;GO:0032402;GO:0034454;GO:0061744;GO:0007528;GO:0050905;GO:0070050;GO:1990535;GO:1905515;GO:0051081;GO:0007097;GO:0090316;GO:0090063;GO:0031116;GO:1904398;GO:0060236;GO:0042147;GO:0021517;GO:0030424;GO:0005938;GO:0099738;GO:0031252;GO:0120103;GO:0005814;GO:0005813;GO:0036064;GO:0005737;GO:0005868;GO:0005829;GO:0045171;GO:0000776;GO:0005874;GO:0005875;GO:…		779400	668773	760268	174088	221385	3512470	2580410	3333910	6437970	1824470	0.384071	0.329556	0.374643	0.0857866	0.109093	1.73087	1.27157	1.64288	3.17249	0.899057	-0.664154
O08795	Glucosidase 2 subunit beta	RecName: Full=Glucosidase 2 subunit beta; AltName: Full=80K-H protein; AltName: Full=Glucosidase II subunit beta {ECO:0000303|PubMed:9148925}; AltName: Full=Protein kinase C substrate 60.1 kDa protein heavy chain; Short=PKCSH; Flags: Precursor;	Prkcsh	19089	ENSMUSG00000003402. [O08795-1]	Endoplasmic reticulum {ECO:0000255|PROSITE- ProRule:PRU10138}.	Mus musculus (Mouse).	10090.ENSMUSP00000110987	KOG2397	R-MMU-381426;R-MMU-8957275	Regulation of Insulin-like Growth Factor (IGF) transport and uptake by Insulin-like Growth Factor Binding Proteins (IGFBPs);Post-translational protein phosphorylation	mmu:19089	GO:0001701, P:in utero embryonic development;GO:0001889, P:liver development;GO:0006491, P:N-glycan processing;GO:0010977, P:negative regulation of neuron projection development;GO:0006807, P:nitrogen compound metabolic process	GO:0005783, C:endoplasmic reticulum;GO:0017177, C:glucosidase II complex;GO:0043231, C:intracellular membrane-bounded organelle	GO:0005509, F:calcium ion binding;GO:0051219, F:phosphoprotein binding;GO:0005080, F:protein kinase C binding;GO:0044877, F:protein-containing complex binding;GO:0003723, F:RNA binding;GO:0044325, F:transmembrane transporter binding	PF13202;PF12999;PF13015	EF-hand_5;PRKCSH-like;PRKCSH_1	K08288	protein kinase C substrate 80K-H	mmu04141	Protein processing in endoplasmic reticulum	10090	2	Genetic Information Processing	2_3	Folding, sorting and degradation	GO:0001701;GO:0001889;GO:0006491;GO:0010977;GO:0006807;GO:0005783;GO:0017177;GO:0043231;GO:0005509;GO:0051219;GO:0005080;GO:0044877;GO:0003723;GO:0044325		37164900	23136900	45104400	41655800	46725700	666272	1403660	1325390	908597	2566300	1.85215	1.15305	2.24783	2.07596	2.32862	0.0332044	0.0699529	0.0660522	0.0452809	0.127894	0.870923
O08807	Peroxiredoxin-4	RecName: Full=Peroxiredoxin-4; EC=1.11.1.24 {ECO:0000250|UniProtKB:Q13162}; AltName: Full=Antioxidant enzyme AOE372; AltName: Full=Peroxiredoxin IV; Short=Prx-IV; AltName: Full=Thioredoxin peroxidase AO372; AltName: Full=Thioredoxin-dependent peroxide reductase A0372; AltName: Full=Thioredoxin-dependent peroxiredoxin 4 {ECO:0000305}; Flags: Precursor;	Prdx4	53381	ENSMUSG00000025289	Cytoplasm {ECO:0000250|UniProtKB:Q13162}. Endoplasmic reticulum {ECO:0000250|UniProtKB:Q13162}. Note=Not secreted. {ECO:0000269|PubMed:11229364}.	Mus musculus (Mouse).	10090.ENSMUSP00000026328	KOG0852	R-MMU-6798695	Neutrophil degranulation	mmu:53381	GO:0045454, P:cell redox homeostasis;GO:0030198, P:extracellular matrix organization;GO:0042744, P:hydrogen peroxide catabolic process;GO:0008584, P:male gonad development;GO:2000255, P:negative regulation of male germ cell proliferation;GO:0018401, P:peptidyl-proline hydroxylation to 4-hydroxy-L-proline;GO:0022417, P:protein maturation by protein folding;GO:0072593, P:reactive oxygen species met…	GO:0005737, C:cytoplasm;GO:0005829, C:cytosol;GO:0005783, C:endoplasmic reticulum;GO:0005615, C:extracellular space;GO:0005739, C:mitochondrion;GO:0005790, C:smooth endoplasmic reticulum	GO:0042802, F:identical protein binding;GO:0060090, F:molecular adaptor activity;GO:0140313, F:molecular sequestering activity;GO:0008379, F:thioredoxin peroxidase activity	PF10417;PF00578	1-cysPrx_C;AhpC-TSA	K03386	peroxiredoxin 2/4 [EC:1.11.1.24]			10090					GO:0045454;GO:0030198;GO:0042744;GO:0008584;GO:2000255;GO:0018401;GO:0022417;GO:0072593;GO:0006979;GO:0007283;GO:0005737;GO:0005829;GO:0005783;GO:0005615;GO:0005739;GO:0005790;GO:0042802;GO:0060090;GO:0140313;GO:0008379		73065400	46522400	78687600	57780900	69757600	1364540	2303410	2518460	1917010	3961440	2.16247	1.3769	2.32887	1.71011	2.06457	0.0403855	0.0681727	0.0745374	0.0567366	0.117244	1.21121
O08808	Protein diaphanous homolog 1	RecName: Full=Protein diaphanous homolog 1; AltName: Full=Diaphanous-related formin-1; Short=DRF1; AltName: Full=p140mDIA; Short=mDIA1 {ECO:0000303|PubMed:23558171};	Diaph1	13367	ENSMUSG00000024456	Cell membrane {ECO:0000269|PubMed:9214622}. Cell projection, ruffle membrane {ECO:0000269|PubMed:9214622}. Cytoplasm, cytoskeleton {ECO:0000269|PubMed:9214622}. Cytoplasm, cytoskeleton, microtubule organizing center, centrosome {ECO:0000250|UniProtKB:O60610}. Cytoplasm, cytoskeleton, spindle {ECO:0000250|UniProtKB:O60610}. Cytoplasm {ECO:0000269|PubMed:23558171}. Nucleus {ECO:0000269|PubMed:23558…	Mus musculus (Mouse).	10090.ENSMUSP00000025337	KOG1924	R-MMU-5663220;R-MMU-6785631;R-MMU-6798695;R-MMU-8980692;R-MMU-9013026;R-MMU-9013106;R-MMU-9013405;R-MMU-9035034	RHO GTPases Activate Formins;ERBB2 Regulates Cell Motility;Neutrophil degranulation;RHOA GTPase cycle;RHOB GTPase cycle;RHOC GTPase cycle;RHOD GTPase cycle;RHOF GTPase cycle	mmu:13367	GO:0030036, P:actin cytoskeleton organization;GO:0030041, P:actin filament polymerization;GO:0007420, P:brain development;GO:0071420, P:cellular response to histamine;GO:0007010, P:cytoskeleton organization;GO:0031175, P:neuron projection development;GO:0030335, P:positive regulation of cell migration;GO:0035372, P:protein localization to microtubule;GO:0008360, P:regulation of cell shape;GO:0051…	GO:0005884, C:actin filament;GO:0005903, C:brush border;GO:0005737, C:cytoplasm;GO:0005815, C:microtubule organizing center;GO:0072686, C:mitotic spindle;GO:0043005, C:neuron projection;GO:0005634, C:nucleus;GO:0098793, C:presynapse;GO:0032587, C:ruffle membrane	GO:0003779, F:actin binding;GO:0042802, F:identical protein binding;GO:0005522, F:profilin binding;GO:0031267, F:small GTPase binding;GO:0044325, F:transmembrane transporter binding	PF06346;PF06367;PF06371;PF02181	Drf_FH1;Drf_FH3;Drf_GBD;FH2	K05740	diaphanous 1	mmu04510;mmu04810;mmu04933	Focal adhesion;Regulation of actin cytoskeleton;AGE-RAGE signaling pathway in diabetic complications	10090	4;4;6	Cellular Processes;Cellular Processes;Human Diseases	4_3;4_5;6_10	Cellular community - eukaryotes;Cell motility;Endocrine and metabolic disease	GO:0030036;GO:0030041;GO:0007420;GO:0071420;GO:0007010;GO:0031175;GO:0030335;GO:0035372;GO:0008360;GO:0051493;GO:0032886;GO:0051279;GO:0007605;GO:0048488;GO:0005884;GO:0005903;GO:0005737;GO:0005815;GO:0072686;GO:0043005;GO:0005634;GO:0098793;GO:0032587;GO:0003779;GO:0042802;GO:0005522;GO:0031267;GO:0044325		0	0	0	0	0	52068.3	20067.5	136728	214471	179754	0.00669393	0.00307089	0.00622722	0.0062766	0.00312087	0.86336	0.332745	2.26713	3.55621	2.98056	-0.753313
O08810	116 kDa U5 small nuclear ribonucleoprotein component	RecName: Full=116 kDa U5 small nuclear ribonucleoprotein component; AltName: Full=Elongation factor Tu GTP-binding domain-containing protein 2; AltName: Full=U5 snRNP-specific protein, 116 kDa; Short=U5-116 kDa;	Eftud2	20624	ENSMUSG00000020929	Nucleus {ECO:0000250|UniProtKB:Q15029}.	Mus musculus (Mouse).	10090.ENSMUSP00000021306	KOG0468	R-MMU-72163;R-MMU-72165	mRNA Splicing - Major Pathway;mRNA Splicing - Minor Pathway	mmu:20624	GO:0000398, P:mRNA splicing, via spliceosome	GO:0015030, C:Cajal body;GO:0071013, C:catalytic step 2 spliceosome;GO:0005829, C:cytosol;GO:0043231, C:intracellular membrane-bounded organelle;GO:0016607, C:nuclear speck;GO:0005654, C:nucleoplasm;GO:0005634, C:nucleus;GO:0071007, C:U2-type catalytic step 2 spliceosome;GO:0071005, C:U2-type precatalytic spliceosome;GO:0046540, C:U4/U6 x U5 tri-snRNP complex	GO:0005525, F:GTP binding;GO:0003924, F:GTPase activity;GO:0030623, F:U5 snRNA binding	PF00679;PF14492;PF03764;PF16004;PF00009;PF03144	EFG_C;EFG_III;EFG_IV;EFTUD2;GTP_EFTU;GTP_EFTU_D2	K12852	116 kDa U5 small nuclear ribonucleoprotein component	mmu03040	Spliceosome	10090	2	Genetic Information Processing	2_1	Transcription	GO:0000398;GO:0015030;GO:0071013;GO:0005829;GO:0043231;GO:0016607;GO:0005654;GO:0005634;GO:0071007;GO:0071005;GO:0046540;GO:0005525;GO:0003924;GO:0030623		770475	518814	331809	533621	306259	5824780	2812250	2928990	2078330	1287410	0.442987	0.298293	0.190774	0.306807	0.176084	3.34897	1.61691	1.68403	1.19494	0.7402	-0.584278
O08811	General transcription and DNA repair factor IIH helicase subunit XPD	RecName: Full=General transcription and DNA repair factor IIH helicase subunit XPD; Short=TFIIH subunit XPD; EC=3.6.4.12; AltName: Full=CXPD; AltName: Full=DNA excision repair protein ERCC-2; AltName: Full=DNA repair protein complementing XP-D cells; AltName: Full=Xeroderma pigmentosum group D-complementing protein;	Ercc2	13871	ENSMUSG00000030400	Nucleus. Cytoplasm, cytoskeleton, spindle {ECO:0000250}.	Mus musculus (Mouse).	10090.ENSMUSP00000054380	KOG1131	R-MMU-112382;R-MMU-113418;R-MMU-5696395;R-MMU-5696400;R-MMU-674695;R-MMU-6781823;R-MMU-6782135;R-MMU-6782210;R-MMU-6796648;R-MMU-72086;R-MMU-73762;R-MMU-73772;R-MMU-73776;R-MMU-73779;R-MMU-73863;R-MMU-75953;R-MMU-75955;R-MMU-76042;R-MMU-77075	Formation of RNA Pol II elongation complex;Formation of the Early Elongation Complex;Formation of Incision Complex in GG-NER;Dual Incision in GG-NER;RNA Polymerase II Pre-transcription Events;Formation of TC-NER Pre-Incision Complex;Dual incision in TC-NER;Gap-filling DNA repair synthesis and ligation in TC-NER;TP53 Regulates Transcription of DNA Repair Genes;mRNA Capping;RNA Polymerase I Transcr…	mmu:13871	GO:0006915, P:apoptotic process;GO:0030282, P:bone mineralization;GO:0032289, P:central nervous system myelin formation;GO:0007059, P:chromosome segregation;GO:0008340, P:determination of adult lifespan;GO:0006281, P:DNA repair;GO:0040016, P:embryonic cleavage;GO:0043249, P:erythrocyte maturation;GO:0030198, P:extracellular matrix organization;GO:0035315, P:hair cell differentiation;GO:0022405, P…	GO:0070516, C:CAK-ERCC2 complex;GO:0005737, C:cytoplasm;GO:0005829, C:cytosol;GO:0071817, C:MMXD complex;GO:0005654, C:nucleoplasm;GO:0005634, C:nucleus;GO:0005819, C:spindle;GO:0005669, C:transcription factor TFIID complex;GO:0000439, C:transcription factor TFIIH core complex;GO:0005675, C:transcription factor TFIIH holo complex	GO:0051539, F:4 iron, 4 sulfur cluster binding;GO:0043139, F:5'-3' DNA helicase activity;GO:0005524, F:ATP binding;GO:0016887, F:ATP hydrolysis activity;GO:0003684, F:damaged DNA binding;GO:0003678, F:DNA helicase activity;GO:0046872, F:metal ion binding;GO:0030674, F:protein-macromolecule adaptor activity	PF06733;PF06777;PF13307	DEAD_2;HBB;Helicase_C_2	K10844	DNA excision repair protein ERCC-2 [EC:5.6.2.3]	mmu03022;mmu03420	Basal transcription factors;Nucleotide excision repair	10090	2;2	Genetic Information Processing;Genetic Information Processing	2_1;2_4	Transcription;Replication and repair	GO:0006915;GO:0030282;GO:0032289;GO:0007059;GO:0008340;GO:0006281;GO:0040016;GO:0043249;GO:0030198;GO:0035315;GO:0022405;GO:0048820;GO:0060218;GO:0071425;GO:0001701;GO:0048009;GO:0072332;GO:0000462;GO:0035264;GO:0006289;GO:0043388;GO:0045951;GO:0009791;GO:1901990;GO:0006979;GO:0009411;GO:0042274;GO:0043588;GO:0021510;GO:0006366;GO:0006362;GO:0006283;GO:0009650;GO:0070516;GO:0005737;GO:0005829;GO:…		1253530	3242440	2117070	523859	576961	2198780	1790980	1121940	1370340	1231370	0.812542	2.10176	1.37229	0.339567	0.373988	1.42526	1.16092	0.727245	0.888258	0.798178	-0.371221
O08832	Polypeptide N-acetylgalactosaminyltransferase 4	RecName: Full=Polypeptide N-acetylgalactosaminyltransferase 4; EC=2.4.1.41 {ECO:0000269|PubMed:9153242}; AltName: Full=Polypeptide GalNAc transferase 4; Short=GalNAc-T4; Short=pp-GaNTase 4; AltName: Full=Protein-UDP acetylgalactosaminyltransferase 4; AltName: Full=UDP-GalNAc:polypeptide N-acetylgalactosaminyltransferase 4;	Galnt4	14426	ENSMUSG00000090035	Golgi apparatus membrane {ECO:0000250}; Single- pass type II membrane protein {ECO:0000250}.	Mus musculus (Mouse).	10090.ENSMUSP00000125315	KOG3736	R-MMU-913709	O-linked glycosylation of mucins	mmu:14426	GO:0006493, P:protein O-linked glycosylation;GO:0018242, P:protein O-linked glycosylation via serine;GO:0018243, P:protein O-linked glycosylation via threonine	GO:0005794, C:Golgi apparatus;GO:0000139, C:Golgi membrane;GO:0048471, C:perinuclear region of cytoplasm	GO:0030246, F:carbohydrate binding;GO:0030145, F:manganese ion binding;GO:0004653, F:polypeptide N-acetylgalactosaminyltransferase activity	PF00535;PF00652	Glycos_transf_2;Ricin_B_lectin	K00710	polypeptide N-acetylgalactosaminyltransferase [EC:2.4.1.41]	mmu00512;mmu00514;mmu01100	Mucin type O-glycan biosynthesis;Other types of O-glycan biosynthesis;Metabolic pathways	10090	1;1;1	Metabolism;Metabolism;Metabolism	1_7;1_7;1_0	Glycan biosynthesis and metabolism;Glycan biosynthesis and metabolism;Global and overview maps	GO:0006493;GO:0018242;GO:0018243;GO:0005794;GO:0000139;GO:0048471;GO:0030246;GO:0030145;GO:0004653		3406090	3010340	2650310	2913740	2751970	903393	2340530	1826740	1196930	1587290	1.50796	1.33276	1.17336	1.28999	1.21837	0.399956	1.03621	0.808745	0.529912	0.702735	1.44376
O08912	Polypeptide N-acetylgalactosaminyltransferase 1	RecName: Full=Polypeptide N-acetylgalactosaminyltransferase 1 {ECO:0000305}; EC=2.4.1.41 {ECO:0000269|PubMed:9153242}; AltName: Full=Polypeptide GalNAc transferase 1; Short=GalNAc-T1; Short=pp-GaNTase 1; AltName: Full=Protein-UDP acetylgalactosaminyltransferase 1; AltName: Full=UDP-GalNAc:polypeptide N-acetylgalactosaminyltransferase 1; Contains: RecName: Full=Polypeptide N-acetylgalactosaminyltr…	Galnt1	14423	ENSMUSG00000000420	[Polypeptide N-acetylgalactosaminyltransferase 1]	Mus musculus (Mouse).	10090.ENSMUSP00000000430	KOG3736	R-MMU-6811436;R-MMU-913709	COPI-independent Golgi-to-ER retrograde traffic;O-linked glycosylation of mucins	mmu:14423	GO:0006493, P:protein O-linked glycosylation;GO:0018242, P:protein O-linked glycosylation via serine;GO:0018243, P:protein O-linked glycosylation via threonine	GO:0005576, C:extracellular region;GO:0005794, C:Golgi apparatus;GO:0032580, C:Golgi cisterna membrane;GO:0048471, C:perinuclear region of cytoplasm	GO:0030246, F:carbohydrate binding;GO:0030145, F:manganese ion binding;GO:0004653, F:polypeptide N-acetylgalactosaminyltransferase activity	PF00535;PF00652	Glycos_transf_2;Ricin_B_lectin	K00710	polypeptide N-acetylgalactosaminyltransferase [EC:2.4.1.41]	mmu00512;mmu00514;mmu01100	Mucin type O-glycan biosynthesis;Other types of O-glycan biosynthesis;Metabolic pathways	10090	1;1;1	Metabolism;Metabolism;Metabolism	1_7;1_7;1_0	Glycan biosynthesis and metabolism;Glycan biosynthesis and metabolism;Global and overview maps	GO:0006493;GO:0018242;GO:0018243;GO:0005576;GO:0005794;GO:0032580;GO:0048471;GO:0030246;GO:0030145;GO:0004653		1536850	1565260	1291540	1417780	1660030	112249	351977	251372	171233	737730	1.68958	1.72082	1.4199	1.55868	1.82501	0.123405	0.386957	0.276354	0.18825	0.811047	1.02493
O08914	Fatty-acid amide hydrolase 1	RecName: Full=Fatty-acid amide hydrolase 1; EC=3.5.1.99 {ECO:0000269|PubMed:15533037, ECO:0000269|PubMed:32271712}; AltName: Full=Anandamide amidohydrolase 1; AltName: Full=Fatty acid ester hydrolase; EC=3.1.1.- {ECO:0000250|UniProtKB:P97612}; AltName: Full=Oleamide hydrolase 1;	Faah	14073	ENSMUSG00000034171	Endoplasmic reticulum membrane {ECO:0000305|PubMed:32271712}; Single-pass membrane protein {ECO:0000250|UniProtKB:P97612}. Golgi apparatus membrane {ECO:0000250|UniProtKB:P97612}; Single-pass membrane protein {ECO:0000250|UniProtKB:P97612}. Note=Seems to be associated with the endoplasmic reticulum and/or Golgi apparatus. {ECO:0000250|UniProtKB:P97612}.	Mus musculus (Mouse).	10090.ENSMUSP00000041543	KOG1212	R-MMU-2142753	Arachidonic acid metabolism	mmu:14073	GO:0009062, P:fatty acid catabolic process;GO:0006631, P:fatty acid metabolic process;GO:0052651, P:monoacylglycerol catabolic process;GO:0045907, P:positive regulation of vasoconstriction	GO:0005789, C:endoplasmic reticulum membrane;GO:0000139, C:Golgi membrane;GO:0031090, C:organelle membrane	GO:0047372, F:acylglycerol lipase activity;GO:0004040, F:amidase activity;GO:0017064, F:fatty acid amide hydrolase activity;GO:0016788, F:hydrolase activity, acting on ester bonds;GO:0042802, F:identical protein binding;GO:0008289, F:lipid binding;GO:0005543, F:phospholipid binding	PF01425	Amidase	K15528	fatty acid amide hydrolase [EC:3.5.1.99]	mmu04723	Retrograde endocannabinoid signaling	10090	5	Organismal Systems	5_6	Nervous system	GO:0009062;GO:0006631;GO:0052651;GO:0045907;GO:0005789;GO:0000139;GO:0031090;GO:0047372;GO:0004040;GO:0017064;GO:0016788;GO:0042802;GO:0008289;GO:0005543		7534780	14664000	5287220	7954580	7472870	4003140	4722650	2874170	2735350	3791010	1.23441	2.40237	0.866193	1.30318	1.22426	0.655825	0.7737	0.470868	0.448126	0.621072	0.422403
O08917	Flotillin-1	RecName: Full=Flotillin-1;	Flot1	14251	ENSMUSG00000059714	Cell membrane {ECO:0000250|UniProtKB:O75955}; Peripheral membrane protein {ECO:0000250|UniProtKB:O75955}. Endosome {ECO:0000250|UniProtKB:O75955}. Membrane, caveola {ECO:0000269|PubMed:9153235}; Peripheral membrane protein {ECO:0000269|PubMed:9153235}. Melanosome {ECO:0000250|UniProtKB:O75955}. Membrane raft {ECO:0000250|UniProtKB:O75955}. Note=Identified by mass spectrometry in melanosome fracti…	Mus musculus (Mouse).	10090.ENSMUSP00000001569	KOG2668	R-MMU-5213460;R-MMU-5675482;R-MMU-8849932;R-MMU-8980692;R-MMU-9013026;R-MMU-9013106	RIPK1-mediated regulated necrosis;Regulation of necroptotic cell death;Synaptic adhesion-like molecules;RHOA GTPase cycle;RHOB GTPase cycle;RHOC GTPase cycle	mmu:14251	GO:0007411, P:axon guidance;GO:0007409, P:axonogenesis;GO:0071360, P:cellular response to exogenous dsRNA;GO:0033227, P:dsRNA transport;GO:0006897, P:endocytosis;GO:0022617, P:extracellular matrix disassembly;GO:0044854, P:plasma membrane raft assembly;GO:0044857, P:plasma membrane raft organization;GO:1901890, P:positive regulation of cell junction assembly;GO:2000049, P:positive regulation of c…	GO:0005912, C:adherens junction;GO:0016323, C:basolateral plasma membrane;GO:0005901, C:caveola;GO:0044291, C:cell-cell contact zone;GO:0005911, C:cell-cell junction;GO:0034451, C:centriolar satellite;GO:0008180, C:COP9 signalosome;GO:0030864, C:cortical actin cytoskeleton;GO:0031410, C:cytoplasmic vesicle;GO:0098691, C:dopaminergic synapse;GO:0005769, C:early endosome;GO:0005768, C:endosome;GO:0…	GO:0035255, F:ionotropic glutamate receptor binding;GO:0002020, F:protease binding	PF01145;PF15975	Band_7;Flot	K07192	flotillin	mmu04910	Insulin signaling pathway	10090	5	Organismal Systems	5_2	Endocrine system	GO:0007411;GO:0007409;GO:0071360;GO:0033227;GO:0006897;GO:0022617;GO:0044854;GO:0044857;GO:1901890;GO:2000049;GO:0001819;GO:0045807;GO:0034116;GO:0032728;GO:1901741;GO:0051092;GO:0032092;GO:0001934;GO:0048643;GO:0032226;GO:0034141;GO:0070528;GO:0072659;GO:0050821;GO:0051580;GO:0002090;GO:0035023;GO:0034976;GO:0005912;GO:0016323;GO:0005901;GO:0044291;GO:0005911;GO:0034451;GO:0008180;GO:0030864;GO:…		1047600	1144750	771539	659987	983775	2816480	3544150	2042980	2342940	2105540	0.600009	0.655651	0.441896	0.378005	0.563453	1.61313	2.0299	1.17011	1.34191	1.20594	-0.756945
O08966	Solute carrier family 22 member 1	RecName: Full=Solute carrier family 22 member 1 {ECO:0000303|PubMed:12176030}; AltName: Full=Organic cation transporter 1 {ECO:0000303|PubMed:12176030}; Short=mOCT1 {ECO:0000303|PubMed:12176030};	Slc22a1	20517	ENSMUSG00000023829	Basolateral cell membrane {ECO:0000269|PubMed:28942964}; Multi-pass membrane protein {ECO:0000305}. Apical cell membrane {ECO:0000269|PubMed:23680637}; Multi-pass membrane protein {ECO:0000305}. Lateral cell membrane {ECO:0000250|UniProtKB:O15245}; Multi-pass membrane protein {ECO:0000305}. Basal cell membrane {ECO:0000250|UniProtKB:O15245}; Multi-pass membrane protein {ECO:0000305}. Note=Localiz…	Mus musculus (Mouse).	10090.ENSMUSP00000024596	KOG0255	R-MMU-112311;R-MMU-181430;R-MMU-2161517;R-MMU-442660;R-MMU-549127;R-MMU-9793528	Neurotransmitter clearance;Norepinephrine Neurotransmitter Release Cycle;Abacavir transmembrane transport;Na+/Cl- dependent neurotransmitter transporters;Organic cation transport;Ciprofloxacin ADME	mmu:20517	GO:1902270, P:(R)-carnitine transmembrane transport;GO:0015870, P:acetylcholine transport;GO:1902616, P:acyl carnitine transmembrane transport;GO:0015872, P:dopamine transport;GO:0090494, P:dopamine uptake;GO:0048241, P:epinephrine transport;GO:0010248, P:establishment or maintenance of transmembrane electrochemical gradient;GO:0072237, P:metanephric proximal tubule development;GO:0015844, P:mono…	GO:0016324, C:apical plasma membrane;GO:0009925, C:basal plasma membrane;GO:0016323, C:basolateral plasma membrane;GO:0016328, C:lateral plasma membrane;GO:0005886, C:plasma membrane;GO:0098793, C:presynapse	GO:1901235, F:(R)-carnitine transmembrane transporter activity;GO:0005277, F:acetylcholine transmembrane transporter activity;GO:0005330, F:dopamine:sodium symporter activity;GO:0042802, F:identical protein binding;GO:0008504, F:monoamine transmembrane transporter activity;GO:0005326, F:neurotransmitter transmembrane transporter activity;GO:0005334, F:norepinephrine:sodium symporter activity;GO:0…	PF00083	Sugar_tr	K08198	MFS transporter, OCT family, solute carrier family 22 (organic cation transporter), member 1	mmu04976;mmu05231	Bile secretion;Choline metabolism in cancer	10090	5;6	Organismal Systems;Human Diseases	5_4;6_1	Digestive system;Cancer: overview	GO:1902270;GO:0015870;GO:1902616;GO:0015872;GO:0090494;GO:0048241;GO:0010248;GO:0072237;GO:0015844;GO:0098655;GO:0006812;GO:0006836;GO:0015874;GO:0015695;GO:0015732;GO:0015847;GO:0015697;GO:0006837;GO:0051610;GO:0015848;GO:0071934;GO:0015888;GO:1901998;GO:0042908;GO:1990962;GO:0016324;GO:0009925;GO:0016323;GO:0016328;GO:0005886;GO:0098793;GO:1901235;GO:0005277;GO:0005330;GO:0042802;GO:0008504;GO:…		5415960	9995020	2850190	4974980	5470600	2612990	2933410	3122320	3526010	2500370	1.24786	2.3029	0.656698	1.14626	1.26045	0.602046	0.675872	0.719398	0.81241	0.576098	0.493451
O08992	Syntenin-1	RecName: Full=Syntenin-1; AltName: Full=Scaffold protein Pbp1; AltName: Full=Syndecan-binding protein 1;	Sdcbp	53378	ENSMUSG00000028249	Cell junction, focal adhesion {ECO:0000250|UniProtKB:O00560}. Cell junction, adherens junction {ECO:0000250|UniProtKB:O00560}. Cell membrane {ECO:0000250|UniProtKB:O00560}; Peripheral membrane protein {ECO:0000250|UniProtKB:O00560}. Endoplasmic reticulum membrane {ECO:0000250|UniProtKB:O00560}; Peripheral membrane protein {ECO:0000250|UniProtKB:O00560}. Nucleus {ECO:0000250|UniProtKB:O00560}. Mel…	Mus musculus (Mouse).	10090.ENSMUSP00000029912	KOG0849	R-MMU-3928664;R-MMU-447043;R-MMU-5213460;R-MMU-5675482;R-MMU-6798695	Ephrin signaling;Neurofascin interactions;RIPK1-mediated regulated necrosis;Regulation of necroptotic cell death;Neutrophil degranulation	mmu:53378	GO:0032435, P:negative regulation of proteasomal ubiquitin-dependent protein catabolic process;GO:0002091, P:negative regulation of receptor internalization;GO:0000122, P:negative regulation of transcription by RNA polymerase II;GO:0030307, P:positive regulation of cell growth;GO:0030335, P:positive regulation of cell migration;GO:0008284, P:positive regulation of cell population proliferation;GO…	GO:0005912, C:adherens junction;GO:0005737, C:cytoplasm;GO:0005856, C:cytoskeleton;GO:0005829, C:cytosol;GO:0005789, C:endoplasmic reticulum membrane;GO:0070062, C:extracellular exosome;GO:0005925, C:focal adhesion;GO:0005895, C:interleukin-5 receptor complex;GO:0042470, C:melanosome;GO:0045121, C:membrane raft;GO:0005739, C:mitochondrion;GO:0031965, C:nuclear membrane;GO:0005654, C:nucleoplasm;G…	GO:0050839, F:cell adhesion molecule binding;GO:0046875, F:ephrin receptor binding;GO:0005109, F:frizzled binding;GO:0019838, F:growth factor binding;GO:0042802, F:identical protein binding;GO:0005137, F:interleukin-5 receptor binding;GO:0035255, F:ionotropic glutamate receptor binding;GO:0042043, F:neurexin family protein binding;GO:0005546, F:phosphatidylinositol-4,5-bisphosphate binding;GO:004…	PF00595;PF02163	PDZ;Peptidase_M50	K17254	syntenin-1			10090					GO:0032435;GO:0002091;GO:0000122;GO:0030307;GO:0030335;GO:0008284;GO:0010718;GO:1903543;GO:1903553;GO:0010862;GO:0042327;GO:0030511;GO:0099054;GO:0006508;GO:0007265;GO:0007346;GO:0005912;GO:0005737;GO:0005856;GO:0005829;GO:0005789;GO:0070062;GO:0005925;GO:0005895;GO:0042470;GO:0045121;GO:0005739;GO:0031965;GO:0005654;GO:0005886;GO:0014069;GO:0098793;GO:0045202;GO:0050839;GO:0046875;GO:0005109;GO:…		417175	308516	149587	636950	549351	372877	461567	385979	320876	443538	1.03097	0.762443	0.369678	1.57411	1.35762	0.921499	1.14068	0.953879	0.792988	1.09613	0.0983245
O08997	Copper transport protein ATOX1	RecName: Full=Copper transport protein ATOX1 {ECO:0000305}; AltName: Full=Metal transport protein ATX1;	Atox1	11927	ENSMUSG00000018585		Mus musculus (Mouse).	10090.ENSMUSP00000104485	KOG1603	R-MMU-6803544	Ion influx/efflux at host-pathogen interface	mmu:11927	GO:0060003, P:copper ion export;GO:0006825, P:copper ion transport;GO:0006878, P:intracellular copper ion homeostasis;GO:0043066, P:negative regulation of apoptotic process;GO:0006979, P:response to oxidative stress	GO:0005829, C:cytosol	GO:0051117, F:ATPase binding;GO:0016531, F:copper chaperone activity;GO:0005507, F:copper ion binding;GO:0032767, F:copper-dependent protein binding;GO:1903136, F:cuprous ion binding	PF00403	HMA	K07213	copper chaperone	mmu04978	Mineral absorption	10090	5	Organismal Systems	5_4	Digestive system	GO:0060003;GO:0006825;GO:0006878;GO:0043066;GO:0006979;GO:0005829;GO:0051117;GO:0016531;GO:0005507;GO:0032767;GO:1903136		200921	237696	192331	280698	244121	592033	699195	857593	765788	960646	0.399364	0.472461	0.38229	0.557934	0.485231	1.17676	1.38977	1.70461	1.52213	1.90945	-1.05191
O09005	Sphingolipid delta(4)-desaturase DES1	RecName: Full=Sphingolipid delta(4)-desaturase DES1 {ECO:0000305}; EC=1.14.19.17 {ECO:0000269|PubMed:11937514}; AltName: Full=Degenerative spermatocyte homolog 1; AltName: Full=Dihydroceramide desaturase-1; AltName: Full=Retinol isomerase; EC=5.2.1.- {ECO:0000250|UniProtKB:Q5F3C1};	Degs1	13244	ENSMUSG00000038633	Mitochondrion membrane {ECO:0000250|UniProtKB:O15121}. Endoplasmic reticulum membrane {ECO:0000250|UniProtKB:O15121}; Multi-pass membrane protein {ECO:0000250|UniProtKB:O15121}.	Mus musculus (Mouse).	10090.ENSMUSP00000048519	KOG2987	R-MMU-1660661;R-MMU-6798695	Sphingolipid de novo biosynthesis;Neutrophil degranulation	mmu:13244	GO:0046513, P:ceramide biosynthetic process;GO:0006633, P:fatty acid biosynthetic process;GO:0043217, P:myelin maintenance;GO:0043065, P:positive regulation of apoptotic process	GO:0005789, C:endoplasmic reticulum membrane;GO:0031966, C:mitochondrial membrane;GO:0005739, C:mitochondrion	GO:0050251, F:retinol isomerase activity;GO:0042284, F:sphingolipid delta-4 desaturase activity	PF00487;PF08557	FA_desaturase;Lipid_DES	K04712	sphingolipid 4-desaturase/C4-monooxygenase [EC:1.14.19.17 1.14.18.5]	mmu00600;mmu01100;mmu04071	Sphingolipid metabolism;Metabolic pathways;Sphingolipid signaling pathway	10090	1;1;3	Metabolism;Metabolism;Environmental Information Processing	1_3;1_0;3_2	Lipid metabolism;Global and overview maps;Signal transduction	GO:0046513;GO:0006633;GO:0043217;GO:0043065;GO:0005789;GO:0031966;GO:0005739;GO:0050251;GO:0042284		1060000	1392220	1026720	1184690	1570290	2096070	3297410	2571490	2450010	2331840	0.558461	0.733491	0.540927	0.624154	0.827307	1.10431	1.73724	1.35479	1.29079	1.22853	-1.15364
O09012	Peroxisomal targeting signal 1 receptor	RecName: Full=Peroxisomal targeting signal 1 receptor {ECO:0000305}; Short=PTS1 receptor; Short=PTS1R; AltName: Full=PTS1-BP; AltName: Full=PXR1P; AltName: Full=Peroxin-5 {ECO:0000305}; AltName: Full=Peroxisomal C-terminal targeting signal import receptor; AltName: Full=Peroxisome receptor 1;	Pex5	19305	ENSMUSG00000005069. [O09012-1]	Cytoplasm, cytosol {ECO:0000250|UniProtKB:P50542}. Peroxisome matrix {ECO:0000250|UniProtKB:P50542}. Note=Cycles between the cytosol and the peroxisome matrix (By similarity). Following binding to cargo proteins containing a PTS1 peroxisomal targeting signal in the cytosol, recruited to the docking complex, composed of PEX13 and PEX14, leading to translocation into the peroxisome matrix along wit…	Mus musculus (Mouse).	10090.ENSMUSP00000079398	KOG1125	R-MMU-8866654;R-MMU-9033241;R-MMU-9664873	E3 ubiquitin ligases ubiquitinate target proteins. [O09012-1];Peroxisomal protein import. [O09012-1];Pexophagy. [O09012-1]	mmu:19305	GO:0048468, P:cell development;GO:0044255, P:cellular lipid metabolic process;GO:0034614, P:cellular response to reactive oxygen species;GO:0021795, P:cerebral cortex cell migration;GO:0021895, P:cerebral cortex neuron differentiation;GO:0007029, P:endoplasmic reticulum organization;GO:0006635, P:fatty acid beta-oxidation;GO:0007006, P:mitochondrial membrane organization;GO:0007005, P:mitochondri…	GO:0005737, C:cytoplasm;GO:0005829, C:cytosol;GO:0005794, C:Golgi apparatus;GO:0016020, C:membrane;GO:0005739, C:mitochondrion;GO:0005782, C:peroxisomal matrix;GO:0005778, C:peroxisomal membrane;GO:0005777, C:peroxisome;GO:0032991, C:protein-containing complex	GO:0019899, F:enzyme binding;GO:0005052, F:peroxisome matrix targeting signal-1 binding;GO:0033328, F:peroxisome membrane targeting sequence binding;GO:0000268, F:peroxisome targeting sequence binding;GO:0140597, F:protein carrier chaperone;GO:0044183, F:protein folding chaperone;GO:0031267, F:small GTPase binding	PF13432;PF13181	TPR_16;TPR_8	K13342	peroxin-5	mmu04146	Peroxisome	10090	4	Cellular Processes	4_1	Transport and catabolism	GO:0048468;GO:0044255;GO:0034614;GO:0021795;GO:0021895;GO:0007029;GO:0006635;GO:0007006;GO:0007005;GO:0031333;GO:0050905;GO:0001764;GO:0007031;GO:0000425;GO:0040018;GO:0016558;GO:0016560;GO:0016562;GO:0044721;GO:0016561;GO:0045046;GO:0006625;GO:0051262;GO:0000038;GO:0005737;GO:0005829;GO:0005794;GO:0016020;GO:0005739;GO:0005782;GO:0005778;GO:0005777;GO:0032991;GO:0019899;GO:0005052;GO:0033328;GO:…		452893	0	327800	373331	693083	1208910	1312310	1328280	1105200	1557160	0.541805	0.00307089	0.392154	0.446623	0.829149	1.44624	1.56994	1.58905	1.32217	1.86286	-0.761218
O09043	Napsin-A	RecName: Full=Napsin-A; EC=3.4.23.-; AltName: Full=KDAP-1; AltName: Full=Kidney-derived aspartic protease-like protein; Short=KAP; Flags: Precursor;	Napsa	16541	ENSMUSG00000002204	Secreted {ECO:0000305}.	Mus musculus (Mouse).	10090.ENSMUSP00000002274	KOG1339	R-MMU-5683826	Surfactant metabolism	mmu:16541	GO:0033619, P:membrane protein proteolysis;GO:0006508, P:proteolysis;GO:0043129, P:surfactant homeostasis	GO:0097208, C:alveolar lamellar body;GO:0005615, C:extracellular space;GO:0005764, C:lysosome	GO:0004190, F:aspartic-type endopeptidase activity;GO:0004175, F:endopeptidase activity;GO:0008233, F:peptidase activity	PF00026	Asp	K08565	napsin-A [EC:3.4.23.-]	mmu04142	Lysosome	10090	4	Cellular Processes	4_1	Transport and catabolism	GO:0033619;GO:0006508;GO:0043129;GO:0097208;GO:0005615;GO:0005764;GO:0004190;GO:0004175;GO:0008233		5900170	3601350	4046780	3148580	3920070	8002110	4823460	7162540	7578480	6140870	1.0861	0.662934	0.744928	0.579588	0.721604	1.47302	0.887899	1.31848	1.39504	1.13041	0.279174
O09044	Synaptosomal-associated protein 23	RecName: Full=Synaptosomal-associated protein 23; Short=SNAP-23; AltName: Full=Syndet; AltName: Full=Vesicle-membrane fusion protein SNAP-23;	Snap23	20619	ENSMUSG00000027287	Cell membrane; Peripheral membrane protein. Cell membrane {ECO:0000250}; Lipid-anchor {ECO:0000250}. Synapse, synaptosome. Note=Mainly localized to the plasma membrane.	Mus musculus (Mouse).	10090.ENSMUSP00000112138	KOG3065	R-MMU-1236974;R-MMU-199992;R-MMU-6798695;R-MMU-8980692;R-MMU-9013026;R-MMU-9013149;R-MMU-9013406;R-MMU-9013423;R-MMU-9035034	ER-Phagosome pathway;trans-Golgi Network Vesicle Budding;Neutrophil degranulation;RHOA GTPase cycle;RHOB GTPase cycle;RAC1 GTPase cycle;RHOQ GTPase cycle;RAC3 GTPase cycle;RHOF GTPase cycle	mmu:20619	GO:0098967, P:exocytic insertion of neurotransmitter receptor to postsynaptic membrane;GO:0006887, P:exocytosis;GO:0002553, P:histamine secretion by mast cell;GO:0061025, P:membrane fusion;GO:0015031, P:protein transport;GO:0065003, P:protein-containing complex assembly;GO:0017157, P:regulation of exocytosis;GO:0031629, P:synaptic vesicle fusion to presynaptic active zone membrane;GO:0016082, P:s…	GO:0005912, C:adherens junction;GO:0042582, C:azurophil granule;GO:0005737, C:cytoplasm;GO:0031410, C:cytoplasmic vesicle;GO:0098982, C:GABA-ergic synapse;GO:0098978, C:glutamatergic synapse;GO:0005739, C:mitochondrion;GO:0043005, C:neuron projection;GO:0005654, C:nucleoplasm;GO:0005886, C:plasma membrane;GO:0098794, C:postsynapse;GO:0098793, C:presynapse;GO:0031201, C:SNARE complex;GO:0042581, C…	GO:0005484, F:SNAP receptor activity;GO:0019905, F:syntaxin binding;GO:0017075, F:syntaxin-1 binding	PF00835	SNAP-25	K08508	synaptosomal-associated protein 23	mmu04130;mmu04611	SNARE interactions in vesicular transport;Platelet activation	10090	2;5	Genetic Information Processing;Organismal Systems	2_3;5_1	Folding, sorting and degradation;Immune system	GO:0098967;GO:0006887;GO:0002553;GO:0061025;GO:0015031;GO:0065003;GO:0017157;GO:0031629;GO:0016082;GO:0016192;GO:0099003;GO:0005912;GO:0042582;GO:0005737;GO:0031410;GO:0098982;GO:0098978;GO:0005739;GO:0043005;GO:0005654;GO:0005886;GO:0098794;GO:0098793;GO:0031201;GO:0042581;GO:0070032;GO:0005484;GO:0019905;GO:0017075		629205	727382	355068	401188	440703	672254	981578	840755	693700	895372	0.947997	1.09592	0.534966	0.604453	0.663989	1.01286	1.4789	1.26673	1.04517	1.34902	-0.17126
O09061	Proteasome subunit beta type-1	RecName: Full=Proteasome subunit beta type-1; AltName: Full=Macropain subunit C5; AltName: Full=Multicatalytic endopeptidase complex subunit C5; AltName: Full=Proteasome component C5; AltName: Full=Proteasome gamma chain; Flags: Precursor;	Psmb1	19170	ENSMUSG00000014769	Cytoplasm {ECO:0000250|UniProtKB:P20618}. Nucleus {ECO:0000250|UniProtKB:P20618}. Note=Translocated from the cytoplasm into the nucleus following interaction with AKIRIN2, which bridges the proteasome with the nuclear import receptor IPO9. {ECO:0000250|UniProtKB:P20618}.	Mus musculus (Mouse).	10090.ENSMUSP00000014913	KOG0179	R-MMU-1169091;R-MMU-1234176;R-MMU-1236978;R-MMU-174084;R-MMU-174154;R-MMU-174178;R-MMU-174184;R-MMU-187577;R-MMU-195253;R-MMU-202424;R-MMU-2467813;R-MMU-2871837;R-MMU-349425;R-MMU-350562;R-MMU-382556;R-MMU-450408;R-MMU-4608870;R-MMU-4641257;R-MMU-4641258;R-MMU-5358346;R-MMU-5607761;R-MMU-5607764;R-MMU-5610780;R-MMU-5610785;R-MMU-5632684;R-MMU-5658442;R-MMU-5668541;R-MMU-5676590;R-MMU-5687128;R-MM…	Activation of NF-kappaB in B cells;Oxygen-dependent proline hydroxylation of Hypoxia-inducible Factor Alpha;Cross-presentation of soluble exogenous antigens (endosomes);Autodegradation of Cdh1 by Cdh1:APC/C;APC/C:Cdc20 mediated degradation of Securin;APC/C:Cdh1 mediated degradation of Cdc20 and other APC/C:Cdh1 targeted proteins in late mitosis/early G1;Cdc20:Phospho-APC/C mediated degradation of…	mmu:19170	GO:0051603, P:proteolysis involved in protein catabolic process	GO:0005737, C:cytoplasm;GO:0005829, C:cytosol;GO:0005654, C:nucleoplasm;GO:0005634, C:nucleus;GO:0000502, C:proteasome complex;GO:0005839, C:proteasome core complex;GO:0019774, C:proteasome core complex, beta-subunit complex		PF00227	Proteasome	K02732	20S proteasome subunit beta 6 [EC:3.4.25.1]	mmu03050;mmu05010;mmu05012;mmu05014;mmu05016;mmu05017;mmu05020;mmu05022	Proteasome;Alzheimer disease;Parkinson disease;Amyotrophic lateral sclerosis;Huntington disease;Spinocerebellar ataxia;Prion disease;Pathways of neurodegeneration - multiple diseases	10090	2;6;6;6;6;6;6;6	Genetic Information Processing;Human Diseases;Human Diseases;Human Diseases;Human Diseases;Human Diseases;Human Diseases;Human Diseases	2_3;6_7;6_7;6_7;6_7;6_7;6_7;6_7	Folding, sorting and degradation;Neurodegenerative disease;Neurodegenerative disease;Neurodegenerative disease;Neurodegenerative disease;Neurodegenerative disease;Neurodegenerative disease;Neurodegenerative disease	GO:0051603;GO:0005737;GO:0005829;GO:0005654;GO:0005634;GO:0000502;GO:0005839;GO:0019774		2433590	2129510	1791180	1144740	1916260	481879	673963	679635	728180	629463	1.93013	1.68896	1.42062	0.907919	1.51983	0.382189	0.534535	0.539034	0.577536	0.499241	1.68822
O09106	Histone deacetylase 1	RecName: Full=Histone deacetylase 1 {ECO:0000303|PubMed:9271381}; Short=HD1 {ECO:0000303|PubMed:9271381}; EC=3.5.1.98 {ECO:0000269|PubMed:10615135, ECO:0000269|PubMed:21960634, ECO:0000305|PubMed:30279482}; AltName: Full=Protein deacetylase HDAC1; EC=3.5.1.- {ECO:0000250|UniProtKB:Q13547}; AltName: Full=Protein decrotonylase HDAC1; EC=3.5.1.- {ECO:0000269|PubMed:30279482};	Hdac1	433759	ENSMUSG00000028800	Nucleus {ECO:0000269|PubMed:21454521}.	Mus musculus (Mouse).	10090.ENSMUSP00000099657	KOG1342	R-MMU-1538133;R-MMU-201722;R-MMU-2173795;R-MMU-3214815;R-MMU-350054;R-MMU-3769402;R-MMU-4551638;R-MMU-6804758;R-MMU-73762;R-MMU-8936459;R-MMU-8943724;R-MMU-9022692;R-MMU-9701898;R-MMU-983231	G0 and Early G1;Formation of the beta-catenin:TCF transactivating complex;Downregulation of SMAD2/3:SMAD4 transcriptional activity;HDACs deacetylate histones;Notch-HLH transcription pathway;Deactivation of the beta-catenin transactivating complex;SUMOylation of chromatin organization proteins;Regulation of TP53 Activity through Acetylation;RNA Polymerase I Transcription Initiation;RUNX1 regulates…	mmu:433759	GO:0006325, P:chromatin organization;GO:0006338, P:chromatin remodeling;GO:0032922, P:circadian regulation of gene expression;GO:0007623, P:circadian rhythm;GO:0006346, P:DNA methylation-dependent heterochromatin formation;GO:0042733, P:embryonic digit morphogenesis;GO:0007492, P:endoderm development;GO:0009913, P:epidermal cell differentiation;GO:0061029, P:eyelid development in camera-type eye;…	GO:0000785, C:chromatin;GO:0005737, C:cytoplasm;GO:0005829, C:cytosol;GO:0000792, C:heterochromatin;GO:0000118, C:histone deacetylase complex;GO:0043005, C:neuron projection;GO:0043025, C:neuronal cell body;GO:0005654, C:nucleoplasm;GO:0005634, C:nucleus;GO:0016581, C:NuRD complex;GO:0048471, C:perinuclear region of cytoplasm;GO:0032991, C:protein-containing complex;GO:0016580, C:Sin3 complex;GO:…	GO:0003682, F:chromatin binding;GO:0001046, F:core promoter sequence-specific DNA binding;GO:0019213, F:deacetylase activity;GO:0003677, F:DNA binding;GO:0140297, F:DNA-binding transcription factor binding;GO:0070888, F:E-box binding;GO:0019899, F:enzyme binding;GO:0004407, F:histone deacetylase activity;GO:0042826, F:histone deacetylase binding;GO:0160009, F:histone decrotonylase activity;GO:003…	PF00850	Hist_deacetyl	K06067	histone deacetylase 1/2 [EC:3.5.1.98]	mmu03083;mmu04110;mmu04213;mmu04330;mmu04350;mmu04613;mmu04919;mmu05016;mmu05031;mmu05034;mmu05165;mmu05169;mmu05200;mmu05202;mmu05203;mmu05206;mmu05220	Polycomb repressive complex;Cell cycle;Longevity regulating pathway - multiple species;Notch signaling pathway;TGF-beta signaling pathway;Neutrophil extracellular trap formation;Thyroid hormone signaling pathway;Huntington disease;Amphetamine addiction;Alcoholism;Human papillomavirus infection;Epstein-Barr virus infection;Pathways in cancer;Transcriptional misregulation in cancer;Viral carcinogen…	10090	;4;5;3;3;5;5;6;6;6;6;6;6;6;6;6;6	;Cellular Processes;Organismal Systems;Environmental Information Processing;Environmental Information Processing;Organismal Systems;Organismal Systems;Human Diseases;Human Diseases;Human Diseases;Human Diseases;Human Diseases;Human Diseases;Human Diseases;Human Diseases;Human Diseases;Human Diseases	;4_2;5_9;3_2;3_2;5_1;5_2;6_7;6_8;6_8;6_3;6_3;6_1;6_1;6_1;6_1;6_2	;Cell growth and death;Aging;Signal transduction;Signal transduction;Immune system;Endocrine system;Neurodegenerative disease;Substance dependence;Substance dependence;Infectious disease: viral;Infectious disease: viral;Cancer: overview;Cancer: overview;Cancer: overview;Cancer: overview;Cancer: specific types	GO:0006325;GO:0006338;GO:0032922;GO:0007623;GO:0006346;GO:0042733;GO:0007492;GO:0009913;GO:0061029;GO:0061198;GO:0060789;GO:0021766;GO:0016575;GO:0070932;GO:0070933;GO:0043922;GO:0060766;GO:0043066;GO:0090090;GO:0030336;GO:0045892;GO:0010629;GO:0043124;GO:2001243;GO:1902455;GO:0000122;GO:0030512;GO:0030182;GO:0042475;GO:0048709;GO:0008284;GO:0045893;GO:0048714;GO:2000273;GO:1902459;GO:0045944;GO:…		0	0	0	212212	0	1000500	425401	346996	420424	341150	0.00669393	0.00307089	0.00622722	0.772612	0.00312087	3.64258	1.54878	1.26333	1.53066	1.24204	-0.919786
O09110	Dual specificity mitogen-activated protein kinase kinase 3	RecName: Full=Dual specificity mitogen-activated protein kinase kinase 3; Short=MAP kinase kinase 3; Short=MAPKK 3; EC=2.7.12.2 {ECO:0000250|UniProtKB:P46734}; AltName: Full=MAPK/ERK kinase 3; Short=MEK 3;	Map2k3	26397	ENSMUSG00000018932. [O09110-1]		Mus musculus (Mouse).	10090.ENSMUSP00000019076	KOG0984	R-MMU-2559580;R-MMU-450302	Oxidative Stress Induced Senescence;activated TAK1 mediates p38 MAPK activation	mmu:26397	GO:0060048, P:cardiac muscle contraction;GO:0071222, P:cellular response to lipopolysaccharide;GO:0072709, P:cellular response to sorbitol;GO:0035924, P:cellular response to vascular endothelial growth factor stimulus;GO:0007507, P:heart development;GO:0006954, P:inflammatory response;GO:0000165, P:MAPK cascade;GO:0035331, P:negative regulation of hippo signaling;GO:0038066, P:p38MAPK cascade;GO:…	GO:0005829, C:cytosol	GO:0005524, F:ATP binding;GO:0004708, F:MAP kinase kinase activity;GO:0019901, F:protein kinase binding;GO:0106310, F:protein serine kinase activity;GO:0004674, F:protein serine/threonine kinase activity;GO:0004713, F:protein tyrosine kinase activity	PF00069	Pkinase	K04432	mitogen-activated protein kinase kinase 3 [EC:2.7.12.2]	mmu04010;mmu04015;mmu04218;mmu04620;mmu04664;mmu04668;mmu04714;mmu04750;mmu04912;mmu04935;mmu04936;mmu05014;mmu05022;mmu05132;mmu05135;mmu05145;mmu05161;mmu05169;mmu05170;mmu05235;mmu05417	MAPK signaling pathway;Rap1 signaling pathway;Cellular senescence;Toll-like receptor signaling pathway;Fc epsilon RI signaling pathway;TNF signaling pathway;Thermogenesis;Inflammatory mediator regulation of TRP channels;GnRH signaling pathway;Growth hormone synthesis, secretion and action;Alcoholic liver disease;Amyotrophic lateral sclerosis;Pathways of neurodegeneration - multiple diseases;Salmo…	10090	3;3;4;5;5;3;5;5;5;5;6;6;6;6;6;6;6;6;6;6;6	Environmental Information Processing;Environmental Information Processing;Cellular Processes;Organismal Systems;Organismal Systems;Environmental Information Processing;Organismal Systems;Organismal Systems;Organismal Systems;Organismal Systems;Human Diseases;Human Diseases;Human Diseases;Human Diseases;Human Diseases;Human Diseases;Human Diseases;Human Diseases;Human Diseases;Human Diseases;Human…	3_2;3_2;4_2;5_1;5_1;3_2;5_10;5_7;5_2;5_2;6_10;6_7;6_7;6_4;6_4;6_5;6_3;6_3;6_3;6_1;6_9	Signal transduction;Signal transduction;Cell growth and death;Immune system;Immune system;Signal transduction;Environmental adaptation;Sensory system;Endocrine system;Endocrine system;Endocrine and metabolic disease;Neurodegenerative disease;Neurodegenerative disease;Infectious disease: bacterial;Infectious disease: bacterial;Infectious disease: parasitic;Infectious disease: viral;Infectious dise…	GO:0060048;GO:0071222;GO:0072709;GO:0035924;GO:0007507;GO:0006954;GO:0000165;GO:0035331;GO:0038066;GO:0043536;GO:0045893;GO:0043410;GO:0051770;GO:0045860;GO:0001934;GO:0006468;GO:0001817;GO:0002931;GO:0031098;GO:0005829;GO:0005524;GO:0004708;GO:0019901;GO:0106310;GO:0004674;GO:0004713		0	0	0	19043.5	0	352207	95758	89998	47699.9	125379	0.00669393	0.00307089	0.00622722	0.260839	0.00312087	4.82419	1.3116	1.23271	0.653347	1.71732	-0.705162
O09111	NADH dehydrogenase [ubiquinone] 1 beta subcomplex subunit 11, mitochondrial	RecName: Full=NADH dehydrogenase [ubiquinone] 1 beta subcomplex subunit 11, mitochondrial; AltName: Full=Complex I-ESSS; Short=CI-ESSS; AltName: Full=NADH-ubiquinone oxidoreductase ESSS subunit; AltName: Full=Neuronal protein 15.6; Short=Np15.6; Short=p15.6; Flags: Precursor;	Ndufb11	104130	ENSMUSG00000031059	Mitochondrion inner membrane {ECO:0000250|UniProtKB:Q9NX14}; Single-pass membrane protein {ECO:0000250|UniProtKB:Q9NX14}. Note=The interaction with BCAP31 mediates mitochondria localization. {ECO:0000250|UniProtKB:Q9NX14}.	Mus musculus (Mouse).	10090.ENSMUSP00000112320	KOG4808	R-MMU-611105;R-MMU-6799198	Respiratory electron transport;Complex I biogenesis	mmu:104130	GO:0009060, P:aerobic respiration;GO:0032981, P:mitochondrial respiratory chain complex I assembly;GO:0042776, P:proton motive force-driven mitochondrial ATP synthesis	GO:0005747, C:mitochondrial respiratory chain complex I;GO:0005739, C:mitochondrion		PF10183	ESSS	K11351	NADH dehydrogenase (ubiquinone) 1 beta subcomplex subunit 11	mmu00190;mmu01100;mmu04714;mmu04723;mmu04932;mmu05010;mmu05012;mmu05014;mmu05016;mmu05020;mmu05022;mmu05208;mmu05415	Oxidative phosphorylation;Metabolic pathways;Thermogenesis;Retrograde endocannabinoid signaling;Non-alcoholic fatty liver disease;Alzheimer disease;Parkinson disease;Amyotrophic lateral sclerosis;Huntington disease;Prion disease;Pathways of neurodegeneration - multiple diseases;Chemical carcinogenesis - reactive oxygen species;Diabetic cardiomyopathy	10090	1;1;5;5;6;6;6;6;6;6;6;6;6	Metabolism;Metabolism;Organismal Systems;Organismal Systems;Human Diseases;Human Diseases;Human Diseases;Human Diseases;Human Diseases;Human Diseases;Human Diseases;Human Diseases;Human Diseases	1_2;1_0;5_10;5_6;6_10;6_7;6_7;6_7;6_7;6_7;6_7;6_1;6_9	Energy metabolism;Global and overview maps;Environmental adaptation;Nervous system;Endocrine and metabolic disease;Neurodegenerative disease;Neurodegenerative disease;Neurodegenerative disease;Neurodegenerative disease;Neurodegenerative disease;Neurodegenerative disease;Cancer: overview;Cardiovascular disease	GO:0009060;GO:0032981;GO:0042776;GO:0005747;GO:0005739		4328630	6026850	6158680	5225890	5675030	23207200	42495800	26780800	35540200	30363500	0.232969	0.324368	0.331464	0.28126	0.305433	1.24902	2.28715	1.44136	1.91279	1.63418	-1.02137
O09117	Synaptophysin-like protein 1	RecName: Full=Synaptophysin-like protein 1; AltName: Full=Pantophysin;	Sypl1	19027	ENSMUSG00000020570. [O09117-2]	Cytoplasmic vesicle membrane {ECO:0000269|PubMed:8707851}; Multi-pass membrane protein {ECO:0000269|PubMed:8707851}. Melanosome {ECO:0000250}. Note=Cytoplasmic transport vesicles.	Mus musculus (Mouse).	10090.ENSMUSP00000075990	ENOG502RY2D			mmu:19027		GO:0042470, C:melanosome;GO:0016020, C:membrane;GO:0030141, C:secretory granule;GO:0030672, C:synaptic vesicle membrane		PF01284	MARVEL					10090					GO:0042470;GO:0016020;GO:0030141;GO:0030672		1557200	2160450	934859	2317330	1039500	2774680	1668450	2340910	1592430	3263840	0.792482	1.09949	0.475764	1.17932	0.529017	1.41208	0.849099	1.19132	0.810411	1.66102	-0.579162
O09131	Glutathione S-transferase omega-1	RecName: Full=Glutathione S-transferase omega-1; Short=GSTO-1; EC=2.5.1.18 {ECO:0000250|UniProtKB:P78417}; AltName: Full=Glutathione S-transferase omega 1-1; Short=GSTO 1-1; AltName: Full=Glutathione-dependent dehydroascorbate reductase; EC=1.8.5.1 {ECO:0000250|UniProtKB:P78417}; AltName: Full=Monomethylarsonic acid reductase; Short=MMA(V) reductase; EC=1.20.4.2 {ECO:0000250|UniProtKB:P78417}; Al…	Gsto1	14873	ENSMUSG00000025068	Cytoplasm, cytosol {ECO:0000250|UniProtKB:P78417}.	Mus musculus (Mouse).	10090.ENSMUSP00000026050	KOG0406	R-MMU-156581;R-MMU-156590;R-MMU-196836	Methylation;Glutathione conjugation;Vitamin C (ascorbate) metabolism	mmu:14873	GO:0071243, P:cellular response to arsenic-containing substance;GO:0006749, P:glutathione metabolic process;GO:0019853, P:L-ascorbic acid biosynthetic process;GO:0019852, P:L-ascorbic acid metabolic process;GO:0060315, P:negative regulation of ryanodine-sensitive calcium-release channel activity;GO:0060316, P:positive regulation of ryanodine-sensitive calcium-release channel activity;GO:0010880, …	GO:0030424, C:axon;GO:0005604, C:basement membrane;GO:0044297, C:cell body;GO:0005737, C:cytoplasm;GO:0005829, C:cytosol;GO:0043209, C:myelin sheath;GO:0031965, C:nuclear membrane	GO:0045174, F:glutathione dehydrogenase (ascorbate) activity;GO:0004364, F:glutathione transferase activity;GO:0050610, F:methylarsonate reductase activity;GO:0016491, F:oxidoreductase activity	PF00043;PF13417	GST_C;GST_N_3	K00799	glutathione S-transferase [EC:2.5.1.18]	mmu00480;mmu00980;mmu00982;mmu00983;mmu01100;mmu01524;mmu05200;mmu05204;mmu05207;mmu05208;mmu05225;mmu05418	Glutathione metabolism;Metabolism of xenobiotics by cytochrome P450;Drug metabolism - cytochrome P450;Drug metabolism - other enzymes;Metabolic pathways;Platinum drug resistance;Pathways in cancer;Chemical carcinogenesis - DNA adducts;Chemical carcinogenesis - receptor activation;Chemical carcinogenesis - reactive oxygen species;Hepatocellular carcinoma;Fluid shear stress and atherosclerosis	10090	1;1;1;1;1;6;6;6;6;6;6;6	Metabolism;Metabolism;Metabolism;Metabolism;Metabolism;Human Diseases;Human Diseases;Human Diseases;Human Diseases;Human Diseases;Human Diseases;Human Diseases	1_6;1_11;1_11;1_11;1_0;6_12;6_1;6_1;6_1;6_1;6_2;6_9	Metabolism of other amino acids;Xenobiotics biodegradation and metabolism;Xenobiotics biodegradation and metabolism;Xenobiotics biodegradation and metabolism;Global and overview maps;Drug resistance: antineoplastic;Cancer: overview;Cancer: overview;Cancer: overview;Cancer: overview;Cancer: specific types;Cardiovascular disease	GO:0071243;GO:0006749;GO:0019853;GO:0019852;GO:0060315;GO:0060316;GO:0010880;GO:0042178;GO:0030424;GO:0005604;GO:0044297;GO:0005737;GO:0005829;GO:0043209;GO:0031965;GO:0045174;GO:0004364;GO:0050610;GO:0016491		2511160	1982340	3833120	2987430	2592670	2961480	3251720	4093780	3229850	4151660	0.794791	0.627418	1.2132	0.945533	0.82059	0.937319	1.02918	1.2957	1.02226	1.31402	-0.96431
O09158	Cytochrome P450 3A25	RecName: Full=Cytochrome P450 3A25; EC=1.14.14.1; AltName: Full=CYPIIIA25;	Cyp3a25	56388	ENSMUSG00000029630	Endoplasmic reticulum membrane; Peripheral membrane protein. Microsome membrane; Peripheral membrane protein.	Mus musculus (Mouse).	10090.ENSMUSP00000065585	KOG0158	R-MMU-211958;R-MMU-211981	Miscellaneous substrates;Xenobiotics	mmu:56388	GO:0070989, P:oxidative demethylation;GO:0009617, P:response to bacterium	GO:0005789, C:endoplasmic reticulum membrane	GO:0070330, F:aromatase activity;GO:0101020, F:estrogen 16-alpha-hydroxylase activity;GO:0101021, F:estrogen 2-hydroxylase activity;GO:0020037, F:heme binding;GO:0005506, F:iron ion binding;GO:0008401, F:retinoic acid 4-hydroxylase activity;GO:0008395, F:steroid hydroxylase activity;GO:0008390, F:testosterone 16-alpha-hydroxylase activity;GO:0050649, F:testosterone 6-beta-hydroxylase activity	PF00067	p450	K07424	cytochrome P450 family 3 subfamily A [EC:1.14.14.1]	mmu00140;mmu00591;mmu00830;mmu01100;mmu05204;mmu05207	Steroid hormone biosynthesis;Linoleic acid metabolism;Retinol metabolism;Metabolic pathways;Chemical carcinogenesis - DNA adducts;Chemical carcinogenesis - receptor activation	10090	1;1;1;1;6;6	Metabolism;Metabolism;Metabolism;Metabolism;Human Diseases;Human Diseases	1_3;1_3;1_8;1_0;6_1;6_1	Lipid metabolism;Lipid metabolism;Metabolism of cofactors and vitamins;Global and overview maps;Cancer: overview;Cancer: overview	GO:0070989;GO:0009617;GO:0005789;GO:0070330;GO:0101020;GO:0101021;GO:0020037;GO:0005506;GO:0008401;GO:0008395;GO:0008390;GO:0050649		10047000	15788300	8582170	12334300	9643360	6096370	7216870	4315110	3554520	4520220	1.22378	1.9231	1.04535	1.50238	1.17461	0.74257	0.879053	0.525603	0.432959	0.550587	0.498321
O09159	Lysosomal alpha-mannosidase	RecName: Full=Lysosomal alpha-mannosidase; Short=Laman; EC=3.2.1.24; AltName: Full=Lysosomal acid alpha-mannosidase; AltName: Full=Mannosidase alpha class 2B member 1; AltName: Full=Mannosidase alpha-B; Flags: Precursor;	Man2b1	17159	ENSMUSG00000005142	Lysosome.	Mus musculus (Mouse).	10090.ENSMUSP00000034121	KOG1959	R-MMU-6798695;R-MMU-8853383	Neutrophil degranulation;Lysosomal oligosaccharide catabolism	mmu:17159	GO:0007611, P:learning or memory;GO:0006013, P:mannose metabolic process;GO:0009313, P:oligosaccharide catabolic process;GO:0036211, P:protein modification process	GO:0005615, C:extracellular space;GO:0043231, C:intracellular membrane-bounded organelle;GO:0043202, C:lysosomal lumen;GO:0005764, C:lysosome;GO:0005654, C:nucleoplasm	GO:0004559, F:alpha-mannosidase activity;GO:0005537, F:mannose binding;GO:0046872, F:metal ion binding	PF09261;PF17677;PF07748;PF01074	Alpha-mann_mid;Glyco_hydro38C2;Glyco_hydro_38C;Glyco_hydro_38N	K12311	lysosomal alpha-mannosidase [EC:3.2.1.24]	mmu00511;mmu04142	Other glycan degradation;Lysosome	10090	1;4	Metabolism;Cellular Processes	1_7;4_1	Glycan biosynthesis and metabolism;Transport and catabolism	GO:0007611;GO:0006013;GO:0009313;GO:0036211;GO:0005615;GO:0043231;GO:0043202;GO:0005764;GO:0005654;GO:0004559;GO:0005537;GO:0046872		1464680	753514	1283060	1121870	1443800	1364020	1398050	1396810	1215170	1645410	1.11924	0.5758	0.980454	0.85728	1.10328	1.04232	1.06832	1.06738	0.928576	1.25735	0.679531
O09164	Extracellular superoxide dismutase [Cu-Zn]	RecName: Full=Extracellular superoxide dismutase [Cu-Zn]; Short=EC-SOD; EC=1.15.1.1 {ECO:0000305|PubMed:16371425}; Flags: Precursor;	Sod3	20657	ENSMUSG00000072941	Secreted, extracellular space. Golgi apparatus, trans-Golgi network {ECO:0000269|PubMed:16371425}.	Mus musculus (Mouse).	10090.ENSMUSP00000098768	KOG0441	R-MMU-3299685	Detoxification of Reactive Oxygen Species	mmu:20657	GO:0097746, P:blood vessel diameter maintenance;GO:0019430, P:removal of superoxide radicals;GO:0046688, P:response to copper ion;GO:0001666, P:response to hypoxia	GO:0062023, C:collagen-containing extracellular matrix;GO:0005737, C:cytoplasm;GO:0005615, C:extracellular space;GO:0005796, C:Golgi lumen;GO:0005634, C:nucleus	GO:0005507, F:copper ion binding;GO:0060090, F:molecular adaptor activity;GO:0004784, F:superoxide dismutase activity	PF00080	Sod_Cu	K16627	superoxide dismutase, Cu-Zn family [EC:1.15.1.1]			10090					GO:0097746;GO:0019430;GO:0046688;GO:0001666;GO:0062023;GO:0005737;GO:0005615;GO:0005796;GO:0005634;GO:0005507;GO:0060090;GO:0004784		210155	177035	285478	223698	221337	128498	204089	199335	224191	192979	1.01682	0.856568	1.38126	1.08234	1.07092	0.621726	0.987466	0.964464	1.08473	0.933711	0.0919976
O09167	Large ribosomal subunit protein eL21	RecName: Full=Large ribosomal subunit protein eL21 {ECO:0000305}; AltName: Full=60S ribosomal protein L21 {ECO:0000305};	Rpl21	19933	ENSMUSG00000041453	Cytoplasm, cytosol {ECO:0000250|UniProtKB:P46778}. Cytoplasm {ECO:0000269|PubMed:36517592}. Endoplasmic reticulum {ECO:0000250|UniProtKB:P49666}. Note=Detected on cytosolic polysomes (By similarity). Detected in ribosomes that are associated with the rough endoplasmic reticulum (By similarity). {ECO:0000250|UniProtKB:P46778, ECO:0000250|UniProtKB:P49666}.	Mus musculus (Mouse).	10090.ENSMUSP00000041652	KOG1732	R-MMU-156827;R-MMU-1799339;R-MMU-6791226;R-MMU-72689;R-MMU-72706;R-MMU-975956;R-MMU-975957	L13a-mediated translational silencing of Ceruloplasmin expression;SRP-dependent cotranslational protein targeting to membrane;Major pathway of rRNA processing in the nucleolus and cytosol;Formation of a pool of free 40S subunits;GTP hydrolysis and joining of the 60S ribosomal subunit;Nonsense Mediated Decay (NMD) independent of the Exon Junction Complex (EJC);Nonsense Mediated Decay (NMD) enhance…	mmu:19933	GO:0002181, P:cytoplasmic translation	GO:0005737, C:cytoplasm;GO:0005829, C:cytosol;GO:0022625, C:cytosolic large ribosomal subunit;GO:0022626, C:cytosolic ribosome;GO:0005783, C:endoplasmic reticulum;GO:0098794, C:postsynapse;GO:0005840, C:ribosome;GO:0045202, C:synapse	GO:0003735, F:structural constituent of ribosome	PF01157	Ribosomal_L21e	K02889	large subunit ribosomal protein L21e	mmu03010;mmu05171	Ribosome;Coronavirus disease - COVID-19	10090	2;6	Genetic Information Processing;Human Diseases	2_2;6_3	Translation;Infectious disease: viral	GO:0002181;GO:0005737;GO:0005829;GO:0022625;GO:0022626;GO:0005783;GO:0098794;GO:0005840;GO:0045202;GO:0003735		10487300	11456500	7494320	7006120	6200530	38515100	10688000	11503500	8186610	5133410	0.898875	0.981946	0.642344	0.6005	0.531452	3.30116	0.916077	0.985974	0.701681	0.439989	-0.128193
O09172	Glutamate--cysteine ligase regulatory subunit	RecName: Full=Glutamate--cysteine ligase regulatory subunit; AltName: Full=GCS light chain; AltName: Full=Gamma-ECS regulatory subunit; AltName: Full=Gamma-glutamylcysteine synthetase regulatory subunit; AltName: Full=Glutamate--cysteine ligase modifier subunit;	Gclm	14630	ENSMUSG00000028124		Mus musculus (Mouse).	10090.ENSMUSP00000029769	KOG3023	R-MMU-174403	Glutathione synthesis and recycling	mmu:14630	GO:0007568, P:aging;GO:0008637, P:apoptotic mitochondrial changes;GO:0097746, P:blood vessel diameter maintenance;GO:0044344, P:cellular response to fibroblast growth factor stimulus;GO:0071372, P:cellular response to follicle-stimulating hormone stimulus;GO:0071333, P:cellular response to glucose stimulus;GO:0035729, P:cellular response to hepatocyte growth factor stimulus;GO:1990830, P:cellular…	GO:0017109, C:glutamate-cysteine ligase complex	GO:0030234, F:enzyme regulator activity;GO:0004357, F:glutamate-cysteine ligase activity;GO:0035226, F:glutamate-cysteine ligase catalytic subunit binding;GO:0044877, F:protein-containing complex binding			K11205	glutamate--cysteine ligase regulatory subunit	mmu00270;mmu00480;mmu01100;mmu01240;mmu04216	Cysteine and methionine metabolism;Glutathione metabolism;Metabolic pathways;Biosynthesis of cofactors;Ferroptosis	10090	1;1;1;1;4	Metabolism;Metabolism;Metabolism;Metabolism;Cellular Processes	1_5;1_6;1_0;1_0;4_2	Amino acid metabolism;Metabolism of other amino acids;Global and overview maps;Global and overview maps;Cell growth and death	GO:0007568;GO:0008637;GO:0097746;GO:0044344;GO:0071372;GO:0071333;GO:0035729;GO:1990830;GO:0097069;GO:0006534;GO:0006536;GO:0006750;GO:0006749;GO:0035733;GO:2001237;GO:0043524;GO:0035229;GO:0051900;GO:0014823;GO:0044752;GO:0051409;GO:0007584;GO:0006979;GO:0009410;GO:0017109;GO:0030234;GO:0004357;GO:0035226;GO:0044877		526535	336485	355718	494511	470153	1714250	1577270	1768730	2018560	1703170	0.480179	0.306861	0.324401	0.450975	0.428761	1.56333	1.43841	1.61301	1.84085	1.55322	-0.850767
O09173	Homogentisate 1,2-dioxygenase	RecName: Full=Homogentisate 1,2-dioxygenase; EC=1.13.11.5 {ECO:0000269|PubMed:7705358}; AltName: Full=Homogentisate oxygenase; AltName: Full=Homogentisic acid oxidase; AltName: Full=Homogentisicase;	Hgd	15233	ENSMUSG00000022821		Mus musculus (Mouse).	10090.ENSMUSP00000125492	KOG1417	R-MMU-8963684	Tyrosine catabolism	mmu:15233	GO:0006520, P:amino acid metabolic process;GO:0006559, P:L-phenylalanine catabolic process;GO:0006572, P:tyrosine catabolic process		GO:0004411, F:homogentisate 1,2-dioxygenase activity;GO:0042802, F:identical protein binding;GO:0046872, F:metal ion binding	PF04209;PF20510	HgmA_C;HgmA_N	K00451	homogentisate 1,2-dioxygenase [EC:1.13.11.5]	mmu00350;mmu01100	Tyrosine metabolism;Metabolic pathways	10090	1;1	Metabolism;Metabolism	1_5;1_0	Amino acid metabolism;Global and overview maps	GO:0006520;GO:0006559;GO:0006572;GO:0004411;GO:0042802;GO:0046872		7363700	5827100	7617340	6085620	6102170	2914090	3051830	4448020	3750140	4483650	1.42587	1.12833	1.47498	1.17839	1.18159	0.564269	0.59094	0.861291	0.726157	0.86819	1.37661
O09174	Alpha-methylacyl-CoA racemase	RecName: Full=Alpha-methylacyl-CoA racemase; EC=5.1.99.4 {ECO:0000250|UniProtKB:Q9UHK6}; AltName: Full=2-methylacyl-CoA racemase {ECO:0000250|UniProtKB:Q9UHK6};	Amacr	17117	ENSMUSG00000022244	Peroxisome {ECO:0000269|PubMed:10770938}. Mitochondrion {ECO:0000269|PubMed:10770938}.	Mus musculus (Mouse).	10090.ENSMUSP00000066915	KOG3957	R-MMU-193368;R-MMU-193775;R-MMU-389887;R-MMU-9033241	Synthesis of bile acids and bile salts via 7alpha-hydroxycholesterol;Synthesis of bile acids and bile salts via 24-hydroxycholesterol;Beta-oxidation of pristanoyl-CoA;Peroxisomal protein import	mmu:17117	GO:0006699, P:bile acid biosynthetic process;GO:0008206, P:bile acid metabolic process;GO:0006631, P:fatty acid metabolic process;GO:0008300, P:isoprenoid catabolic process	GO:0005737, C:cytoplasm;GO:0043231, C:intracellular membrane-bounded organelle;GO:0005739, C:mitochondrion;GO:0005777, C:peroxisome;GO:0005886, C:plasma membrane	GO:0008111, F:alpha-methylacyl-CoA racemase activity;GO:0005102, F:signaling receptor binding	PF02515	CoA_transf_3	K01796	alpha-methylacyl-CoA racemase [EC:5.1.99.4]	mmu00120;mmu01100;mmu04146	Primary bile acid biosynthesis;Metabolic pathways;Peroxisome	10090	1;1;4	Metabolism;Metabolism;Cellular Processes	1_3;1_0;4_1	Lipid metabolism;Global and overview maps;Transport and catabolism	GO:0006699;GO:0008206;GO:0006631;GO:0008300;GO:0005737;GO:0043231;GO:0005739;GO:0005777;GO:0005886;GO:0008111;GO:0005102		2390420	1468920	2612980	2073220	3473280	3941420	6136590	5131350	5046690	5852610	0.626955	0.385265	0.685327	0.54376	0.910965	1.03375	1.60949	1.34584	1.32364	1.53501	-0.900707
O35074	Prostacyclin synthase	RecName: Full=Prostacyclin synthase; EC=5.3.99.4 {ECO:0000250|UniProtKB:Q16647}; AltName: Full=Hydroperoxy icosatetraenoate dehydratase; EC=4.2.1.152 {ECO:0000250|UniProtKB:Q16647}; AltName: Full=Prostaglandin I2 synthase;	Ptgis	19223	ENSMUSG00000017969	Endoplasmic reticulum membrane {ECO:0000250|UniProtKB:Q29626}; Single-pass membrane protein {ECO:0000255}.	Mus musculus (Mouse).	10090.ENSMUSP00000018113	KOG0684	R-MMU-193368;R-MMU-193775;R-MMU-193807;R-MMU-197264;R-MMU-211979;R-MMU-211994;R-MMU-2162123	Synthesis of bile acids and bile salts via 7alpha-hydroxycholesterol;Synthesis of bile acids and bile salts via 24-hydroxycholesterol;Synthesis of bile acids and bile salts via 27-hydroxycholesterol;Nicotinamide salvaging;Eicosanoids;Sterols are 12-hydroxylated by CYP8B1;Synthesis of Prostaglandins (PG) and Thromboxanes (TX)	mmu:19223	GO:0097190, P:apoptotic signaling pathway;GO:0071456, P:cellular response to hypoxia;GO:0071347, P:cellular response to interleukin-1;GO:0071354, P:cellular response to interleukin-6;GO:0046697, P:decidualization;GO:0007566, P:embryo implantation;GO:0006690, P:icosanoid metabolic process;GO:0050728, P:negative regulation of inflammatory response;GO:0032088, P:negative regulation of NF-kappaB tran…	GO:0005901, C:caveola;GO:0005737, C:cytoplasm;GO:0005783, C:endoplasmic reticulum;GO:0005789, C:endoplasmic reticulum membrane;GO:0005615, C:extracellular space;GO:0005634, C:nucleus	GO:0020037, F:heme binding;GO:0106256, F:hydroperoxy icosatetraenoate dehydratase activity;GO:0005506, F:iron ion binding;GO:0004497, F:monooxygenase activity;GO:0016705, F:oxidoreductase activity, acting on paired donors, with incorporation or reduction of molecular oxygen;GO:0008116, F:prostaglandin-I synthase activity	PF00067	p450	K01831	prostacyclin synthase [EC:5.3.99.4]	mmu00590;mmu01100	Arachidonic acid metabolism;Metabolic pathways	10090	1;1	Metabolism;Metabolism	1_3;1_0	Lipid metabolism;Global and overview maps	GO:0097190;GO:0071456;GO:0071347;GO:0071354;GO:0046697;GO:0007566;GO:0006690;GO:0050728;GO:0032088;GO:0045019;GO:0045766;GO:1900119;GO:0035360;GO:0001516;GO:0001666;GO:0005901;GO:0005737;GO:0005783;GO:0005789;GO:0005615;GO:0005634;GO:0020037;GO:0106256;GO:0005506;GO:0004497;GO:0016705;GO:0008116		663564	687055	529785	485762	682295	688983	814371	690215	606062	767235	1.00307	1.03858	0.800845	0.734298	1.03139	1.0415	1.23104	1.04336	0.916148	1.15978	0.0215894
O35075	Vacuolar protein sorting-associated protein 26C	RecName: Full=Vacuolar protein sorting-associated protein 26C {ECO:0000305}; AltName: Full=Down syndrome critical region protein 3 homolog; AltName: Full=Down syndrome critical region protein A homolog;	Vps26c	13185	ENSMUSG00000022898	Endosome {ECO:0000250|UniProtKB:O14972}.	Mus musculus (Mouse).	10090.ENSMUSP00000023615	KOG2717			mmu:13185	GO:0032456, P:endocytic recycling;GO:0006886, P:intracellular protein transport	GO:0005768, C:endosome		PF03643	Vps26	K25730	vacuolar protein sorting-associated protein 26C			10090					GO:0032456;GO:0006886;GO:0005768		0	0	0	0	0	358911	47804.9	162263	113424	112974	0.00669393	0.00307089	0.00622722	0.0062766	0.00312087	4.51246	0.601035	2.04008	1.42604	1.42038	-0.724642
O35083	1-acyl-sn-glycerol-3-phosphate acyltransferase alpha	RecName: Full=1-acyl-sn-glycerol-3-phosphate acyltransferase alpha; EC=2.3.1.51 {ECO:0000250|UniProtKB:Q99943}; AltName: Full=1-acylglycerol-3-phosphate O-acyltransferase 1; Short=1-AGP acyltransferase 1; Short=1-AGPAT 1; AltName: Full=Lysophosphatidic acid acyltransferase alpha {ECO:0000250|UniProtKB:Q99943}; Short=LPAAT-alpha; Flags: Precursor;	Agpat1	55979		Endoplasmic reticulum membrane {ECO:0000250|UniProtKB:Q99943}; Multi-pass membrane protein {ECO:0000255}.	Mus musculus (Mouse).	10090.ENSMUSP00000048573	KOG2848	R-MMU-1483166;R-MMU-163765	Synthesis of PA;ChREBP activates metabolic gene expression	mmu:55979	GO:0016024, P:CDP-diacylglycerol biosynthetic process;GO:0006654, P:phosphatidic acid biosynthetic process;GO:0001819, P:positive regulation of cytokine production	GO:0005783, C:endoplasmic reticulum;GO:0005789, C:endoplasmic reticulum membrane	GO:0003841, F:1-acylglycerol-3-phosphate O-acyltransferase activity	PF01553	Acyltransferase	K13509	lysophosphatidate acyltransferase [EC:2.3.1.51]	mmu00561;mmu00564;mmu01100;mmu04072;mmu04975	Glycerolipid metabolism;Glycerophospholipid metabolism;Metabolic pathways;Phospholipase D signaling pathway;Fat digestion and absorption	10090	1;1;1;3;5	Metabolism;Metabolism;Metabolism;Environmental Information Processing;Organismal Systems	1_3;1_3;1_0;3_2;5_4	Lipid metabolism;Lipid metabolism;Global and overview maps;Signal transduction;Digestive system	GO:0016024;GO:0006654;GO:0001819;GO:0005783;GO:0005789;GO:0003841		289769	474018	220904	353473	347442	133495	186245	0	0	131587	1.356	2.21822	1.03374	1.65411	1.62589	0.624704	0.871553	0.000203521	0.00055156	0.615775	0.517253
[truncated: 3,408 more rows]
[truncated: 13 more columns]

## Sheet: dif
Accession	Name	Protein description	Gene Name	Gene ID	Ensembl Gene ID	SUBCELLULAR LOCATION	ORGANISM	STRING ID	eggNOG	Reactome_ID	Reactome_Description	KEGG GENE ID	Gene Ontology (biological process)	Gene Ontology (cellular component)	Gene Ontology (molecular function)	Pfam ID	Domain description	KEGG KO No.	KEGG KO Definition	KEGG pathway	KEGG pathway Description	Taxonomy	KEGG_Pathway_Level1	KEGG_Pathway_Level1_Name	KEGG_Pathway_Level2	KEGG_Pathway_Level2_Name	GO IDs	TF_Family	Intensity S1	Intensity S2	Intensity S3	Intensity S4	Intensity S5	Intensity B1	Intensity B2	Intensity B3	Intensity B4	Intensity B5	S1	S2	S3	S4	S5	B1	B2	B3	B4	B5	S1_zscore
[truncated: 1,802 more rows]
[truncated: 13 more columns]
